# Supplementary material for: Design of synthetic human gut microbiome assembly and butyrate production
Source: Nat Commun. 2021 May 31;12:3254. doi: 10.1038/s41467-021-22938-y (PMC8166853; doi:10.1038/s41467-021-22938-y)
Supplement: Supplementary file 2 — Supplementary Data 1 [file 41467_2021_22938_MOESM2_ESM.xlsx]

## Sheet: Sheet1
Supplementary Data 1. Strain information
Abbreviation	Species	Strain	Source	Type Strain?	Inoculum Volume (uL)	Preculture Media	Preculture Time (hr)	Reported Evidence of Causative Health Impactsb	Reported Health Associationsb
PC	Prevotella copri	Prevotella copri CB7 [DSM 18205]	DSMZ	Yes	100	ABB	40	Rheumatoid arthritis (+) (Scher et al, 2013), Metabolic diseases (-) (Kovatcheva-Datchary et al, 2015), Insulin Resistance (+) (Pedersen et al, 2016)	Autism (-) (Kang et al, 2013), Western Lifestyle (-) (Tett et al, 2019), Severe Acute Malnutrition (-) (Raman et al, 2019)
PJ	Parabacteroides johnsonii	Parabacteroides johnsonii M-165 [DSM 18315]	DSMZ	Yes	100	ABB	40
BV	Bacteroides vulgatus	Bacteroides vulgatus NCTC 11154 [ATCC 8482]	ATCC	Yes	100	ABB	16	Ulcerative colitis (+) (Bloom et al, 2011)	Insulin Resistance (+) (Pedersen et al, 2016), Type 1 Diabetes (+) (Vatanen et al, 2018)
BF	Bacteroides fragilis	Bacteroides fragilis EN-2 [DSM 2151]	DSMZ	Yes	100	ABB	16	Metformin Ineffective (+) (Sun et al, 2018)	Colorectal cancer (+) (Thomas et al, 2019)
BO	Bacteroides ovatus	Bacteroides ovatus NCTC 11153 [ATCC 8483]	ATCC	Yes	100	ABB	16	Low Immunoglobulin A (-, strain level) (Yang et al, 2020)	Type 1 Diabetes (+) (Giongo et al, 2011)
BT	Bacteroides thetaiotaomicron	Bacteroides thetaiotaomicron VPI 5482 [ATCC 29148]	ATCC	Yes	100	ABB	16	Ulcerative colitis (+) (Bloom et al, 2011)
BC	Bacteroides caccae	Bacteroides caccae VPI 3452A	Rey Lab	Yes	100	ABB	16		Type 2 Diabetes (+) (Qin et al, 2012), Non-alcoholic fatty liver disease (-) (Oh et al, 2020)
BY	Bacteroides cellulosilyticus	Bacteroides cellulosilyticus CRE21	Rey Lab	Yes	100	ABB	16
BU	Bacteroides uniformis	Bacteroides uniformis VPI 0061 [DSM 6597]	DSMZ	Yes	100	ABB	16	Metabolic/immunological dysfunction (-) (Gauffin Cano et al, 2012)
DP	Desulfovibrio piger	Desulfovibrio piger VPI C3-23 [ATCC 29098]	ATCC	Yes	100	ABB +28 mM Sodium DL-Lactate +2.7 mM Magnesium Sulfate	40		Regressive autism (+) (Finegold et al, 2012), Inflammatory bowel disease (+) (Loubinoux et al, 2002), Colorectal cancer (-) (Scanlan et al, 2009), Type 2 Diabetes (+) (Qin et al, 2012)
BL	Bifidobacterium longum subs. infantis	Bifidobacterium longum subs. infantis S12 [DSM 20088]	DSMZ	Yes	300	ABB	16		Severe Acute Malnutrition (+) (Raman et al, 2019)
BA	Bifidobacterium adolescentis	Bifidobacterium adolescentis E194a (Variant a)	Rey Lab	Yes	300	ABB	16
BP	Bifidobacterium pseudocatenulatum	Bifidobacterium pseudocatenulatum B1279 [DSM 20438]	DSMZ	Yes	300	ABB	16
CA	Collinsella aerofaciens	Collinsella aerofaciens VPI 1003 [DSM 3979]	DSMZ	Yes	100	ABB	40	Rheumatoid arthritis (+) (Chen et al, 2016)
EL	Eggerthella lenta	Eggerthella lenta 1899 B [DSM 2243]	DSMZ	Yes	100	ABB	16	Cardiac drug transformations (+) (Haiser et al, 2013)	Rheumatoid arthritis (+) (Chen et al, 2016), Crohn's disease (+) (Thota et al, 2011; Clooney et al, 2020), Ulcerative Colitis (+) (Clooney et al, 2020), Type 2 Diabetes (+) (Qin et al, 2012)
FP	Faecalibacterium prausnitzii	Faecalibacterium prausnitzii A2-165 [DSM 17677]	DSMZ	No	300	ABB	40	Crohn's disease (-) (Sokol et al, 2008)	Rheumatoid arthritis (-) (Chen et al, 2016), Celiac disease (-) (De Palma et al, 2010), Atopic Dermatitis (+, strain level) (Song et al, 2016), Ulcerative Colitis and Crohn's Disease (-) (Lloyd-Price et al, 2019) (+, strain level) (Zhang et al, 2018), Type 2 Diabetes (-) (Qin et al, 2012; Karlsson et al 2013), Non-alcoholic fatty liver disease (-) (Oh et al, 2020)
CH	Clostridium hiranonis	Clostridium hiranonis T0-931 [DSM 13275]	DSMZ	Yes	100	ABB	16	Bile Acid Transformations (+) (Kitahara et al, 2001)
AC	Anaerostipes caccae	Anaerostipes caccae L1-92 [DSM 14662]	DSMZ	Yes	300	ABB	16	Food Allergy (-) (Feehley et al, 2019)
BH	Blautia hydrogenotrophica	Blautia hydrogenotrophica S5a33 [DSM 10507]	DSMZ	Yes	300	ABB	40
CG	Clostridium asparagiforme	Clostridium asparagiforme N6 [DSM 15981]	DSMZ	Yes	100	ABB	16
ER	Eubacterium rectale	Eubacterium rectale VPI 0990 [ATCC 33656]	ATCC	Yes	300	ABB +33 mM Sodium Acetate	40		Type 2 Diabetes (-) (Qin et al, 2012), Non-alcoholic fatty liver disease (-) (Oh et al, 2020)
RI	Roseburia intestinalis	Roseburia intestinalis L1-82 [DSM 14610]	DSMZ	Yes	300	ABB/DM38a	40	Atherosclerosis (-) (Kasahara et al, 2018), Alcohol-related liver diseases (-) (Seo et al, 2020)	Type 2 Diabetes (-) (Qin et al, 2012; Karlsson et al, 2013), Ulcerative Colitis and Crohn's Disease (-) (Lloyd-Price et al, 2019), Colorectal cancer (-) (Thomas et al, 2019)
CC	Coprococcus comes	Coprococcus comes VPI CI-38	Rey Lab	Yes	100	ABB	16
DL	Dorea longicatena	Dorea longicatena 111-35	Rey Lab	Yes	100	ABB	16		Non-alcoholic fatty liver disease (-) (Oh et al, 2020)
DF	Dorea formicigenerans	Dorea formicigenerans VPI C8-13 [DSM 3992]	DSMZ	Yes	100	ABB	16
aDue to a media formulation issue, we switched ABB suppliers after some early experiments and RI was unable to grow in the new ABB media, so we used DM38 for subsequent precultures.
bHealth association summaries for several strains adapted from Venturelli et al. Molecular Systems Biology, 2018 and Koh and Backhed, Molecular Cell, 2020.
References
Bloom, S. M. et al. Commensal Bacteroides species induce colitis in host-genotype-specific fashion in a mouse model of inflammatory bowel disease. Cell Host Microbe 9, 390–403 (2011).
Chen, J. et al. An expansion of rare lineage intestinal microbes characterizes rheumatoid arthritis. Genome Med. 8, 1–14 (2016).
Clooney, A. G. et al. Ranking microbiome variance in inflammatory bowel disease: a large longitudinal intercontinental study. Gut 1–12 (2020). doi:10.1136/gutjnl-2020-321106
De Palma, G. et al. Intestinal dysbiosis and reduced immunoglobulin-coated bacteria associated with coeliac disease in children. BMC Microbiol. 10, (2010).
Feehley, T. et al. Healthy infants harbor intestinal bacteria that protect against food allergy. Nat. Med. 25, 448–453 (2019).
Finegold, S. M., Downes, J. & Summanen, P. H. Microbiology of regressive autism. Anaerobe 18, 260–262 (2012).
Giongo, A. et al. Toward defining the autoimmune microbiome for type 1 diabetes. ISME J. 5, 82–91 (2011).
Gauffin Cano, P., Santacruz, A., Moya, Á. & Sanz, Y. Bacteroides uniformis CECT 7771 ameliorates metabolic and immunological dysfunction in mice with high-fat-diet induced obesity. PLoS One 7, (2012).
Haiser, H. J. et al. Predictiong and Manipulating Cardiac Drug Inactivation by the Human Gut Bacterium E. lenta. Science (80-. ). 337, 730–735 (2013).
Kang, D. W. et al. Reduced Incidence of Prevotella and Other Fermenters in Intestinal Microflora of Autistic Children. PLoS One 8, (2013).
Karlsson, F. H. et al. Gut metagenome in European women with normal, impaired and diabetic glucose control. Nature 498, 99–103 (2013).
Kasahara, K. et al. Interactions between Roseburia intestinalis and diet modulate atherogenesis in a murine model. Nat. Microbiol. 3, 1461–1471 (2018).
Kitahara, M., Takamine, F., Imamura, T. & Benno, Y. Clostridium hiranonis sp. nov., a human intestinal bacterium with bile acid 7α-dehydroxylating activity. Int. J. Syst. Evol. Microbiol. 51, 39–44 (2001).
Koh, A. & Backhed, F. From Association to Causality : the Role of the Gut Microbiota and Its Functional Products on Host Metabolism. Mol. Cell 1–13 (2020). doi:10.1016/j.molcel.2020.03.005
Kovatcheva-Datchary, P. et al. Dietary Fiber-Induced Improvement in Glucose Metabolism Is Associated with Increased Abundance of Prevotella. Cell Metab. 22, 971–982 (2015).
Lloyd-Price, J. et al. Multi-omics of the gut microbial ecosystem in inflammatory bowel diseases. Nature 569, 655–662 (2019).
Loubinoux, J., Bronowicki, J. P., Pereira, I. A. C., Mougenel, J. L. & Le Faou, A. E. Sulfate-reducing bacteria in human feces and their association with inflammatory bowel diseases. FEMS Microbiol. Ecol. 40, 107–112 (2002).
Oh, T. G. et al. A Universal Gut-Microbiome-Derived Signature Predicts Cirrhosis. Cell Metab. 1–11 (2020). doi:10.1016/j.cmet.2020.06.005
Pedersen, H. K. et al. Human gut microbes impact host serum metabolome and insulin sensitivity. Nature 535, 376–381 (2016).
Qin, J. et al. A metagenome-wide association study of gut microbiota in type 2 diabetes. Nature 490, 55–60 (2012).
Raman, A. S. et al. A sparse covarying unit that describes healthy and impaired human gut microbiota development. Science 365, (2019).
Scanlan, P. D., Shanahan, F. & Marchesi, J. R. Culture-independent analysis of desulfovibrios in the human distal colon of healthy, colorectal cancer and polypectomized individuals. FEMS Microbiol. Ecol. 69, 213–221 (2009).
Scher, J. U. et al. Expansion of intestinal Prevotella copri correlates with enhanced susceptibility to arthritis. Elife 2, e01202 (2013).
Seo, G., Giles, D. A. & Kronenberg, M. The role of innate lymphoid cells in response to microbes at mucosal surfaces. Mucosal Immunol. (2020). doi:10.1038/s41385-020-0265-y
Sokol, H. et al. Faecalibacterium prausnitzii is an anti-inflammatory commensal bacterium identified by gut microbiota analysis of Crohn disease patients. Proc. Natl. Acad. Sci. 105, 16731–16736 (2008).
Song, H., Yoo, Y., Hwang, J., Na, Y. C. & Kim, H. S. Faecalibacterium prausnitzii subspecies-level dysbiosis in the human gut microbiome underlying atopic dermatitis. J. Allergy Clin. Immunol. 137, 852–860 (2016).
Sun, L. et al. Gut microbiota and intestinal FXR mediate the clinical benefits of metformin. Nat. Med. 24, 1919–1929 (2018).
Tett, A. et al. The Prevotella copri Complex Comprises Four Distinct Clades Underrepresented in Westernized Populations. Cell Host Microbe 26, 666-679.e7 (2019).
Thomas, A. M. et al. Metagenomic analysis of colorectal cancer datasets identifies cross-cohort microbial diagnostic signatures and a link with choline degradation. Nat. Med. 25, 667–678 (2019).
Thota, V. R., Dacha, S. & Natarajan, A. Eggerthella lenta bacteremia in a Crohn’s disease patient after ileocecal resection. Future Microbiol. 6, 595–597 (2011).
Vatanen, T. et al. The human gut microbiome in early-onset type 1 diabetes from the TEDDY study. Nature 562, 589–594 (2018).
Venturelli, O. S. et al. Deciphering microbial interactions in synthetic human gut microbiome communities. Mol. Syst. Biol. 14, e8157 (2018).
Yang, C. et al. Fecal IgA Levels Are Determined by Strain-Level Differences in Bacteroides ovatus and Are Modifiable by Gut Microbiota Manipulation. Cell Host Microbe 27, 467-475.e6 (2020).
Zhang, X. et al. Metaproteomics reveals associations between microbiome and intestinal extracellular vesicle proteins in pediatric inflammatory bowel disease. Nat. Commun. 9, 1–14 (2018).
