# Supplementary material for: Design of synthetic human gut microbiome assembly and butyrate production
Source: Nat Commun. 2021 May 31;12:3254. doi: 10.1038/s41467-021-22938-y (PMC8166853; doi:10.1038/s41467-021-22938-y)
Supplement: Supplementary file 3 — Supplementary Data 2 [file 41467_2021_22938_MOESM3_ESM.xlsx]

## Sheet: Sheet1
Supplementary Data 2. Model Training Data
Model	Monospecies Dynamics	Pairwise Communities	3-5 Species Communities	High Richness Communities (11-19 species)
M1	Included	Included	Excluded	Excluded
M2	Included	Included	Included	Excluded
M3	Included	Included	Included	Half for Training, Half for Validation
M4	Included	Excluded	Excluded	Random 5BP Communities Only
M5	Included	Included	Included	80% of Random 5BP Communities
M6	Included	Included	Included	80% of Designed 5BP Communities
