# Supplementary material for: Design of synthetic human gut microbiome assembly and butyrate production
Source: Nat Commun. 2021 May 31;12:3254. doi: 10.1038/s41467-021-22938-y (PMC8166853; doi:10.1038/s41467-021-22938-y)
Supplement: Supplementary file 4 — Supplementary Data 3 [file 41467_2021_22938_MOESM4_ESM.xlsx]

## Sheet: Sheet1
Supplementary Data 3. Regression Model Parameters
Note: Only those parameters with magnitude greater than 4 are included for clarity.
Model M1			Model M2			Model M3
Variable	Parameter	Units	Variable	Parameter	Units	Variable	Parameter	Units
Monospecies			Monospecies			Monospecies
RI OD	32.1	mM Butyrate/OD RI	RI OD	21.4	mM Butyrate/OD RI	RI OD	43.1	mM Butyrate/OD RI
AC	31.2	mM Butyrate	AC	27.9	mM Butyrate	AC	32.2	mM Butyrate
ER OD	11	mM Butyrate/OD ER	ER OD	11.9	mM Butyrate/OD ER	ER OD	28.8	mM Butyrate/OD ER
CC	9.2	mM Butyrate	CC OD	5.3	mM Butyrate/OD CC	CC OD	16.2	mM Butyrate/OD CC
Interactions			Interactions			CC	5.6	mM Butyrate
ER*BY OD	17	mM Butyrate/OD BY	RI OD*CA OD	40	mM Butyrate/(OD RI*OD CA)	Interactions
ER OD*CH OD	15.3	mM Butyrate/(OD ER*OD CH)	ER OD*DP OD	15.4	mM Butyrate/(OD ER*OD DP)	AC*CG OD	10.2	mM Butyrate/OD CG
FP*RI OD	8.6	mM Butyrate/OD RI	AC*OD CG	7.4	mM Butyrate/OD CG	RI*CA OD	9.3	mM Butyrate/OD CA
RI OD*DF	7.5	mM Butyrate/OD RI	ER OD*BV	-5.8	mM Butyrate/OD ER	AC*EL	8	mM Butyrate
ER*CG	5.4	mM Butyrate	OD AC*DP	-16.5	mM Butyrate/OD AC	RI*DF OD	6.3	mM Butyrate/OD DF
AC*BA	4.8	mM Butyrate	AC*RI OD	-440.6	mM Butyrate/OD RI	ER OD*DP	6	mM Butyrate/OD DP
RI OD*DP OD	4.3	mM Butyrate/(OD RI*OD DP)				AC*DF OD	5.2	mM Butyrate/OD DF
AC*ER OD	-10.1	mM Butyrate/OD ER				AC*CA	4.1	mM Butyrate
AC*RI OD	-775.3	mM Butyrate/OD RI				ER*RI OD	-6.1	mM Butyrate/OD RI
						AC*BF OD	-6.2	mM Butyrate/OD BF
						CC OD*DP	-6.4	mM Butyrate/OD CC
						AC*ER OD	-6.7	mM Butyrate/ER OD
						AC*DP	-10.3	mM Butyrate
						ER OD*BV	-13.3	mM Butyrate/OD ER
