# Supplementary material for: Design of synthetic human gut microbiome assembly and butyrate production
Source: Nat Commun. 2021 May 31;12:3254. doi: 10.1038/s41467-021-22938-y (PMC8166853; doi:10.1038/s41467-021-22938-y)
Supplement: Supplementary file 6 — Supplementary Data 5 [file 41467_2021_22938_MOESM6_ESM.xlsx]

## Sheet: Sheet1
Supplementary Data 5. Sequencing Library Primers
Forward Indices	Forward Primers	Reverse Indices	Reverse Primers
ATCACG	AATGATACGGCGACCACCGAGATCTACAC ATCACG ACACTCTTTCCCTACACGACGCTCTTCCGATCT ACTCCTACGGGAGGCAGCAGT	ATCACGAG	CAAGCAGAAGACGGCATACGAGAT ATCACGAG GTGACTGGAGTTCAGACGTGTGCTCTTCCGATCT ggactaccagggtatctaatcctgt
CGATGT	AATGATACGGCGACCACCGAGATCTACAC CGATGT ACACTCTTTCCCTACACGACGCTCTTCCGATCT T ACTCCTACGGGAGGCAGCAGT	CGATGTTC	CAAGCAGAAGACGGCATACGAGAT CGATGTTC GTGACTGGAGTTCAGACGTGTGCTCTTCCGATCT A ggactaccagggtatctaatcctgt
TTAGGC	AATGATACGGCGACCACCGAGATCTACAC TTAGGC ACACTCTTTCCCTACACGACGCTCTTCCGATCT GT ACTCCTACGGGAGGCAGCAGT	TTAGGCGA	CAAGCAGAAGACGGCATACGAGAT TTAGGCGA GTGACTGGAGTTCAGACGTGTGCTCTTCCGATCT TC ggactaccagggtatctaatcctgt
TGACCA	AATGATACGGCGACCACCGAGATCTACAC TGACCA ACACTCTTTCCCTACACGACGCTCTTCCGATCT CGA ACTCCTACGGGAGGCAGCAGT	TGACCAAT	CAAGCAGAAGACGGCATACGAGAT TGACCAAT GTGACTGGAGTTCAGACGTGTGCTCTTCCGATCT CTA ggactaccagggtatctaatcctgt
ACAGTG	AATGATACGGCGACCACCGAGATCTACAC ACAGTG ACACTCTTTCCCTACACGACGCTCTTCCGATCT ATGA ACTCCTACGGGAGGCAGCAGT	ACAGTGCT	CAAGCAGAAGACGGCATACGAGAT ACAGTGCT GTGACTGGAGTTCAGACGTGTGCTCTTCCGATCT GATA ggactaccagggtatctaatcctgt
GCCAAT	AATGATACGGCGACCACCGAGATCTACAC GCCAAT ACACTCTTTCCCTACACGACGCTCTTCCGATCT TGCGA ACTCCTACGGGAGGCAGCAGT	GCCAATGT	CAAGCAGAAGACGGCATACGAGAT GCCAATGT GTGACTGGAGTTCAGACGTGTGCTCTTCCGATCT ACTCA ggactaccagggtatctaatcctgt
CAGATC	AATGATACGGCGACCACCGAGATCTACAC CAGATC ACACTCTTTCCCTACACGACGCTCTTCCGATCT GAGTGG ACTCCTACGGGAGGCAGCAGT	CAGATCGA	CAAGCAGAAGACGGCATACGAGAT CAGATCGA GTGACTGGAGTTCAGACGTGTGCTCTTCCGATCT TTCTCT ggactaccagggtatctaatcctgt
ACTTGA	AATGATACGGCGACCACCGAGATCTACAC ACTTGA ACACTCTTTCCCTACACGACGCTCTTCCGATCT CCTGGAG ACTCCTACGGGAGGCAGCAGT	ACTTGAAA	CAAGCAGAAGACGGCATACGAGAT ACTTGAAA GTGACTGGAGTTCAGACGTGTGCTCTTCCGATCT CACTTCT ggactaccagggtatctaatcctgt
GATCAG	AATGATACGGCGACCACCGAGATCTACAC GATCAG ACACTCTTTCCCTACACGACGCTCTTCCGATCT ACTCCTACGGGAGGCAGCAGT	GATCAGTG	CAAGCAGAAGACGGCATACGAGAT GATCAGTG GTGACTGGAGTTCAGACGTGTGCTCTTCCGATCT ggactaccagggtatctaatcctgt
TAGCTT	AATGATACGGCGACCACCGAGATCTACAC TAGCTT ACACTCTTTCCCTACACGACGCTCTTCCGATCT T ACTCCTACGGGAGGCAGCAGT	TCTACCTC	CAAGCAGAAGACGGCATACGAGAT TCTACCTC GTGACTGGAGTTCAGACGTGTGCTCTTCCGATCT A ggactaccagggtatctaatcctgt
GGCTAC	AATGATACGGCGACCACCGAGATCTACAC GGCTAC ACACTCTTTCCCTACACGACGCTCTTCCGATCT GT ACTCCTACGGGAGGCAGCAGT	CTTGTATG	CAAGCAGAAGACGGCATACGAGAT CTTGTATG GTGACTGGAGTTCAGACGTGTGCTCTTCCGATCT TC ggactaccagggtatctaatcctgt
CTTGTA	AATGATACGGCGACCACCGAGATCTACAC CTTGTA ACACTCTTTCCCTACACGACGCTCTTCCGATCT CGA ACTCCTACGGGAGGCAGCAGT	TAGCTTCC	CAAGCAGAAGACGGCATACGAGAT TAGCTTCC GTGACTGGAGTTCAGACGTGTGCTCTTCCGATCT CTA ggactaccagggtatctaatcctgt
AGTCAA	AATGATACGGCGACCACCGAGATCTACAC AGTCAA ACACTCTTTCCCTACACGACGCTCTTCCGATCT ATGA ACTCCTACGGGAGGCAGCAGT	GGCTACCA	CAAGCAGAAGACGGCATACGAGAT GGCTACCA GTGACTGGAGTTCAGACGTGTGCTCTTCCGATCT GATA ggactaccagggtatctaatcctgt
AGTTCC	AATGATACGGCGACCACCGAGATCTACAC AGTTCC ACACTCTTTCCCTACACGACGCTCTTCCGATCT TGCGA ACTCCTACGGGAGGCAGCAGT	ATGCACTT	CAAGCAGAAGACGGCATACGAGAT ATGCACTT GTGACTGGAGTTCAGACGTGTGCTCTTCCGATCT ACTCA ggactaccagggtatctaatcctgt
ATGTCA	AATGATACGGCGACCACCGAGATCTACAC ATGTCA ACACTCTTTCCCTACACGACGCTCTTCCGATCT GAGTGG ACTCCTACGGGAGGCAGCAGT	GACGGAAC	CAAGCAGAAGACGGCATACGAGAT GACGGAAC GTGACTGGAGTTCAGACGTGTGCTCTTCCGATCT TTCTCT ggactaccagggtatctaatcctgt
CCGTCC	AATGATACGGCGACCACCGAGATCTACAC CCGTCC ACACTCTTTCCCTACACGACGCTCTTCCGATCT CCTGGAG ACTCCTACGGGAGGCAGCAGT	AGCCTTGG	CAAGCAGAAGACGGCATACGAGAT AGCCTTGG GTGACTGGAGTTCAGACGTGTGCTCTTCCGATCT CACTTCT ggactaccagggtatctaatcctgt
GTAGAG	AATGATACGGCGACCACCGAGATCTACAC GTAGAG ACACTCTTTCCCTACACGACGCTCTTCCGATCT ACTCCTACGGGAGGCAGCAGT	CCGTAGAG	CAAGCAGAAGACGGCATACGAGAT CCGTAGAG GTGACTGGAGTTCAGACGTGTGCTCTTCCGATCT ggactaccagggtatctaatcctgt
GTCCGC	AATGATACGGCGACCACCGAGATCTACAC GTCCGC ACACTCTTTCCCTACACGACGCTCTTCCGATCT T ACTCCTACGGGAGGCAGCAGT	GTGAGACT	CAAGCAGAAGACGGCATACGAGAT GTGAGACT GTGACTGGAGTTCAGACGTGTGCTCTTCCGATCT A ggactaccagggtatctaatcctgt
GTGAAA	AATGATACGGCGACCACCGAGATCTACAC GTGAAA ACACTCTTTCCCTACACGACGCTCTTCCGATCT GT ACTCCTACGGGAGGCAGCAGT	AATGCTCA	CAAGCAGAAGACGGCATACGAGAT AATGCTCA GTGACTGGAGTTCAGACGTGTGCTCTTCCGATCT TC ggactaccagggtatctaatcctgt
GTGGCC	AATGATACGGCGACCACCGAGATCTACAC GTGGCC ACACTCTTTCCCTACACGACGCTCTTCCGATCT CGA ACTCCTACGGGAGGCAGCAGT	GCATCGTA	CAAGCAGAAGACGGCATACGAGAT GCATCGTA GTGACTGGAGTTCAGACGTGTGCTCTTCCGATCT CTA ggactaccagggtatctaatcctgt
GTTTCG	AATGATACGGCGACCACCGAGATCTACAC GTTTCG ACACTCTTTCCCTACACGACGCTCTTCCGATCT ATGA ACTCCTACGGGAGGCAGCAGT	CGAACAGC	CAAGCAGAAGACGGCATACGAGAT CGAACAGC GTGACTGGAGTTCAGACGTGTGCTCTTCCGATCT GATA ggactaccagggtatctaatcctgt
CGTACG	AATGATACGGCGACCACCGAGATCTACAC CGTACG ACACTCTTTCCCTACACGACGCTCTTCCGATCT TGCGA ACTCCTACGGGAGGCAGCAGT	TCGGAAGG	CAAGCAGAAGACGGCATACGAGAT TCGGAAGG GTGACTGGAGTTCAGACGTGTGCTCTTCCGATCT ACTCA ggactaccagggtatctaatcctgt
GAGTGG	AATGATACGGCGACCACCGAGATCTACAC GAGTGG ACACTCTTTCCCTACACGACGCTCTTCCGATCT GAGTGG ACTCCTACGGGAGGCAGCAGT	TTCTGTCG	CAAGCAGAAGACGGCATACGAGAT TTCTGTCG GTGACTGGAGTTCAGACGTGTGCTCTTCCGATCT TTCTCT ggactaccagggtatctaatcctgt
GGTAGC	AATGATACGGCGACCACCGAGATCTACAC GGTAGC ACACTCTTTCCCTACACGACGCTCTTCCGATCT CCTGGAG ACTCCTACGGGAGGCAGCAGT	GTACTCAC	CAAGCAGAAGACGGCATACGAGAT GTACTCAC GTGACTGGAGTTCAGACGTGTGCTCTTCCGATCT CACTTCT ggactaccagggtatctaatcctgt
ACTGAT	AATGATACGGCGACCACCGAGATCTACAC ACTGAT ACACTCTTTCCCTACACGACGCTCTTCCGATCT ACTCCTACGGGAGGCAGCAGT	AGTAATAC	CAAGCAGAAGACGGCATACGAGAT AGTAATAC GTGACTGGAGTTCAGACGTGTGCTCTTCCGATCT ggactaccagggtatctaatcctgt
ATGAGC	AATGATACGGCGACCACCGAGATCTACAC ATGAGC ACACTCTTTCCCTACACGACGCTCTTCCGATCT T ACTCCTACGGGAGGCAGCAGT	CAAGATAT	CAAGCAGAAGACGGCATACGAGAT CAAGATAT GTGACTGGAGTTCAGACGTGTGCTCTTCCGATCT A ggactaccagggtatctaatcctgt
ATTCCT	AATGATACGGCGACCACCGAGATCTACAC ATTCCT ACACTCTTTCCCTACACGACGCTCTTCCGATCT GT ACTCCTACGGGAGGCAGCAGT	TGTTTGGT	CAAGCAGAAGACGGCATACGAGAT TGTTTGGT GTGACTGGAGTTCAGACGTGTGCTCTTCCGATCT TC ggactaccagggtatctaatcctgt
CAAAAG	AATGATACGGCGACCACCGAGATCTACAC CAAAAG ACACTCTTTCCCTACACGACGCTCTTCCGATCT CGA ACTCCTACGGGAGGCAGCAGT	CTCCAACC	CAAGCAGAAGACGGCATACGAGAT CTCCAACC GTGACTGGAGTTCAGACGTGTGCTCTTCCGATCT CTA ggactaccagggtatctaatcctgt
CAACTA	AATGATACGGCGACCACCGAGATCTACAC CAACTA ACACTCTTTCCCTACACGACGCTCTTCCGATCT ATGA ACTCCTACGGGAGGCAGCAGT	AAATTCTG	CAAGCAGAAGACGGCATACGAGAT AAATTCTG GTGACTGGAGTTCAGACGTGTGCTCTTCCGATCT GATA ggactaccagggtatctaatcctgt
CACCGG	AATGATACGGCGACCACCGAGATCTACAC CACCGG ACACTCTTTCCCTACACGACGCTCTTCCGATCT TGCGA ACTCCTACGGGAGGCAGCAGT	CCCGCCAA	CAAGCAGAAGACGGCATACGAGAT CCCGCCAA GTGACTGGAGTTCAGACGTGTGCTCTTCCGATCT ACTCA ggactaccagggtatctaatcctgt
CACGAT	AATGATACGGCGACCACCGAGATCTACAC CACGAT ACACTCTTTCCCTACACGACGCTCTTCCGATCT GAGTGG ACTCCTACGGGAGGCAGCAGT	TACAAATA	CAAGCAGAAGACGGCATACGAGAT TACAAATA GTGACTGGAGTTCAGACGTGTGCTCTTCCGATCT TTCTCT ggactaccagggtatctaatcctgt
CACTCA	AATGATACGGCGACCACCGAGATCTACAC CACTCA ACACTCTTTCCCTACACGACGCTCTTCCGATCT CCTGGAG ACTCCTACGGGAGGCAGCAGT	GGGCTATA	CAAGCAGAAGACGGCATACGAGAT GGGCTATA GTGACTGGAGTTCAGACGTGTGCTCTTCCGATCT CACTTCT ggactaccagggtatctaatcctgt
CAGGCG	AATGATACGGCGACCACCGAGATCTACAC CAGGCG ACACTCTTTCCCTACACGACGCTCTTCCGATCT ACTCCTACGGGAGGCAGCAGT	TTTCGGAC	CAAGCAGAAGACGGCATACGAGAT TTTCGGAC GTGACTGGAGTTCAGACGTGTGCTCTTCCGATCT ggactaccagggtatctaatcctgt
CATGGC	AATGATACGGCGACCACCGAGATCTACAC CATGGC ACACTCTTTCCCTACACGACGCTCTTCCGATCT T ACTCCTACGGGAGGCAGCAGT	TGCGCGTC	CAAGCAGAAGACGGCATACGAGAT TGCGCGTC GTGACTGGAGTTCAGACGTGTGCTCTTCCGATCT A ggactaccagggtatctaatcctgt
CATTTT	AATGATACGGCGACCACCGAGATCTACAC CATTTT ACACTCTTTCCCTACACGACGCTCTTCCGATCT GT ACTCCTACGGGAGGCAGCAGT	TCCCGCTG	CAAGCAGAAGACGGCATACGAGAT TCCCGCTG GTGACTGGAGTTCAGACGTGTGCTCTTCCGATCT TC ggactaccagggtatctaatcctgt
CCAACA	AATGATACGGCGACCACCGAGATCTACAC CCAACA ACACTCTTTCCCTACACGACGCTCTTCCGATCT CGA ACTCCTACGGGAGGCAGCAGT	GTTTCAGG	CAAGCAGAAGACGGCATACGAGAT GTTTCAGG GTGACTGGAGTTCAGACGTGTGCTCTTCCGATCT CTA ggactaccagggtatctaatcctgt
CGGAAT	AATGATACGGCGACCACCGAGATCTACAC CGGAAT ACACTCTTTCCCTACACGACGCTCTTCCGATCT ATGA ACTCCTACGGGAGGCAGCAGT	GGAGGGGG	CAAGCAGAAGACGGCATACGAGAT GGAGGGGG GTGACTGGAGTTCAGACGTGTGCTCTTCCGATCT GATA ggactaccagggtatctaatcctgt
CTAGCT	AATGATACGGCGACCACCGAGATCTACAC CTAGCT ACACTCTTTCCCTACACGACGCTCTTCCGATCT TGCGA ACTCCTACGGGAGGCAGCAGT	GCTGTTAG	CAAGCAGAAGACGGCATACGAGAT GCTGTTAG GTGACTGGAGTTCAGACGTGTGCTCTTCCGATCT ACTCA ggactaccagggtatctaatcctgt
CTATAC	AATGATACGGCGACCACCGAGATCTACAC CTATAC ACACTCTTTCCCTACACGACGCTCTTCCGATCT GAGTGG ACTCCTACGGGAGGCAGCAGT	GAGTGTGA	CAAGCAGAAGACGGCATACGAGAT GAGTGTGA GTGACTGGAGTTCAGACGTGTGCTCTTCCGATCT TTCTCT ggactaccagggtatctaatcctgt
CTCAGA	AATGATACGGCGACCACCGAGATCTACAC CTCAGA ACACTCTTTCCCTACACGACGCTCTTCCGATCT CCTGGAG ACTCCTACGGGAGGCAGCAGT	CGTCCCCG	CAAGCAGAAGACGGCATACGAGAT CGTCCCCG GTGACTGGAGTTCAGACGTGTGCTCTTCCGATCT CACTTCT ggactaccagggtatctaatcctgt
GACGAC	AATGATACGGCGACCACCGAGATCTACAC GACGAC ACACTCTTTCCCTACACGACGCTCTTCCGATCT ACTCCTACGGGAGGCAGCAGT	CCTCATCA	CAAGCAGAAGACGGCATACGAGAT CCTCATCA GTGACTGGAGTTCAGACGTGTGCTCTTCCGATCT ggactaccagggtatctaatcctgt
TAATCG	AATGATACGGCGACCACCGAGATCTACAC TAATCG ACACTCTTTCCCTACACGACGCTCTTCCGATCT T ACTCCTACGGGAGGCAGCAGT	CCACGACA	CAAGCAGAAGACGGCATACGAGAT CCACGACA GTGACTGGAGTTCAGACGTGTGCTCTTCCGATCT A ggactaccagggtatctaatcctgt
TACAGC	AATGATACGGCGACCACCGAGATCTACAC TACAGC ACACTCTTTCCCTACACGACGCTCTTCCGATCT GT ACTCCTACGGGAGGCAGCAGT	CATTGGCT	CAAGCAGAAGACGGCATACGAGAT CATTGGCT GTGACTGGAGTTCAGACGTGTGCTCTTCCGATCT TC ggactaccagggtatctaatcctgt
TATAAT	AATGATACGGCGACCACCGAGATCTACAC TATAAT ACACTCTTTCCCTACACGACGCTCTTCCGATCT CGA ACTCCTACGGGAGGCAGCAGT	AGGGGCCC	CAAGCAGAAGACGGCATACGAGAT AGGGGCCC GTGACTGGAGTTCAGACGTGTGCTCTTCCGATCT CTA ggactaccagggtatctaatcctgt
TCATTC	AATGATACGGCGACCACCGAGATCTACAC TCATTC ACACTCTTTCCCTACACGACGCTCTTCCGATCT ATGA ACTCCTACGGGAGGCAGCAGT	ACGACACT	CAAGCAGAAGACGGCATACGAGAT ACGACACT GTGACTGGAGTTCAGACGTGTGCTCTTCCGATCT GATA ggactaccagggtatctaatcctgt
TCCCGA	AATGATACGGCGACCACCGAGATCTACAC TCCCGA ACACTCTTTCCCTACACGACGCTCTTCCGATCT TGCGA ACTCCTACGGGAGGCAGCAGT	ACCGACGC	CAAGCAGAAGACGGCATACGAGAT ACCGACGC GTGACTGGAGTTCAGACGTGTGCTCTTCCGATCT ACTCA ggactaccagggtatctaatcctgt
TCGAAG	AATGATACGGCGACCACCGAGATCTACAC TCGAAG ACACTCTTTCCCTACACGACGCTCTTCCGATCT GAGTGG ACTCCTACGGGAGGCAGCAGT	TATAGTAT	CAAGCAGAAGACGGCATACGAGAT TATAGTAT GTGACTGGAGTTCAGACGTGTGCTCTTCCGATCT TTCTCT ggactaccagggtatctaatcctgt
TCGGCA	AATGATACGGCGACCACCGAGATCTACAC TCGGCA ACACTCTTTCCCTACACGACGCTCTTCCGATCT CCTGGAG ACTCCTACGGGAGGCAGCAGT	AACTCAGT	CAAGCAGAAGACGGCATACGAGAT AACTCAGT GTGACTGGAGTTCAGACGTGTGCTCTTCCGATCT CACTTCT ggactaccagggtatctaatcctgt
