# Supplementary material for: Design of synthetic human gut microbiome assembly and butyrate production
Source: Nat Commun. 2021 May 31;12:3254. doi: 10.1038/s41467-021-22938-y (PMC8166853; doi:10.1038/s41467-021-22938-y)
Supplement: Supplementary file 7 — Supplementary Data 6 [file 41467_2021_22938_MOESM7_ESM.xlsx]

## Sheet: Sheet1
Supplementary Data 6. gLV Model Regularization Parameters
Model	λ	w
Monospecies Only	10	n.a.
M1	100	n.a.
M2	500	n.a.
M3	8	10
M4	4	10
M5	8	10
M6	8	10
