# Supplementary material for: Design of synthetic human gut microbiome assembly and butyrate production
Source: Nat Commun. 2021 May 31;12:3254. doi: 10.1038/s41467-021-22938-y (PMC8166853; doi:10.1038/s41467-021-22938-y)
Supplement: Supplementary file 11 — Source Data [file 41467_2021_22938_MOESM11_ESM.zip]

Archive with 11 entries (11 files):
- RawData/Figure2A_RawData.csv
- RawData/Figure2B_RawData.csv
- RawData/Figure2C_RawData.csv
- RawData/Figure3A_RawData.csv
- RawData/Figure3B_RawData.csv
- RawData/Figure3C_RawData.csv
- RawData/Figure3D_RawData.csv
- RawData/Figure3E_RawData.csv
- RawData/Figure3F_RawData.xlsx
- RawData/Figure4A_RawData.csv
- RawData/Figure4C_RawData.xlsx
