# Supplementary material for: Design of synthetic human gut microbiome assembly and butyrate production
Source: Nat Commun. 2021 May 31;12:3254. doi: 10.1038/s41467-021-22938-y (PMC8166853; doi:10.1038/s41467-021-22938-y)
Supplement: Supplementary file 11 — Source Data [file 41467_2021_22938_MOESM11_ESM.zip › RawData/Figure2A_RawData.csv]

	Community	Butyrate	Richness	BPSpecies
0	ER	29.9305	1.0	ER
1	ER	28.5134	1.0	ER
2	ER	27.9345	1.0	ER
3	ER	22.0322	1.0	ER
4	ER	25.0012	1.0	ER
5	ER	26.2228	1.0	ER
6	ER	25.1378	1.0	ER
7	ER	26.7354	1.0	ER
8	ER	27.2261	1.0	ER
9	ER	27.3596	1.0	ER
10	ER	38.0799	1.0	ER
11	ER	13.0624	1.0	ER
12	ER	15.9309	1.0	ER
13	ER	3.6907	1.0	ER
14	ER	0.8005	1.0	ER
15	ER	0.0	1.0	ER
16	ER	0.7704	1.0	ER
17	FP	0.0	1.0	FP
18	FP	0.0	1.0	FP
19	FP	0.0	1.0	FP
20	FP	0.0	1.0	FP
21	FP	0.0	1.0	FP
22	FP	0.0	1.0	FP
23	FP	0.0	1.0	FP
24	AC	26.8249	1.0	AC
25	AC	30.5164	1.0	AC
26	AC	40.2585	1.0	AC
27	AC	45.1024	1.0	AC
28	AC	39.0219	1.0	AC
29	AC	41.3031	1.0	AC
30	AC	26.031	1.0	AC
31	AC	32.601	1.0	AC
32	AC	29.5171	1.0	AC
33	AC	27.0449	1.0	AC
34	AC	30.8359	1.0	AC
35	AC	27.9926	1.0	AC
36	AC	30.6527	1.0	AC
37	AC	37.6458	1.0	AC
38	AC	32.1206	1.0	AC
39	AC	38.602	1.0	AC
40	CC	19.2826	1.0	CC
41	CC	17.2013	1.0	CC
42	CC	21.4392	1.0	CC
43	CC	21.6089	1.0	CC
44	CC	11.6609	1.0	CC
45	CC	17.316	1.0	CC
46	CC	14.0289	1.0	CC
47	CC	12.1294	1.0	CC
48	CC	14.138	1.0	CC
49	CC	20.4176	1.0	CC
50	CC	22.0715	1.0	CC
51	CC	18.717	1.0	CC
52	CC	18.8086	1.0	CC
53	CC	17.1204	1.0	CC
54	CC	13.9807	1.0	CC
55	CC	13.6107	1.0	CC
56	CC	22.2232	1.0	CC
57	CC	16.6303	1.0	CC
58	CC	13.51	1.0	CC
59	CC	15.94	1.0	CC
60	CC	17.2763	1.0	CC
61	CC	13.448	1.0	CC
62	RI	44.27	1.0	RI
63	RI	44.7069	1.0	RI
64	RI	33.725	1.0	RI
65	RI	31.4588	1.0	RI
66	RI	30.7222	1.0	RI
67	RI	27.7467	1.0	RI
68	RI	35.0163	1.0	RI
69	RI	29.9102	1.0	RI
70	RI	0.0	1.0	RI
71	RI	0.0	1.0	RI
72	RI	0.9232	1.0	RI
73	RI	0.0	1.0	RI
74	DL-CC	16.9543	2.0	CC
75	DL-CC	9.5033	2.0	CC
76	DL-CC	13.1938	2.0	CC
77	AC-CC	48.1202	2.0	AC-CC
78	AC-CC	58.7624	2.0	AC-CC
79	AC-CC	54.5963	2.0	AC-CC
80	AC-CC	47.7428	2.0	AC-CC
81	AC-CC	40.9244	2.0	AC-CC
82	AC-CC	36.9132	2.0	AC-CC
83	AC-CC	39.1915	2.0	AC-CC
84	AC-CC	57.9018	2.0	AC-CC
85	DP-AC	13.5918	2.0	AC
86	DP-AC	33.5394	2.0	AC
87	DP-AC	36.6586	2.0	AC
88	BT-RI	0.0	2.0	RI
89	BT-RI	0.0	2.0	RI
90	BT-RI	4.5653	2.0	RI
91	EL-FP	0.0	2.0	FP
92	EL-FP	0.0	2.0	FP
93	BV-CC	14.7615	2.0	CC
94	BV-CC	9.0834	2.0	CC
95	PC-FP	0.0	2.0	FP
96	BP-RI	0.5281	2.0	RI
97	BP-RI	11.103	2.0	RI
98	CG-FP	1.9925	2.0	FP
99	CG-FP	0.0	2.0	FP
100	DF-FP	6.8541	2.0	FP
101	PJ-FP	7.4843	2.0	FP
102	PJ-FP	5.7410000000000005	2.0	FP
103	BP-AC	42.4648	2.0	AC
104	BP-AC	27.8532	2.0	AC
105	BA-RI	0.0	2.0	RI
106	BA-RI	0.0	2.0	RI
107	BA-RI	8.7247	2.0	RI
108	DL-RI	0.0	2.0	RI
109	DL-RI	0.0	2.0	RI
110	DL-RI	1.3398	2.0	RI
111	BP-CC	16.663	2.0	CC
112	BP-CC	14.533	2.0	CC
113	BU-ER	22.2081	2.0	ER
114	BU-ER	19.7119	2.0	ER
115	BU-ER	15.315999999999999	2.0	ER
116	DP-FP	5.0342	2.0	FP
117	EL-RI	26.4678	2.0	RI
118	AC-FP	37.5087	2.0	AC-FP
119	AC-FP	30.4555	2.0	AC-FP
120	AC-FP	28.1994	2.0	AC-FP
121	AC-FP	29.7074	2.0	AC-FP
122	AC-FP	40.3904	2.0	AC-FP
123	BC-CC	18.8533	2.0	CC
124	BC-CC	9.2648	2.0	CC
125	BC-CC	6.9049	2.0	CC
126	DP-CC	11.3589	2.0	CC
127	DP-CC	11.0076	2.0	CC
128	DP-CC	6.9860000000000015	2.0	CC
129	BT-AC	41.9476	2.0	AC
130	BT-AC	34.6915	2.0	AC
131	BT-AC	27.9049	2.0	AC
132	CG-CC	14.2788	2.0	CC
133	CG-CC	11.7813	2.0	CC
134	CG-CC	13.0531	2.0	CC
135	BO-AC	41.8147	2.0	AC
136	BO-AC	45.8163	2.0	AC
137	BO-AC	38.0346	2.0	AC
138	BV-RI	0.5298	2.0	RI
139	BV-RI	0.0	2.0	RI
140	DP-ER	19.1492	2.0	ER
141	DP-ER	16.9279	2.0	ER
142	DP-ER	16.7877	2.0	ER
143	BL-CC	14.173	2.0	CC
144	BL-CC	4.295	2.0	CC
145	BC-AC	41.2351	2.0	AC
146	BC-AC	34.2963	2.0	AC
147	PJ-CC	23.0636	2.0	CC
148	PJ-CC	16.1443	2.0	CC
149	PJ-CC	15.7583	2.0	CC
150	BL-FP	0.0	2.0	FP
151	CH-RI	31.7591	2.0	RI
152	CH-RI	22.9152	2.0	RI
153	CA-FP	5.7764	2.0	FP
154	BO-FP	3.444	2.0	FP
155	BO-FP	6.2353	2.0	FP
156	BO-FP	0.0	2.0	FP
157	DL-ER	0.4184	2.0	ER
158	DL-ER	13.3177	2.0	ER
159	DL-ER	8.2339	2.0	ER
160	BH-CC	17.3212	2.0	CC
161	BH-CC	16.2549	2.0	CC
162	BH-CC	18.4188	2.0	CC
163	ER-FP	22.1526	2.0	ER-FP
164	ER-FP	13.0085	2.0	ER-FP
165	ER-FP	13.3783	2.0	ER-FP
166	ER-FP	3.3425	2.0	ER-FP
167	ER-FP	0.0	2.0	ER-FP
168	FP-RI	40.0931	2.0	FP-RI
169	FP-RI	29.5178	2.0	FP-RI
170	FP-RI	2.2831	2.0	FP-RI
171	FP-RI	0.0	2.0	FP-RI
172	FP-RI	0.8101	2.0	FP-RI
173	BF-AC	42.6324	2.0	AC
174	BF-AC	37.6622	2.0	AC
175	BF-AC	31.5844	2.0	AC
176	BL-ER	9.8037	2.0	ER
177	BP-ER	13.5593	2.0	ER
178	BP-ER	10.432	2.0	ER
179	BT-FP	0.1239	2.0	FP
180	BT-FP	1.8829	2.0	FP
181	BT-FP	0.0	2.0	FP
182	PC-RI	18.8953	2.0	RI
183	PC-RI	15.4424	2.0	RI
184	PC-RI	6.7683	2.0	RI
185	PC-CC	19.3782	2.0	CC
186	PC-CC	14.0776	2.0	CC
187	PC-CC	17.3584	2.0	CC
188	CA-ER	25.3647	2.0	ER
189	CA-ER	22.1875	2.0	ER
190	CA-ER	25.3931	2.0	ER
191	CG-AC	57.0045	2.0	AC
192	CG-AC	44.475	2.0	AC
193	CG-AC	43.2286	2.0	AC
194	BU-RI	0.0	2.0	RI
195	CA-AC	30.6418	2.0	AC
196	CA-AC	41.2291	2.0	AC
197	CA-AC	36.2391	2.0	AC
198	BT-CC	10.7702	2.0	CC
199	BT-CC	4.9906	2.0	CC
200	BT-CC	5.1278	2.0	CC
201	BV-AC	40.5714	2.0	AC
202	BV-AC	27.53	2.0	AC
203	CH-CC	18.7602	2.0	CC
204	CH-CC	13.8621	2.0	CC
205	CH-CC	12.3448	2.0	CC
206	BP-FP	0.0	2.0	FP
207	BP-FP	0.0	2.0	FP
208	ER-RI	27.9854	2.0	ER-RI
209	ER-RI	16.3362	2.0	ER-RI
210	ER-RI	11.7319	2.0	ER-RI
211	ER-RI	16.2818	2.0	ER-RI
212	ER-RI	0.0	2.0	ER-RI
213	ER-RI	4.7484	2.0	ER-RI
214	BT-ER	5.3398	2.0	ER
215	BT-ER	6.9989	2.0	ER
216	BT-ER	4.6606	2.0	ER
217	BA-AC	51.1397	2.0	AC
218	BA-AC	46.5696	2.0	AC
219	BA-AC	40.5821	2.0	AC
220	DF-CC	19.7829	2.0	CC
221	DF-CC	14.4126	2.0	CC
222	BF-CC	23.8785	2.0	CC
223	BF-CC	16.592	2.0	CC
224	BF-CC	7.5758	2.0	CC
225	BO-ER	8.6202	2.0	ER
226	BO-ER	15.2845	2.0	ER
227	BO-ER	19.0924	2.0	ER
228	CC-ER	21.5316	2.0	CC-ER
229	CC-ER	21.1298	2.0	CC-ER
230	CC-ER	27.5506	2.0	CC-ER
231	CC-ER	23.9337	2.0	CC-ER
232	CC-ER	32.1204	2.0	CC-ER
233	CC-ER	21.9583	2.0	CC-ER
234	CC-ER	21.4151	2.0	CC-ER
235	CC-ER	20.9198	2.0	CC-ER
236	DF-AC	43.1503	2.0	AC
237	DF-AC	41.9051	2.0	AC
238	BO-RI	5.2789	2.0	RI
239	BO-RI	5.7067	2.0	RI
240	BO-RI	4.7287	2.0	RI
241	BH-RI	28.2257	2.0	RI
242	EL-CC	15.8829	2.0	CC
243	EL-CC	13.5787	2.0	CC
244	BV-FP	0.0	2.0	FP
245	CG-RI	22.3118	2.0	RI
246	CG-RI	15.4613	2.0	RI
247	CG-RI	10.9507	2.0	RI
248	BC-ER	8.0637	2.0	ER
249	BC-ER	2.944	2.0	ER
250	PC-AC	37.5953	2.0	AC
251	PC-AC	40.7577	2.0	AC
252	PC-AC	23.3205	2.0	AC
253	CC-FP	21.9834	2.0	CC-FP
254	CC-FP	23.1629	2.0	CC-FP
255	CC-FP	17.5678	2.0	CC-FP
256	CC-FP	13.664000000000001	2.0	CC-FP
257	CC-FP	17.8446	2.0	CC-FP
258	CC-FP	16.1181	2.0	CC-FP
259	CC-FP	18.4793	2.0	CC-FP
260	CC-FP	18.6292	2.0	CC-FP
261	BO-CC	22.5995	2.0	CC
262	BO-CC	20.2534	2.0	CC
263	BO-CC	19.3232	2.0	CC
264	DF-RI	27.2423	2.0	RI
265	DF-RI	11.9379	2.0	RI
266	DF-RI	4.3647	2.0	RI
267	AC-RI	26.180999999999997	2.0	AC-RI
268	AC-RI	22.3095	2.0	AC-RI
269	AC-RI	41.1866	2.0	AC-RI
270	AC-RI	20.8984	2.0	AC-RI
271	AC-RI	30.0681	2.0	AC-RI
272	AC-RI	16.8787	2.0	AC-RI
273	AC-RI	21.7488	2.0	AC-RI
274	BH-ER	23.5439	2.0	ER
275	BH-ER	40.9512	2.0	ER
276	BH-ER	33.0828	2.0	ER
277	DL-FP	0.6989	2.0	FP
278	DL-FP	0.0	2.0	FP
279	EL-ER	18.5927	2.0	ER
280	EL-ER	17.5384	2.0	ER
281	BY-RI	20.5768	2.0	RI
282	BY-RI	1.7893	2.0	RI
283	PJ-AC	36.0931	2.0	AC
284	CH-ER	23.1612	2.0	ER
285	CH-ER	29.6577	2.0	ER
286	BF-FP	5.6973	2.0	FP
287	BF-FP	4.4113	2.0	FP
288	BF-FP	0.6573	2.0	FP
289	EL-AC	40.5445	2.0	AC
290	EL-AC	25.8893	2.0	AC
291	BL-AC	23.0018	2.0	AC
292	BC-FP	0.1969	2.0	FP
293	BC-FP	0.0	2.0	FP
294	BC-FP	0.0	2.0	FP
295	BC-RI	0.0	2.0	RI
296	CC-RI	19.116	2.0	CC-RI
297	CC-RI	12.9127	2.0	CC-RI
298	CC-RI	13.3635	2.0	CC-RI
299	CC-RI	17.1317	2.0	CC-RI
300	CC-RI	19.0395	2.0	CC-RI
301	PJ-RI	21.9728	2.0	RI
302	PJ-RI	4.5837	2.0	RI
303	BY-ER	15.1123	2.0	ER
304	BY-ER	24.1643	2.0	ER
305	BY-ER	18.9079	2.0	ER
306	BU-FP	8.8381	2.0	FP
307	BH-AC	32.4336	2.0	AC
308	BH-AC	40.0583	2.0	AC
309	BH-AC	29.5335	2.0	AC
310	DL-AC	43.7658	2.0	AC
311	DL-AC	43.6293	2.0	AC
312	DL-AC	40.5	2.0	AC
313	PC-ER	12.4639	2.0	ER
314	PC-ER	10.3228	2.0	ER
315	PC-ER	7.3301	2.0	ER
316	BU-CC	21.2286	2.0	CC
317	BU-CC	14.3651	2.0	CC
318	BU-CC	17.7759	2.0	CC
319	BA-ER	1.4761	2.0	ER
320	BA-ER	7.1992	2.0	ER
321	BA-ER	6.5537	2.0	ER
322	CG-ER	13.054	2.0	ER
323	CG-ER	17.635	2.0	ER
324	CG-ER	28.0108	2.0	ER
325	BA-FP	1.3111	2.0	FP
326	BA-FP	0.0	2.0	FP
327	BA-FP	0.0	2.0	FP
328	AC-ER	27.5914	2.0	AC-ER
329	AC-ER	43.3953	2.0	AC-ER
330	AC-ER	22.9523	2.0	AC-ER
331	AC-ER	31.5434	2.0	AC-ER
332	AC-ER	32.0112	2.0	AC-ER
333	AC-ER	40.7422	2.0	AC-ER
334	CA-CC	19.3759	2.0	CC
335	CA-CC	14.9629	2.0	CC
336	CA-CC	18.8725	2.0	CC
337	DP-RI	20.2122	2.0	RI
338	DP-RI	22.6974	2.0	RI
339	BA-CC	9.6995	2.0	CC
340	BA-CC	5.6571	2.0	CC
341	BA-CC	8.721	2.0	CC
342	BU-AC	28.9331	2.0	AC
343	BU-AC	36.4164	2.0	AC
344	DF-ER	20.4448	2.0	ER
345	DF-ER	19.6172	2.0	ER
346	DF-ER	20.0909	2.0	ER
347	BY-CC	23.1349	2.0	CC
348	BY-CC	19.6205	2.0	CC
349	BY-CC	22.1498	2.0	CC
350	BL-RI	0.0	2.0	RI
351	CH-AC	35.6586	2.0	AC
352	CH-AC	42.3334	2.0	AC
353	BF-RI	1.5018	2.0	RI
354	BF-RI	0.2541	2.0	RI
355	BF-RI	0.7603	2.0	RI
356	BV-ER	7.291	2.0	ER
357	BV-ER	0.843	2.0	ER
358	BF-ER	17.1484	2.0	ER
359	BF-ER	21.2674	2.0	ER
360	BF-ER	6.9611	2.0	ER
361	BH-FP	2.7371	2.0	FP
362	BH-FP	0.0	2.0	FP
363	CA-RI	36.0757	2.0	RI
364	CA-RI	25.9773	2.0	RI
365	PJ-ER	34.4075	2.0	ER
366	PJ-ER	19.7686	2.0	ER
367	BY-AC	27.3912	2.0	AC
368	BY-AC	39.5621	2.0	AC
369	BY-AC	38.6045	2.0	AC
370	AC-DP	25.9904	2.0	AC
371	COMM6	5.511	25.0	ER-FP-AC-CC-RI
372	COMM6	6.7143	25.0	ER-FP-AC-CC-RI
373	COMM6	8.5	25.0	ER-FP-AC-CC-RI
374	COMM6	18.0829	25.0	ER-FP-AC-CC-RI
375	COMM6	19.0283	25.0	ER-FP-AC-CC-RI
376	COMM6	15.04	25.0	ER-FP-AC-CC-RI
377	COMM6	25.3997	25.0	ER-FP-AC-CC-RI
378	COMM6	26.7691	25.0	ER-FP-AC-CC-RI
379	COMM6*PC	10.1394	24.0	ER-FP-AC-CC-RI
380	COMM6*PC	8.107000000000001	24.0	ER-FP-AC-CC-RI
381	COMM6*PC	9.5375	24.0	ER-FP-AC-CC-RI
382	COMM6*PC	10.157	24.0	ER-FP-AC-CC-RI
383	COMM6*PC	17.854	24.0	ER-FP-AC-CC-RI
384	COMM6*PC	19.2232	24.0	ER-FP-AC-CC-RI
385	COMM6*PJ	7.6398	24.0	ER-FP-AC-CC-RI
386	COMM6*PJ	7.8578	24.0	ER-FP-AC-CC-RI
387	COMM6*PJ	8.8258	24.0	ER-FP-AC-CC-RI
388	COMM6*PJ	10.132	24.0	ER-FP-AC-CC-RI
389	COMM6*PJ	21.5241	24.0	ER-FP-AC-CC-RI
390	COMM6*PJ	19.1989	24.0	ER-FP-AC-CC-RI
391	COMM6*BV	11.3159	24.0	ER-FP-AC-CC-RI
392	COMM6*BV	11.7084	24.0	ER-FP-AC-CC-RI
393	COMM6*BV	11.4179	24.0	ER-FP-AC-CC-RI
394	COMM6*BV	10.8488	24.0	ER-FP-AC-CC-RI
395	COMM6*BV	19.067	24.0	ER-FP-AC-CC-RI
396	COMM6*BV	18.9909	24.0	ER-FP-AC-CC-RI
397	COMM6*BF	10.689	24.0	ER-FP-AC-CC-RI
398	COMM6*BF	9.822000000000001	24.0	ER-FP-AC-CC-RI
399	COMM6*BF	10.94	24.0	ER-FP-AC-CC-RI
400	COMM6*BF	10.4195	24.0	ER-FP-AC-CC-RI
401	COMM6*BF	19.660999999999998	24.0	ER-FP-AC-CC-RI
402	COMM6*BF	18.7615	24.0	ER-FP-AC-CC-RI
403	COMM6*BO	9.6578	24.0	ER-FP-AC-CC-RI
404	COMM6*BO	9.6203	24.0	ER-FP-AC-CC-RI
405	COMM6*BO	9.6898	24.0	ER-FP-AC-CC-RI
406	COMM6*BO	10.1	24.0	ER-FP-AC-CC-RI
407	COMM6*BO	20.4539	24.0	ER-FP-AC-CC-RI
408	COMM6*BO	19.2502	24.0	ER-FP-AC-CC-RI
409	COMM6*BT	11.7751	24.0	ER-FP-AC-CC-RI
410	COMM6*BT	10.9565	24.0	ER-FP-AC-CC-RI
411	COMM6*BT	10.7731	24.0	ER-FP-AC-CC-RI
412	COMM6*BT	10.5781	24.0	ER-FP-AC-CC-RI
413	COMM6*BT	19.4922	24.0	ER-FP-AC-CC-RI
414	COMM6*BT	17.2542	24.0	ER-FP-AC-CC-RI
415	COMM6*BC	10.001	24.0	ER-FP-AC-CC-RI
416	COMM6*BC	9.3958	24.0	ER-FP-AC-CC-RI
417	COMM6*BC	9.3494	24.0	ER-FP-AC-CC-RI
418	COMM6*BC	10.5397	24.0	ER-FP-AC-CC-RI
419	COMM6*BC	17.7176	24.0	ER-FP-AC-CC-RI
420	COMM6*BC	19.5811	24.0	ER-FP-AC-CC-RI
421	COMM6*BY	9.5163	24.0	ER-FP-AC-CC-RI
422	COMM6*BY	10.5568	24.0	ER-FP-AC-CC-RI
423	COMM6*BY	10.6285	24.0	ER-FP-AC-CC-RI
424	COMM6*BY	10.0045	24.0	ER-FP-AC-CC-RI
425	COMM6*BY	18.1581	24.0	ER-FP-AC-CC-RI
426	COMM6*BY	21.2273	24.0	ER-FP-AC-CC-RI
427	COMM6*BU	8.0466	24.0	ER-FP-AC-CC-RI
428	COMM6*BU	8.1607	24.0	ER-FP-AC-CC-RI
429	COMM6*BU	9.5223	24.0	ER-FP-AC-CC-RI
430	COMM6*BU	10.7045	24.0	ER-FP-AC-CC-RI
431	COMM6*BU	17.7754	24.0	ER-FP-AC-CC-RI
432	COMM6*BU	18.8907	24.0	ER-FP-AC-CC-RI
433	COMM6*DP	11.9641	24.0	ER-FP-AC-CC-RI
434	COMM6*DP	10.402999999999999	24.0	ER-FP-AC-CC-RI
435	COMM6*DP	15.7986	24.0	ER-FP-AC-CC-RI
436	COMM6*DP	12.8359	24.0	ER-FP-AC-CC-RI
437	COMM6*DP	28.4265	24.0	ER-FP-AC-CC-RI
438	COMM6*DP	31.3856	24.0	ER-FP-AC-CC-RI
439	COMM6*DP	19.85	24.0	ER-FP-AC-CC-RI
440	COMM6*DP	22.89	24.0	ER-FP-AC-CC-RI
441	COMM6*DP	33.8612	24.0	ER-FP-AC-CC-RI
442	COMM6*DP	36.3592	24.0	ER-FP-AC-CC-RI
443	COMM6*BL	6.0268	24.0	ER-FP-AC-CC-RI
444	COMM6*BL	8.0669	24.0	ER-FP-AC-CC-RI
445	COMM6*BL	7.2704	24.0	ER-FP-AC-CC-RI
446	COMM6*BL	5.5217	24.0	ER-FP-AC-CC-RI
447	COMM6*BL	20.78	24.0	ER-FP-AC-CC-RI
448	COMM6*BL	21.7891	24.0	ER-FP-AC-CC-RI
449	COMM6*BA	12.3193	24.0	ER-FP-AC-CC-RI
450	COMM6*BA	11.2065	24.0	ER-FP-AC-CC-RI
451	COMM6*BA	10.7643	24.0	ER-FP-AC-CC-RI
452	COMM6*BA	11.9533	24.0	ER-FP-AC-CC-RI
453	COMM6*BA	17.0647	24.0	ER-FP-AC-CC-RI
454	COMM6*BA	18.5714	24.0	ER-FP-AC-CC-RI
455	COMM6*BP	11.1973	24.0	ER-FP-AC-CC-RI
456	COMM6*BP	13.2922	24.0	ER-FP-AC-CC-RI
457	COMM6*BP	13.0295	24.0	ER-FP-AC-CC-RI
458	COMM6*BP	13.1718	24.0	ER-FP-AC-CC-RI
459	COMM6*BP	20.6978	24.0	ER-FP-AC-CC-RI
460	COMM6*BP	22.0649	24.0	ER-FP-AC-CC-RI
461	COMM6*CA	6.8919	24.0	ER-FP-AC-CC-RI
462	COMM6*CA	8.5293	24.0	ER-FP-AC-CC-RI
463	COMM6*CA	8.7156	24.0	ER-FP-AC-CC-RI
464	COMM6*CA	8.7754	24.0	ER-FP-AC-CC-RI
465	COMM6*CA	21.8196	24.0	ER-FP-AC-CC-RI
466	COMM6*CA	18.0912	24.0	ER-FP-AC-CC-RI
467	COMM6*EL	5.3660000000000005	24.0	ER-FP-AC-CC-RI
468	COMM6*EL	6.7082	24.0	ER-FP-AC-CC-RI
469	COMM6*EL	6.6091	24.0	ER-FP-AC-CC-RI
470	COMM6*EL	7.086	24.0	ER-FP-AC-CC-RI
471	COMM6*EL	16.3785	24.0	ER-FP-AC-CC-RI
472	COMM6*EL	20.7093	24.0	ER-FP-AC-CC-RI
473	COMM6*FP	7.2111	24.0	ER-AC-CC-RI
474	COMM6*FP	7.4621	24.0	ER-AC-CC-RI
475	COMM6*FP	7.4151	24.0	ER-AC-CC-RI
476	COMM6*FP	8.5289	24.0	ER-AC-CC-RI
477	COMM6*FP	19.8788	24.0	ER-AC-CC-RI
478	COMM6*FP	17.532	24.0	ER-AC-CC-RI
479	COMM6*CH	7.0939	24.0	ER-FP-AC-CC-RI
480	COMM6*CH	5.5411	24.0	ER-FP-AC-CC-RI
481	COMM6*CH	6.7412	24.0	ER-FP-AC-CC-RI
482	COMM6*CH	8.1302	24.0	ER-FP-AC-CC-RI
483	COMM6*CH	18.1183	24.0	ER-FP-AC-CC-RI
484	COMM6*CH	22.2119	24.0	ER-FP-AC-CC-RI
485	COMM6*AC	1.155	24.0	ER-FP-CC-RI
486	COMM6*AC	1.1366	24.0	ER-FP-CC-RI
487	COMM6*AC	1.1022	24.0	ER-FP-CC-RI
488	COMM6*AC	1.2911	24.0	ER-FP-CC-RI
489	COMM6*AC	3.9718	24.0	ER-FP-CC-RI
490	COMM6*AC	2.7615	24.0	ER-FP-CC-RI
491	COMM6*AC	2.3224	24.0	ER-FP-CC-RI
492	COMM6*AC	1.7269	24.0	ER-FP-CC-RI
493	COMM6*BH	8.3494	24.0	ER-FP-AC-CC-RI
494	COMM6*BH	9.1762	24.0	ER-FP-AC-CC-RI
495	COMM6*BH	8.7696	24.0	ER-FP-AC-CC-RI
496	COMM6*BH	10.5122	24.0	ER-FP-AC-CC-RI
497	COMM6*BH	18.9328	24.0	ER-FP-AC-CC-RI
498	COMM6*BH	18.3295	24.0	ER-FP-AC-CC-RI
499	COMM6*CG	9.576	24.0	ER-FP-AC-CC-RI
500	COMM6*CG	7.1704	24.0	ER-FP-AC-CC-RI
501	COMM6*CG	9.0031	24.0	ER-FP-AC-CC-RI
502	COMM6*CG	8.4828	24.0	ER-FP-AC-CC-RI
503	COMM6*CG	16.9602	24.0	ER-FP-AC-CC-RI
504	COMM6*CG	14.6149	24.0	ER-FP-AC-CC-RI
505	COMM6*ER	8.5079	24.0	FP-AC-CC-RI
506	COMM6*ER	8.5935	24.0	FP-AC-CC-RI
507	COMM6*ER	9.06	24.0	FP-AC-CC-RI
508	COMM6*ER	9.1029	24.0	FP-AC-CC-RI
509	COMM6*ER	17.2826	24.0	FP-AC-CC-RI
510	COMM6*ER	21.0402	24.0	FP-AC-CC-RI
511	COMM6*RI	9.8783	24.0	ER-FP-AC-CC
512	COMM6*RI	9.1547	24.0	ER-FP-AC-CC
513	COMM6*RI	8.7435	24.0	ER-FP-AC-CC
514	COMM6*RI	10.578	24.0	ER-FP-AC-CC
515	COMM6*RI	19.1295	24.0	ER-FP-AC-CC
516	COMM6*RI	18.7267	24.0	ER-FP-AC-CC
517	COMM6*CC	6.3553	24.0	ER-FP-AC-RI
518	COMM6*CC	7.6475	24.0	ER-FP-AC-RI
519	COMM6*CC	8.3559	24.0	ER-FP-AC-RI
520	COMM6*CC	6.3921	24.0	ER-FP-AC-RI
521	COMM6*CC	15.3855	24.0	ER-FP-AC-RI
522	COMM6*CC	16.6449	24.0	ER-FP-AC-RI
523	COMM6*DL	9.7683	24.0	ER-FP-AC-CC-RI
524	COMM6*DL	9.2556	24.0	ER-FP-AC-CC-RI
525	COMM6*DL	12.1488	24.0	ER-FP-AC-CC-RI
526	COMM6*DL	12.0667	24.0	ER-FP-AC-CC-RI
527	COMM6*DL	18.7037	24.0	ER-FP-AC-CC-RI
528	COMM6*DL	19.1143	24.0	ER-FP-AC-CC-RI
529	COMM6*DF	7.1853	24.0	ER-FP-AC-CC-RI
530	COMM6*DF	7.0326	24.0	ER-FP-AC-CC-RI
531	COMM6*DF	8.0015	24.0	ER-FP-AC-CC-RI
532	COMM6*DF	7.8359	24.0	ER-FP-AC-CC-RI
533	COMM6*DF	19.689	24.0	ER-FP-AC-CC-RI
534	COMM6*DF	17.3211	24.0	ER-FP-AC-CC-RI
