# Supplementary material for: Design of synthetic human gut microbiome assembly and butyrate production
Source: Nat Commun. 2021 May 31;12:3254. doi: 10.1038/s41467-021-22938-y (PMC8166853; doi:10.1038/s41467-021-22938-y)
Supplement: Supplementary file 11 — Source Data [file 41467_2021_22938_MOESM11_ESM.zip › RawData/Figure2B_RawData.csv]

	Community	Richness	Butyrate_Median	Butyrate_20Pct	Butyrate_80Pct	BPSet
0	DP-BL-FP	3	0.5275	0.5275	1.2821	FP
1	DP-BL-AC	3	24.878	21.885	29.303	AC
2	DP-BL-ER	3	12.065	7.9468	17.504	ER
3	DP-BL-RI	3	14.236	2.365	37.152	RI
4	DP-BL-CC	3	12.678	9.9092	14.561	CC
5	DP-FP-DL	3	0.5275	0.5275	1.0237	FP
6	DP-BA-FP	3	0.5275	0.5275	0.57316	FP
7	DP-FP-DF	3	1.0317	1.0317	1.1091	FP
8	DP-BA-AC	3	43.244	39.907	47.042	AC
9	DP-CH-AC	3	43.196	33.427	48.762	AC
10	DP-BA-ER	3	11.863	7.9469	17.404	ER
11	PC-DP-CC	3	14.456	13.9	14.907	CC
12	DP-CH-ER	3	12.89	7.963	18.31	ER
13	DP-BA-RI	3	6.6061	2.3659	19.266	RI
14	PC-BL-FP	3	1.99E-06	2.31E-08	0.013949	FP
15	DP-CH-RI	3	15.034	3.1157	29.724	RI
16	DP-BA-CC	3	11.951	11.62	13.871	CC
17	PC-BL-AC	3	43.353	37.712	47.052	AC
18	DP-CH-CC	3	14.116	12.418	15.075	CC
19	DP-BP-FP	3	0.52751	0.5275	0.55171	FP
20	BL-BA-FP	3	1.90E-06	1.87E-08	0.043937	FP
21	BL-FP-CC	3	13.144	5.2978	15.048	FP-CC
22	DP-AC-BH	3	34.215	32.237	45.699	AC
23	DP-BP-AC	3	33.871	32.924	34.544	AC
24	BL-BA-AC	3	36.695	31.795	39.297	AC
25	BL-FP-DL	3	2.71E-06	3.02E-08	1.7658	FP
26	DP-AC-CG	3	39.513	37.899	44.501	AC
27	DP-BP-ER	3	12.258	8.0694	18.655	ER
28	PC-BL-ER	3	10.258	7.9468	20.135	ER
29	BL-FP-DF	3	0.50421	0.50421	0.57948	FP
30	DP-AC-ER	3	35.514	33.213	39.033	ER-AC
31	DP-BP-RI	3	7.1323	2.5006	17.367	RI
32	BL-BA-ER	3	10.134	7.9468	16.467	ER
33	BL-CH-AC	3	33.151	26.089	40.449	AC
34	BL-CC-DL	3	12.928	10.309	14.461	CC
35	DP-AC-RI	3	30.316	26.083	30.316	AC-RI
36	DP-BP-CC	3	13.854	12.269	15.369	CC
37	BL-BA-RI	3	4.3932	2.365	15.485	RI
38	BL-CH-ER	3	11.309	7.9468	19.589	ER
39	BL-CC-DF	3	13.033	9.9102	14.457	CC
40	DP-AC-CC	3	46.258	44.677	47.309	AC-CC
41	DP-CA-FP	3	0.98118	0.69614	1.1992	FP
42	BL-BA-CC	3	11.541	9.4186	13.816	CC
43	BL-CH-RI	3	6.4496	2.365	23.258	RI
44	PC-BP-FP	3	2.09E-06	3.73E-08	0.0035235	FP
45	DP-AC-DL	3	37.544	32.671	41.598	AC
46	DP-CA-AC	3	35.857	32.494	41.556	AC
47	PC-BL-RI	3	11.708	2.365	45.884	RI
48	BL-CH-CC	3	12.662	9.9092	14.461	CC
49	DP-AC-DF	3	39.383	37.491	41.365	AC
50	PC-BP-AC	3	50.817	50.158	54.129	AC
51	DP-CA-ER	3	10.809	7.9611	17.269	ER
52	PC-BL-CC	3	13.032	9.9081	14.594	CC
53	BL-AC-BH	3	29.029	23.619	32.648	AC
54	DP-BH-ER	3	13.288	7.9559	20.089	ER
55	PC-BP-ER	3	11.428	7.9499	18.882	ER
56	DP-CA-RI	3	9.4848	2.4303	20.716	RI
57	BL-BP-FP	3	1.81E-06	3.59E-08	0.12745	FP
58	BL-AC-CG	3	32.84	30.292	38.137	AC
59	DP-BH-RI	3	12.911	2.3814	43.169	RI
60	PC-BP-RI	3	6.608	2.3655	12.804	RI
61	DP-CA-CC	3	14.457	13.717	15.138	CC
62	BL-BP-AC	3	25.277	24.622	29.665	AC
63	BL-AC-ER	3	28.915	27.276	29.1	ER-AC
64	DP-BH-CC	3	14.457	12.783	14.971	CC
65	PC-BP-CC	3	14.282	12.249	15.443	CC
66	DP-EL-FP	3	0.5275	0.5275	0.53578	FP
67	BL-BP-ER	3	9.9343	7.9468	18.092	ER
68	BL-AC-RI	3	30.316	27.655	30.316	AC-RI
69	DP-CG-ER	3	12.399	7.9791	17.178	ER
70	PC-AC-ER	3	35.257	27.897	35.668	ER-AC
71	DP-EL-AC	3	32.12	28.818	34.342	AC
72	BL-BP-RI	3	6.1566	2.365	15.523	RI
73	PC-CA-FP	3	0.45649	0.040052	0.48069	FP
74	BL-AC-CC	3	43.617	42.244	44.728	AC-CC
75	DP-CG-RI	3	17.47	2.3787	37.699	RI
76	PC-AC-RI	3	30.316	21.107	30.316	AC-RI
77	BL-BP-CC	3	12.615	9.9094	14.708	CC
78	DP-EL-ER	3	13.269	9.4528	17.094	ER
79	PC-CA-AC	3	55.049	48.738	57.463	AC
80	BL-AC-DL	3	30.291	25.089	32.867	AC
81	BA-FP-BH	3	1.40E-06	7.70E-09	0.027405	FP
82	DP-CG-CC	3	13.73	12.197	15.05	CC
83	BL-CA-FP	3	0.2687	8.75E-06	1.2656	FP
84	PC-AC-CC	3	46.232	44.756	47.31	AC-CC
85	DP-EL-RI	3	25.172	8.6105	43.805	RI
86	PC-CA-ER	3	9.8247	7.9468	22.183	ER
87	BL-AC-DF	3	32.011	30.296	32.683	AC
88	BA-FP-CG	3	3.04E-06	2.23E-08	0.035133	FP
89	DP-ER-RI	3	28.795	14.618	51.064	ER-RI
90	BL-CA-AC	3	29.528	23.654	33.263	AC
91	PC-AC-DL	3	56.118	49.45	58.44	AC
92	DP-EL-CC	3	14.456	13.81	14.91	CC
93	BL-BH-ER	3	12.024	7.9468	21.217	ER
94	PC-CA-RI	3	6.8826	2.3651	14.686	RI
95	BA-FP-ER	3	11.373	7.4136	16.13	ER-FP
96	DP-ER-CC	3	24.037	21.028	29.76	ER-CC
97	BL-CA-ER	3	9.7635	7.9468	17.518	ER
98	PC-AC-DF	3	57.645	56.044	58.211	AC
99	DP-FP-CH	3	0.5275	0.5275	0.98551	FP
100	BA-RI-DL	3	2.3662	2.365	3.56	RI
101	BL-BH-RI	3	7.251	2.365	45.878	RI
102	PC-CA-CC	3	14.457	13.911	14.936	CC
103	BA-FP-RI	3	7.1905	2.1811	16.149	FP-RI
104	DP-ER-DL	3	12.356	7.9468	18.615	ER
105	BL-CA-RI	3	5.5385	2.365	16.04	RI
106	PC-BH-ER	3	11.928	7.9468	23.44	ER
107	DP-FP-AC	3	31.686	28.579	36.925	FP-AC
108	BL-BH-CC	3	12.799	9.9084	14.646	CC
109	BA-RI-DF	3	3.1356	2.365	11.917	RI
110	PC-EL-FP	3	4.35E-07	3.26E-09	2.21E-05	FP
111	BA-FP-CC	3	12.457	9.0432	12.845	FP-CC
112	DP-ER-DF	3	10.635	7.9864	19.517	ER
113	PC-BH-RI	3	8.6454	2.365	45.913	RI
114	BL-CA-CC	3	13.054	9.9102	14.693	CC
115	BL-CG-ER	3	10.176	7.9468	17.367	ER
116	PC-RI-CC	3	21.576	13.309	51.954	CC-RI
117	DP-FP-BH	3	0.5275	0.5275	0.54985	FP
118	PC-EL-AC	3	47.587	41.521	54.886	AC
119	BA-FP-DL	3	1.56E-06	3.92E-09	0.13424	FP
120	DP-RI-CC	3	24.91	13.309	47.755	CC-RI
121	PC-BH-CC	3	14.457	13.598	14.902	CC
122	BL-EL-FP	3	2.54E-06	3.55E-08	0.46634	FP
123	BL-CG-RI	3	10.236	2.365	38.589	RI
124	PC-RI-DL	3	6.6945	2.365	16.139	RI
125	DP-FP-CG	3	0.52824	0.5275	0.70712	FP
126	PC-EL-ER	3	12.107	7.981	21.363	ER
127	BA-FP-DF	3	0.50421	0.50421	0.51852	FP
128	DP-RI-DL	3	5.4782	2.3654	14.299	RI
129	PC-CG-ER	3	10.77	7.947	20.228	ER
130	BL-EL-AC	3	23.686	17.129	30.244	AC
131	BL-CG-CC	3	12.197	9.9145	14.457	CC
132	PC-RI-DF	3	7.2843	2.3651	27.894	RI
133	DP-FP-ER	3	13.787	9.2452	16.077	ER-FP
134	PC-EL-RI	3	22.18	3.4436	45.896	RI
135	PC-PJ-FP	3	3.73E-06	1.30E-07	0.030967	FP
136	DP-RI-DF	3	9.9964	2.6636	34.565	RI
137	PC-CG-RI	3	12.787	2.365	40.656	RI
138	BL-EL-ER	3	12.122	7.9468	17.05	ER
139	BL-ER-RI	3	24.769	12.294	49.291	ER-RI
140	PC-PJ-RI	3	9.1103	2.365	36.606	RI
141	DP-FP-RI	3	16.898	6.693	29.691	FP-RI
142	PC-EL-CC	3	14.457	14.049	14.92	CC
143	DP-CC-DL	3	14.005	12.524	14.714	CC
144	BA-CH-AC	3	50.15	43.21	57.773	AC
145	PC-CG-CC	3	14.162	12.197	15.071	CC
146	BL-EL-RI	3	18.278	2.3651	45.866	RI
147	BL-ER-CC	3	19.633	15.087	27.585	ER-CC
148	BA-CC-DL	3	11.934	11.664	13.87	CC
149	DP-FP-CC	3	13.559	9.6729	15.048	FP-CC
150	PC-FP-CH	3	1.43E-06	1.40E-08	0.0024072	FP
151	DP-CC-DF	3	14.284	12.505	14.571	CC
152	BA-CH-ER	3	10.873	7.9468	17.786	ER
153	PC-ER-RI	3	25.022	13.025	49.477	ER-RI
154	BL-EL-CC	3	12.981	9.9075	14.562	CC
155	BA-CC-DF	3	12.169	11.633	13.87	CC
156	BL-ER-DL	3	9.3697	7.9468	17.869	ER
157	PC-FP-AC	3	43.739	38.941	56.888	FP-AC
158	PC-DP-FP	3	0.5275	0.5275	0.52786	FP
159	BA-CH-RI	3	3.3623	2.365	10.404	RI
160	BL-FP-CH	3	1.88E-06	3.70E-08	0.24669	FP
161	PC-ER-CC	3	21.933	20.461	26.618	ER-CC
162	BL-ER-DF	3	9.8822	7.9468	19.206	ER
163	PC-PJ-CC	3	14.436	12.204	15.566	CC
164	PC-FP-BH	3	1.11E-06	6.39E-09	0.00033739	FP
165	PC-DP-AC	3	49.456	45.88	53.224	AC
166	BA-CH-CC	3	11.898	11.681	13.87	CC
167	BL-FP-AC	3	21.588	16.724	30.623	FP-AC
168	PC-ER-DL	3	10.374	7.9468	19.392	ER
169	PC-BA-FP	3	1.03E-06	5.57E-09	0.010643	FP
170	PC-CC-DL	3	14.334	12.629	14.775	CC
171	PC-FP-CG	3	0.00012476	2.72E-07	0.034891	FP
172	PC-DP-ER	3	11.669	8.0214	20.356	ER
173	BL-FP-BH	3	1.70E-06	6.71E-08	0.061093	FP
174	BA-AC-BH	3	45.331	40.327	48.931	AC
175	PC-ER-DF	3	8.8371	7.947	21.743	ER
176	PC-BA-AC	3	61.025	56.403	65.126	AC
177	PC-CC-DF	3	14.301	13.682	14.536	CC
178	PC-FP-ER	3	12.192	7.4298	21.502	ER-FP
179	PC-DP-RI	3	23.327	3.9773	48.582	RI
180	BL-FP-CG	3	6.71E-06	1.63E-07	0.12517	FP
181	BA-AC-CG	3	50.873	48.37	57.215	AC
182	BA-BP-FP	3	1.88E-06	1.21E-08	0.026366	FP
183	PC-BA-ER	3	10.744	7.9468	18.592	ER
184	BP-CA-FP	3	0.22794	0.0012015	0.48367	FP
185	PC-FP-RI	3	16.527	2.2419	27.503	FP-RI
186	BL-FP-ER	3	12.274	7.4119	15.663	ER-FP
187	BA-AC-ER	3	39.568	37.869	39.801	ER-AC
188	BA-BP-AC	3	43.185	42.503	47.226	AC
189	BL-RI-CC	3	18.714	12.946	45.692	CC-RI
190	BP-CA-AC	3	34.368	33.809	42.576	AC
191	PC-FP-CC	3	15.049	14.881	15.393	FP-CC
192	BP-CH-ER	3	11.394	7.947	19.021	ER
193	BL-FP-RI	3	15.226	2.1415	26.184	FP-RI
194	BA-AC-RI	3	33.9	33.886	33.9	AC-RI
195	BA-BP-ER	3	10.738	7.9468	18.372	ER
196	BL-RI-DL	3	3.2172	2.365	12.363	RI
197	BP-CA-ER	3	10.925	7.9478	19.762	ER
198	PC-FP-DL	3	1.89E-06	4.47E-09	0.12357	FP
199	BP-CH-RI	3	4.4843	2.3651	12.102	RI
200	BA-AC-CC	3	50.522	49.191	51.661	AC-CC
201	BA-BP-RI	3	2.4901	2.365	7.7359	RI
202	BL-RI-DF	3	6.7334	2.365	28.285	RI
203	BP-CA-RI	3	3.5423	2.365	8.7169	RI
204	PC-FP-DF	3	0.50421	0.50421	0.5051	FP
205	BP-CH-CC	3	13.178	12.25	15.33	CC
206	CA-EL-RI	3	9.5615	2.3844	17.422	RI
207	BA-AC-DL	3	48.359	41.728	49.947	AC
208	BA-BP-CC	3	11.827	11.703	13.87	CC
209	PC-BA-RI	3	7.0457	2.365	20.071	RI
210	BP-CA-CC	3	14.204	12.271	15.765	CC
211	PC-CH-AC	3	58.655	49.457	64.107	AC
212	BP-AC-BH	3	34.059	33.726	34.512	AC
213	CA-EL-CC	3	14.457	13.992	14.963	CC
214	BA-AC-DF	3	49.977	48.505	51.229	AC
215	BA-CA-FP	3	0.078998	1.21E-05	0.52585	FP
216	PC-BA-CC	3	12.551	11.55	13.898	CC
217	BP-EL-FP	3	4.81E-06	1.57E-07	0.020327	FP
218	PC-CH-ER	3	11.265	7.9468	20.464	ER
219	BP-AC-CG	3	44.762	39.372	45.634	AC
220	CA-FP-CH	3	0.2154	0.00039708	0.65238	FP
221	PC-PJ-AC	3	57.129	50.523	61.419	AC
222	BA-CA-AC	3	46.455	41.474	49.675	AC
223	BP-EL-AC	3	33.848	31.842	34.379	AC
224	PC-CH-RI	3	11.919	2.3651	26.124	RI
225	BP-AC-ER	3	34.771	32.985	34.812	ER-AC
226	CA-FP-AC	3	36.072	25.821	41.531	FP-AC
227	BA-BH-ER	3	12.026	7.9468	19.295	ER
228	BA-CA-ER	3	10.663	7.9468	17.172	ER
229	BP-EL-ER	3	13.37	8.2207	18.638	ER
230	PC-CH-CC	3	14.287	12.422	14.992	CC
231	BP-AC-RI	3	30.316	30.316	30.316	AC-RI
232	CA-FP-BH	3	0.44375	0.00023483	0.55122	FP
233	BA-BH-RI	3	4.6678	2.365	13.765	RI
234	BA-CA-RI	3	3.7722	2.365	9.1468	RI
235	CA-ER-DL	3	10.353	7.9468	17.924	ER
236	BP-EL-RI	3	7.7082	2.5901	16.817	RI
237	PC-AC-BH	3	50.896	44.58	59.363	AC
238	BP-AC-CC	3	45.026	44.467	47.309	AC-CC
239	CA-FP-CG	3	0.21006	0.0021815	0.69666	FP
240	BA-BH-CC	3	12.195	11.612	13.88	CC
241	BA-CA-CC	3	12.321	11.571	13.889	CC
242	CA-ER-DF	3	9.4365	7.9468	21.396	ER
243	BP-EL-CC	3	14.241	12.359	15.32	CC
244	PC-AC-CG	3	56.152	56.115	61.911	AC
245	BP-AC-DL	3	38.115	34.029	41.562	AC
246	CA-FP-ER	3	10.3	7.4126	15.574	ER-FP
247	BA-CG-ER	3	10.813	7.9468	17.148	ER
248	BA-EL-FP	3	1.46E-06	1.07E-08	0.020631	FP
249	PC-BF-ER	3	11.22	7.9468	19.004	ER
250	BP-FP-CH	3	1.55E-06	7.44E-09	0.017993	FP
251	BP-AC-DF	3	41.93	40.882	42.778	AC
252	CA-FP-RI	3	5.8908	2.1454	14.284	FP-RI
253	BA-CG-RI	3	4.6548	2.365	17.425	RI
254	BA-EL-AC	3	41.756	36.241	47.541	AC
255	CA-RI-CC	3	15.275	13.308	31.539	CC-RI
256	BP-FP-AC	3	29.016	28.221	30.265	FP-AC
257	EL-BH-ER	3	13.285	7.9479	20.983	ER
258	PC-BV-AC	3	51.215	48.083	56.118	AC
259	BA-CG-CC	3	11.714	11.666	13.874	CC
260	CA-FP-CC	3	15.05	14.945	15.716	FP-CC
261	BA-EL-ER	3	11.851	7.9479	17.532	ER
262	CA-RI-DL	3	2.4969	2.365	7.9059	RI
263	BP-FP-BH	3	1.82E-06	6.83E-08	0.0061601	FP
264	EL-BH-RI	3	12.729	2.3653	45.866	RI
265	BA-ER-RI	3	15.556	10.284	30.415	ER-RI
266	BP-BH-ER	3	13.827	7.9488	19.953	ER
267	CA-FP-DL	3	0.21313	4.18E-06	0.79899	FP
268	CA-RI-DF	3	4.7655	2.3651	15.675	RI
269	BA-EL-RI	3	7.4846	2.3656	20.242	RI
270	BP-FP-CG	3	3.66E-05	4.79E-07	0.18637	FP
271	EL-BH-CC	3	14.457	13.415	14.857	CC
272	BA-ER-CC	3	18.373	15.866	27.404	ER-CC
273	BP-BH-RI	3	5.1696	2.365	10.36	RI
274	CA-FP-DF	3	0.82138	0.50535	1.2028	FP
275	PC-BF-RI	3	5.4717	2.365	13.718	RI
276	FP-AC-DL	3	35.365	25.151	40.674	FP-AC
277	BA-EL-CC	3	12.063	11.52	13.941	CC
278	BP-FP-ER	3	12.901	7.474	17.156	ER-FP
279	EL-CG-ER	3	12.371	7.9604	17.292	ER
280	BA-ER-DL	3	10.453	7.9468	18.476	ER
281	BP-BH-CC	3	14.086	12.236	15.571	CC
282	PC-BF-FP	3	2.05E-06	2.25E-08	0.03496	FP
283	CA-CC-DL	3	14.312	12.345	14.926	CC
284	FP-AC-DF	3	41.153	40.985	42.317	FP-AC
285	BA-FP-CH	3	1.44E-06	8.20E-09	0.016684	FP
286	BP-FP-RI	3	5.8979	2.1885	10.59	FP-RI
287	EL-CG-RI	3	17.968	2.3689	45.878	RI
288	BA-ER-DF	3	10.712	7.9468	18.132	ER
289	BP-CG-ER	3	11.977	7.9468	18.483	ER
290	CA-CH-AC	3	44.722	39.591	50.852	AC
291	CA-CC-DF	3	14.301	13.544	14.596	CC
292	PC-BT-AC	3	46.279	42.477	51.42	AC
293	BA-FP-AC	3	40.617	34.79	48.042	FP-AC
294	BP-FP-CC	3	15.042	13.396	16.088	FP-CC
295	EL-CG-CC	3	14.055	12.197	14.958	CC
296	PC-PJ-ER	3	15.108	8.0005	24.61	ER
297	CA-CH-ER	3	10.847	7.9468	19.828	ER
298	BP-CG-RI	3	4.2527	2.365	13.95	RI
299	PC-BF-CC	3	14.162	12.367	14.753	CC
300	FP-BH-CG	3	0.00021508	3.69E-07	0.22704	FP
301	BP-FP-DL	3	2.76E-06	8.37E-09	0.47284	FP
302	BA-RI-CC	3	13.642	12.444	27.492	CC-RI
303	EL-ER-RI	3	29.65	15.189	49.478	ER-RI
304	BP-CG-CC	3	12.843	12.197	15.237	CC
305	CA-CH-RI	3	6.1858	2.365	16.841	RI
306	EL-FP-CH	3	2.16E-06	1.90E-08	0.31777	FP
307	FP-BH-ER	3	14.488	7.412	18.004	ER-FP
308	BP-FP-DF	3	0.50421	0.50421	0.51895	FP
309	EL-ER-CC	3	24.267	20.789	29.462	ER-CC
310	BP-ER-RI	3	15.231	10.351	25.713	ER-RI
311	CA-CH-CC	3	14.156	12.409	15.071	CC
312	EL-FP-AC	3	25.63	20.418	31.338	FP-AC
313	FP-BH-RI	3	6.5599	2.1415	24.172	FP-RI
314	PC-BV-FP	3	2.63E-06	9.87E-08	0.065164	FP
315	EL-ER-DL	3	12.208	7.9468	18.427	ER
316	BP-ER-CC	3	23.355	20.461	30.978	ER-CC
317	CA-AC-BH	3	40.589	36.373	44.788	AC
318	EL-FP-BH	3	2.35E-06	3.85E-09	0.0038488	FP
319	FP-BH-CC	3	15.045	14.442	15.421	FP-CC
320	BP-CH-AC	3	42.225	33.953	47.994	AC
321	EL-ER-DF	3	10.012	7.9481	17.665	ER
322	BP-ER-DL	3	11.645	7.9468	19.927	ER
323	CA-AC-CG	3	44.899	40.145	48.832	AC
324	EL-FP-CG	3	0.001849	5.51E-07	0.10369	FP
325	FP-BH-DL	3	2.63E-06	2.53E-09	0.13148	FP
326	CH-AC-CC	3	45.869	44.467	47.205	AC-CC
327	PC-BO-ER	3	11.194	7.9468	18.206	ER
328	BP-ER-DF	3	9.7304	7.9469	19.993	ER
329	CA-AC-ER	3	34.888	33.281	36.211	ER-AC
330	EL-FP-ER	3	14.403	9.8791	15.628	ER-FP
331	FP-BH-DF	3	0.50421	0.50421	0.53073	FP
332	CH-AC-DL	3	44.445	39.573	50.266	AC
333	EL-RI-CC	3	27.485	13.325	56.659	CC-RI
334	PC-BV-ER	3	8.7973	7.9468	26.296	ER
335	CA-AC-RI	3	30.316	30.316	30.316	AC-RI
336	EL-FP-RI	3	19.999	8.2313	27.808	FP-RI
337	FP-CG-ER	3	13.5	7.4311	15.726	ER-FP
338	CH-AC-DF	3	46.537	41.493	51.954	AC
339	EL-RI-DL	3	6.2903	2.3653	17.146	RI
340	BP-RI-CC	3	14.783	11.835	26.053	CC-RI
341	CA-AC-CC	3	46.251	44.864	47.308	AC-CC
342	EL-FP-CC	3	15.044	14.896	15.358	FP-CC
343	FP-CG-RI	3	11.012	2.1415	25.255	FP-RI
344	AC-CG-CC	3	48.327	46.131	49.492	AC-CC
345	PC-BC-AC	3	53.04	48.199	56.162	AC
346	EL-RI-DF	3	9.362	2.4402	28.145	RI
347	BP-RI-DL	3	2.4024	2.365	6.3056	RI
348	CA-AC-DL	3	40.718	36.959	44.462	AC
349	EL-FP-DL	3	4.10E-06	2.43E-09	0.43672	FP
350	FP-CG-CC	3	14.886	13.204	15.665	FP-CC
351	AC-CG-DL	3	44.982	39.358	50.869	AC
352	CH-BH-ER	3	13.483	7.9468	22.085	ER
353	BP-RI-DF	3	4.8107	2.3655	12.727	RI
354	PC-BO-RI	3	6.2195	2.365	26.913	RI
355	CA-AC-DF	3	41.711	41.241	44.663	AC
356	EL-FP-DF	3	0.50421	0.50421	0.52435	FP
357	FP-CG-DL	3	4.61E-06	1.23E-09	0.5334	FP
358	AC-CG-DF	3	46.385	39.359	52.243	AC
359	PC-BV-RI	3	9.2057	2.365	21.054	RI
360	CH-BH-RI	3	8.3958	2.365	27.355	RI
361	EL-CC-DL	3	14.222	12.468	14.903	CC
362	PC-BF-AC	3	51.733	46.514	56.117	AC
363	FP-CG-DF	3	0.50449	0.50421	0.60477	FP
364	PC-BO-FP	3	2.02E-06	2.33E-08	0.0049908	FP
365	AC-ER-RI	3	32.126	26.329	33.272	ER-AC-RI
366	BP-CC-DL	3	13.247	12.214	14.696	CC
367	CH-BH-CC	3	14.236	12.307	14.943	CC
368	EL-CC-DF	3	14.273	13.505	14.547	CC
369	CA-BH-ER	3	10.174	7.9468	20.793	ER
370	FP-ER-RI	3	23.691	14.689	34.931	ER-FP-RI
371	EL-CH-AC	3	42.509	32.647	48.378	AC
372	BP-CC-DF	3	13.984	12.28	15.406	CC
373	AC-ER-CC	3	45.413	43.725	46.414	ER-AC-CC
374	CH-CG-ER	3	12.112	7.9468	18.352	ER
375	PC-BO-CC	3	14.505	12.883	15.255	CC
376	CA-BH-RI	3	3.4792	2.365	14.259	RI
377	FP-ER-CC	3	24.097	20.102	28.925	ER-FP-CC
378	EL-CH-ER	3	13.692	7.9661	18.279	ER
379	PC-BV-CC	3	14.405	13.231	15.093	CC
380	AC-ER-DL	3	37.16	33.764	44.851	ER-AC
381	PC-BT-FP	3	2.67E-06	8.30E-08	0.028578	FP
382	CH-CG-RI	3	9.9476	2.365	25.763	RI
383	CA-BH-CC	3	14.457	13.303	14.944	CC
384	FP-ER-DL	3	11.489	7.4119	16.946	ER-FP
385	PC-BU-CC	3	14.473	13.868	15.062	CC
386	EL-CH-RI	3	14.789	3.675	28.04	RI
387	CA-EL-FP	3	0.45949	0.26081	0.55424	FP
388	AC-ER-DF	3	38.597	33.927	39.489	ER-AC
389	FP-CH-AC	3	43.571	26.155	48.742	FP-AC
390	CH-CG-CC	3	13.071	12.197	15.018	CC
391	CA-CG-ER	3	11.4	7.9468	17.367	ER
392	FP-ER-DF	3	9.7983	7.4123	16.948	ER-FP
393	CG-ER-RI	3	21.604	12.645	47.371	ER-RI
394	EL-CH-CC	3	14.181	12.46	14.827	CC
395	CA-EL-AC	3	35.43	29.177	41.474	AC
396	PC-BY-ER	3	13.051	8.6471	23.206	ER
397	FP-CH-BH	3	1.52E-06	1.40E-08	0.0070026	FP
398	CH-ER-RI	3	20.145	12.125	34.558	ER-RI
399	CA-CG-RI	3	7.7603	2.365	18	RI
400	CG-ER-CC	3	29.792	26.959	36.059	ER-CC
401	PC-BT-ER	3	8.9304	7.9468	15.077	ER
402	CA-EL-ER	3	10.735	7.9684	17.604	ER
403	EL-AC-BH	3	32.696	26.842	42.48	AC
404	AC-RI-CC	3	39.97	38.577	40.406	AC-CC-RI
405	FP-CH-CG	3	9.09E-06	2.65E-08	0.14681	FP
406	CA-CG-CC	3	14.045	12.197	15.071	CC
407	CH-ER-CC	3	25.217	21.314	39.817	ER-CC
408	CG-ER-DL	3	10.417	7.9468	18.106	ER
409	FP-RI-CC	3	20.167	13.204	37.697	FP-CC-RI
410	EL-AC-CG	3	39.381	38.56	44.662	AC
411	AC-RI-DL	3	30.316	30.316	30.316	AC-RI
412	FP-CH-ER	3	13.601	7.4129	16.087	ER-FP
413	CA-ER-RI	3	15.355	8.5162	27.336	ER-RI
414	CH-ER-DL	3	11.93	7.9468	19.238	ER
415	CG-ER-DF	3	9.7697	7.9468	19.068	ER
416	EL-AC-ER	3	34.812	33.067	35.835	ER-AC
417	FP-RI-DL	3	4.8335	2.1426	11.34	FP-RI
418	AC-RI-DF	3	30.316	30.315	30.316	AC-RI
419	FP-CH-RI	3	12.215	2.2015	24.042	FP-RI
420	CH-ER-DF	3	10.314	7.9469	20.01	ER
421	CA-ER-CC	3	22.383	20.462	30.031	ER-CC
422	CG-RI-CC	3	20.88	13.309	43.797	CC-RI
423	EL-AC-RI	3	30.316	30.316	30.316	AC-RI
424	FP-RI-DF	3	7.3021	2.1499	23.486	FP-RI
425	PC-BY-RI	3	15.92	2.3972	45.898	RI
426	FP-CH-CC	3	15.043	13.614	16.292	FP-CC
427	PC-BC-ER	3	9.4139	7.9468	10.987	ER
428	CG-RI-DL	3	3.1042	2.365	13.834	RI
429	EL-AC-CC	3	46.228	44.807	47.211	AC-CC
430	AC-CC-DL	3	45.654	44.467	47.14	AC-CC
431	PC-BT-RI	3	5.0663	2.365	12.982	RI
432	FP-CH-DL	3	2.40E-06	1.69E-08	0.52419	FP
433	CH-RI-CC	3	15.802	12.387	35.988	CC-RI
434	CG-RI-DF	3	7.6662	2.3651	24.241	RI
435	EL-AC-DL	3	37.894	30.417	41.151	AC
436	AC-CC-DF	3	46.181	44.475	46.991	AC-CC
437	FP-CC-DL	3	15.043	13.808	15.947	FP-CC
438	PJ-BP-AC	3	39.398	38.765	42.786	AC
439	FP-CH-DF	3	0.50421	0.50421	0.51651	FP
440	CH-RI-DL	3	2.5423	2.365	7.9837	RI
441	CG-CC-DL	3	13.34	12.197	15.138	CC
442	EL-AC-DF	3	40.884	37.446	41.428	AC
443	PC-BY-CC	3	16.633	15.352	17.35	CC
444	FP-CC-DF	3	14.989	14.525	15.119	FP-CC
445	FP-AC-BH	3	32.398	25.874	41.591	FP-AC
446	PJ-BP-ER	3	15.603	8.2371	21.271	ER
447	CH-RI-DF	3	6.7518	2.3713	21.722	RI
448	CG-CC-DF	3	13.572	12.197	14.678	CC
449	PC-BO-AC	3	56.121	54.29	59.129	AC
450	AC-DL-DF	3	41.895	40.008	46.739	AC
451	PC-BT-CC	3	13.187	12.197	14.456	CC
452	FP-AC-CG	3	39.996	39.602	40.43	FP-AC
453	PJ-BP-RI	3	4.4301	2.365	13.274	RI
454	PC-BC-RI	3	11.664	2.365	40.661	RI
455	PJ-DP-FP	3	0.52788	0.5275	0.88582	FP
456	PC-BU-FP	3	6.61E-07	4.68E-09	5.34E-05	FP
457	FP-DL-DF	3	0.50421	0.50421	0.89594	FP
458	FP-AC-ER	3	34.681	34.165	34.848	ER-FP-AC
459	PJ-BP-CC	3	13.463	12.199	15.607	CC
460	CH-CC-DL	3	13.299	12.204	14.644	CC
461	PJ-DP-AC	3	38.802	36.025	42.701	AC
462	PC-BU-AC	3	55.271	50.281	60.427	AC
463	PC-BC-FP	3	2.01E-06	8.46E-08	0.0053271	FP
464	FP-AC-RI	3	30.258	30.258	30.258	FP-AC-RI
465	PJ-AC-DL	3	44.658	38.449	46.894	AC
466	PJ-CA-FP	3	0.44859	0.0053848	0.67864	FP
467	CH-CC-DF	3	13.952	12.355	14.546	CC
468	PJ-DP-ER	3	15.746	10.728	22.221	ER
469	BH-CG-ER	3	12.964	7.9469	19.158	ER
470	CH-AC-BH	3	46.397	39.726	53.418	AC
471	FP-AC-CC	3	46.467	45.733	47.497	FP-AC-CC
472	PJ-AC-DF	3	45.468	44.658	46.847	AC
473	PJ-CA-AC	3	44.147	37.935	48.44	AC
474	PC-BC-CC	3	13.573	12.668	14.457	CC
475	PJ-DP-RI	3	13.263	2.3696	39.393	RI
476	BH-CG-RI	3	9.0163	2.365	38.374	RI
477	CH-AC-CG	3	47.722	42.674	54.333	AC
478	PJ-BH-ER	3	17.126	8.2266	25.944	ER
479	PJ-CA-ER	3	14.801	8.469	24.129	ER
480	PC-BY-FP	3	4.11E-07	3.11E-09	1.80E-05	FP
481	PJ-DP-CC	3	14.451	12.204	15.339	CC
482	BH-CG-CC	3	13.677	12.197	15.016	CC
483	CH-AC-ER	3	35.428	35.342	44.345	ER-AC
484	PJ-BH-RI	3	5.7378	2.365	25.498	RI
485	PJ-CA-RI	3	4.5899	2.365	14.079	RI
486	PC-BY-AC	3	51.87	46.162	56.118	AC
487	PJ-BL-FP	3	5.59E-06	1.70E-07	0.81703	FP
488	PJ-BO-AC	3	45.264	43.622	47.964	AC
489	BH-ER-RI	3	25.022	12.537	49.47	ER-RI
490	CH-AC-RI	3	30.316	30.287	30.316	AC-RI
491	PJ-BH-CC	3	14.455	12.197	15.428	CC
492	PJ-CA-CC	3	14.457	12.204	15.474	CC
493	AC-BH-CG	3	47.221	40.098	54.545	AC
494	PJ-BL-AC	3	32.605	27.314	35.593	AC
495	PJ-BO-ER	3	13.799	7.9612	21.393	ER
496	BH-ER-CC	3	25.852	22.96	32.222	ER-CC
497	PJ-CG-ER	3	14.667	7.9899	21.126	ER
498	PJ-EL-FP	3	0.00051809	8.83E-07	0.26226	FP
499	BV-BL-RI	3	7.4879	2.365	19.83	RI
500	AC-BH-ER	3	36.528	34.866	36.918	ER-AC
501	PJ-BL-ER	3	14.088	7.9468	22.255	ER
502	PJ-BO-RI	3	3.874	2.365	16.048	RI
503	BH-ER-DL	3	12.177	7.9468	21.353	ER
504	PJ-CG-RI	3	10.808	2.365	33.9	RI
505	PJ-EL-AC	3	37.653	31.131	44.537	AC
506	BV-BL-CC	3	13.516	9.9191	14.661	CC
507	AC-BH-RI	3	30.316	30.316	30.316	AC-RI
508	PJ-BL-RI	3	8.661	2.365	31.101	RI
509	PJ-BO-CC	3	14.643	12.468	15.647	CC
510	BH-ER-DF	3	10.079	7.9469	22.18	ER
511	PJ-EL-ER	3	15.54	11.615	21.78	ER
512	PJ-CG-CC	3	13.413	12.197	15.322	CC
513	BV-BA-FP	3	1.89E-06	1.70E-08	0.045722	FP
514	AC-BH-CC	3	46.164	44.929	47.118	AC-CC
515	PJ-BL-CC	3	12.619	9.9074	14.886	CC
516	PJ-BT-FP	3	8.15E-06	3.55E-07	0.13008	FP
517	PC-BU-ER	3	13.165	7.958	23.28	ER
518	PJ-EL-RI	3	14.533	2.4511	43.548	RI
519	PJ-ER-RI	3	24.732	15.075	43.759	ER-RI
520	BV-BA-AC	3	43.714	41.099	48.365	AC
521	AC-BH-DL	3	40.527	36.691	45.531	AC
522	PJ-BA-FP	3	1.96E-06	1.14E-08	0.026094	FP
523	PJ-BT-AC	3	35.565	31.861	39.964	AC
524	BH-RI-CC	3	18.714	13.308	48.457	CC-RI
525	PJ-EL-CC	3	14.427	12.205	15.489	CC
526	PJ-ER-CC	3	25.259	21.292	35.718	ER-CC
527	BV-BA-ER	3	10.412	7.9468	25.625	ER
528	AC-BH-DF	3	41.541	41.222	42.731	AC
529	PJ-BT-ER	3	9.3473	7.9468	16.154	ER
530	PJ-BA-AC	3	50.639	45.29	53.643	AC
531	BH-RI-DL	3	4.3653	2.365	10.825	RI
532	PJ-FP-CH	3	6.31E-06	2.86E-08	0.53421	FP
533	PJ-ER-DL	3	14.496	7.9468	21.712	ER
534	BV-BA-RI	3	2.4109	2.365	9.0349	RI
535	AC-CG-ER	3	44.895	41.981	49.316	ER-AC
536	PJ-BT-RI	3	2.4451	2.365	8.9138	RI
537	PJ-BA-ER	3	13.766	7.9477	21.31	ER
538	BV-CH-ER	3	10.199	7.9468	26.501	ER
539	BH-RI-DF	3	5.8908	2.3652	23.901	RI
540	PJ-FP-AC	3	36.741	31.618	45.51	FP-AC
541	PJ-ER-DF	3	15.54	8.1497	24.068	ER
542	BV-BA-CC	3	12.164	11.638	13.969	CC
543	AC-CG-RI	3	30.702	0	30.71	AC-RI
544	PJ-BT-CC	3	12.977	12.197	14.457	CC
545	ER-RI-CC	3	28.827	19.031	53.922	ER-CC-RI
546	BV-CH-RI	3	5.0896	2.365	14.862	RI
547	PC-BU-RI	3	14.214	2.4478	42.222	RI
548	PJ-FP-BH	3	5.15E-06	3.13E-08	0.17329	FP
549	PJ-RI-CC	3	16.186	13.309	40.125	CC-RI
550	BV-BP-FP	3	2.29E-06	1.14E-07	0.1429	FP
551	ER-RI-DL	3	15.437	9.7897	29.649	ER-RI
552	PJ-BC-FP	3	6.09E-06	4.70E-07	0.20309	FP
553	BV-CH-CC	3	13.823	12.327	15.055	CC
554	BH-CC-DL	3	14.187	12.217	14.854	CC
555	PJ-FP-CG	3	0.004152	5.98E-07	0.45271	FP
556	PJ-RI-DL	3	2.6523	2.365	11.015	RI
557	BV-BP-AC	3	34.777	34.24	39.231	AC
558	ER-RI-DF	3	20.954	9.2302	37.913	ER-RI
559	PJ-BC-AC	3	42.249	37.986	45.138	AC
560	BV-AC-BH	3	34.758	32.259	39.376	AC
561	BH-CC-DF	3	14.313	12.759	14.551	CC
562	PJ-FP-ER	3	15.055	11.731	19.6	ER-FP
563	PJ-RI-DF	3	5.6279	2.365	22.278	RI
564	BV-BP-ER	3	10.404	7.9468	24.553	ER
565	PJ-BA-RI	3	3.7295	2.365	13.242	RI
566	PJ-BC-ER	3	9.4144	7.9469	13.148	ER
567	BV-AC-CG	3	45.18	39.357	50.246	AC
568	PJ-FP-RI	3	7.8827	2.1417	24.013	FP-RI
569	RI-CC-DL	3	13.914	12.434	23.929	CC-RI
570	BV-BP-RI	3	3.5625	2.365	10.028	RI
571	PJ-BA-CC	3	11.829	11.617	13.998	CC
572	PJ-BC-RI	3	8.1786	2.365	35.548	RI
573	BV-AC-ER	3	31.534	26.486	33.515	ER-AC
574	PJ-FP-CC	3	15.043	13.29	15.974	FP-CC
575	BV-BO-ER	3	9.706	7.9468	22.583	ER
576	RI-CC-DF	3	20.126	13.181	38.64	CC-RI
577	BV-BP-CC	3	13.558	12.295	15.311	CC
578	ER-CC-DL	3	26.553	22.383	31.778	ER-CC
579	PJ-BC-CC	3	13.209	12.197	14.458	CC
580	BV-AC-RI	3	30.316	30.315	30.316	AC-RI
581	PJ-FP-DL	3	6.10E-06	1.04E-08	1.2315	FP
582	BV-BO-RI	3	2.6685	2.365	10.836	RI
583	RI-DL-DF	3	2.8109	2.365	9.8975	RI
584	BV-CA-FP	3	0.19289	5.59E-06	0.90454	FP
585	ER-CC-DF	3	23.569	21.137	32.222	ER-CC
586	PJ-BY-FP	3	6.65E-06	9.88E-08	0.13045	FP
587	BV-AC-CC	3	45.824	44.494	46.846	AC-CC
588	PJ-FP-DF	3	0.50422	0.50421	0.7773	FP
589	BV-BO-CC	3	14.457	12.673	15.352	CC
590	PJ-CC-DL	3	13.987	12.233	15.268	CC
591	BV-CA-AC	3	38.321	32.883	41.783	AC
592	ER-DL-DF	3	10.218	7.9468	19.153	ER
593	PJ-BY-AC	3	42.1	37.952	44.658	AC
594	BV-AC-DL	3	39.357	34.079	43.222	AC
595	PJ-CH-AC	3	48.117	40.521	53.875	AC
596	BV-BT-FP	3	2.64E-06	5.13E-08	0.070204	FP
597	PJ-CC-DF	3	14.222	12.198	15.07	CC
598	PJ-BP-FP	3	9.82E-06	1.63E-07	0.331	FP
599	BV-CA-ER	3	9.1827	7.9468	28.209	ER
600	PJ-BY-ER	3	16.639	12.284	26.091	ER
601	PJ-CH-ER	3	15.519	7.9581	22.487	ER
602	BV-AC-DF	3	42.026	39.357	44.099	AC
603	BV-BT-AC	3	30.312	27.638	34.665	AC
604	PJ-BV-FP	3	4.33E-06	6.51E-08	0.94198	FP
605	BV-CA-RI	3	5.2028	2.365	13.156	RI
606	PJ-BY-RI	3	11.784	2.3652	35.232	RI
607	PJ-CH-RI	3	10.108	2.3651	23.213	RI
608	BV-BH-ER	3	8.8177	7.9468	27.324	ER
609	BV-BT-ER	3	8.4366	7.9468	17.338	ER
610	PJ-BV-AC	3	39.977	37.151	44.658	AC
611	BV-CA-CC	3	14.456	13.08	15.216	CC
612	BF-BL-CC	3	12.499	10.093	14.457	CC
613	PJ-BY-CC	3	16.567	14.376	17.666	CC
614	PJ-CH-CC	3	13.523	12.199	15.316	CC
615	BV-BH-RI	3	7.4637	2.365	20.509	RI
616	BV-BT-RI	3	2.4564	2.365	7.8177	RI
617	PJ-BV-ER	3	14.666	7.9468	30.383	ER
618	BV-EL-FP	3	3.65E-06	2.89E-08	0.30083	FP
619	PJ-BU-FP	3	0.00043434	9.33E-07	0.18904	FP
620	BF-BA-FP	3	1.32E-06	9.89E-09	0.040213	FP
621	BV-BH-CC	3	14.416	13.15	15.074	CC
622	PJ-AC-BH	3	41.661	36.667	46.501	AC
623	PJ-BV-RI	3	4.8249	2.365	16.927	RI
624	BV-BT-CC	3	12.959	12.197	14.451	CC
625	BV-EL-AC	3	32.873	28.742	39.321	AC
626	PJ-BU-AC	3	45.167	41.271	49.053	AC
627	BF-BA-AC	3	44.479	40.094	48.299	AC
628	BV-CG-ER	3	8.7952	7.9468	26.267	ER
629	PJ-AC-CG	3	44.957	44.658	52.03	AC
630	PJ-BV-CC	3	14.077	12.224	15.286	CC
631	BV-BC-FP	3	2.10E-06	5.27E-08	0.049866	FP
632	BV-EL-ER	3	9.9412	7.9468	27.266	ER
633	PJ-BU-ER	3	16.652	11.982	26.226	ER
634	BF-BA-ER	3	11.194	7.9468	17.135	ER
635	BF-CH-RI	3	2.6382	2.365	10.73	RI
636	BV-CG-RI	3	7.671	2.365	22.364	RI
637	PJ-AC-ER	3	35.16	33.247	35.86	ER-AC
638	CC-DL-DF	3	14.187	12.303	14.546	CC
639	BV-BC-AC	3	37.331	33.212	40.437	AC
640	BV-EL-RI	3	10.981	2.3928	26.216	RI
641	PJ-BU-RI	3	13.247	2.3664	33.799	RI
642	BF-BA-RI	3	2.3696	2.365	4.1533	RI
643	BF-CH-CC	3	13.076	12.199	14.457	CC
644	BV-CG-CC	3	13.859	12.197	15.146	CC
645	PJ-AC-RI	3	30.316	8.2072	30.316	AC-RI
646	PJ-BF-FP	3	5.69E-06	1.37E-07	0.79493	FP
647	BV-BC-ER	3	8.2585	7.9468	16.417	ER
648	BV-EL-CC	3	14.399	13.155	15.038	CC
649	PJ-BU-CC	3	14.44	12.202	15.427	CC
650	BF-BA-CC	3	11.948	11.709	13.87	CC
651	BF-AC-BH	3	36.381	32.561	42.895	AC
652	BV-ER-RI	3	20.743	11.947	37.422	ER-RI
653	PJ-AC-CC	3	46.044	44.467	47.31	AC-CC
654	PJ-BF-AC	3	40.516	36.651	44.653	AC
655	BV-BC-RI	3	6.5084	2.365	19.993	RI
656	BV-FP-CH	3	2.29E-06	2.22E-08	0.28926	FP
657	BV-DP-FP	3	0.5275	0.5275	0.92495	FP
658	BF-BP-FP	3	1.83E-06	1.72E-08	0.17485	FP
659	BF-AC-CG	3	41.108	39.357	46.799	AC
660	BV-ER-CC	3	20.568	15.621	34.309	ER-CC
661	PJ-BF-ER	3	13.895	8.17	21.193	ER
662	BV-BC-CC	3	13.182	12.197	14.458	CC
663	BV-FP-AC	3	28.961	24.842	39.501	FP-AC
664	BV-DP-AC	3	33.731	31.703	36.698	AC
665	BF-BP-AC	3	34.237	33.464	37.689	AC
666	BF-AC-ER	3	34.53	32.797	34.812	ER-AC
667	BV-ER-DL	3	8.7852	7.9468	22.179	ER
668	PJ-BF-RI	3	3.9245	2.365	11.085	RI
669	BV-BY-FP	3	2.56E-06	2.40E-08	1.0153	FP
670	BV-FP-BH	3	3.14E-06	1.19E-07	0.22593	FP
671	BV-DP-ER	3	10.386	7.9468	27.389	ER
672	BF-BP-ER	3	12.19	7.9471	18.626	ER
673	BF-AC-RI	3	30.316	30.316	30.316	AC-RI
674	BV-ER-DF	3	9.4411	7.9468	27.376	ER
675	PJ-BF-CC	3	13.54	12.197	15.021	CC
676	BV-BY-AC	3	36.28	32.879	39.357	AC
677	BV-FP-CG	3	6.29E-06	3.76E-07	0.21778	FP
678	BV-DP-RI	3	9.8555	2.3665	26.805	RI
679	BF-BP-RI	3	2.3784	2.365	6.9115	RI
680	BF-AC-CC	3	45.5	44.467	46.719	AC-CC
681	BV-RI-CC	3	14.878	13.199	32.231	CC-RI
682	PJ-BO-FP	3	3.42E-06	1.73E-07	0.038948	FP
683	BV-BY-ER	3	13.311	8.2336	27.317	ER
684	BV-FP-ER	3	8.5197	7.4119	25.388	ER-FP
685	BV-DP-CC	3	14.369	12.508	15.094	CC
686	BF-BP-CC	3	13.019	12.199	14.574	CC
687	BF-AC-DL	3	39.353	32.962	41.348	AC
688	BV-RI-DL	3	2.3863	2.365	7.1556	RI
689	BV-BY-RI	3	9.9551	2.365	26.708	RI
690	BV-FP-RI	3	8.6875	2.1416	21.092	FP-RI
691	BV-BL-FP	3	2.83E-06	7.51E-08	1.9278	FP
692	BF-BT-RI	3	2.3665	2.365	4.54	RI
693	BF-CA-FP	3	0.15756	8.53E-06	0.59945	FP
694	BV-RI-DF	3	4.4519	2.365	15.979	RI
695	BF-AC-DF	3	40.847	39.378	41.674	AC
696	BV-BY-CC	3	16.593	15.006	17.325	CC
697	BV-FP-CC	3	15.043	14.23	15.93	FP-CC
698	BV-BL-AC	3	25.825	23.161	30.291	AC
699	BF-BT-CC	3	12.771	12.197	14.004	CC
700	BF-CA-AC	3	37.571	32.669	40.74	AC
701	BV-CC-DL	3	13.921	12.23	15.082	CC
702	BF-BH-ER	3	12.007	7.9468	19.026	ER
703	BV-BU-FP	3	4.16E-06	1.27E-07	0.8512	FP
704	BV-FP-DL	3	2.20E-06	2.23E-08	0.71713	FP
705	BV-BL-ER	3	8.7802	7.9468	26.297	ER
706	BF-BC-FP	3	2.25E-06	3.70E-08	0.11303	FP
707	BF-CA-ER	3	10.364	7.9468	17.706	ER
708	BV-CC-DF	3	14.278	13.217	14.861	CC
709	BF-BH-RI	3	4.2268	2.365	11.568	RI
710	BF-BC-AC	3	36.807	32.684	40.144	AC
711	BV-BU-AC	3	39.534	37.032	43.882	AC
712	BV-FP-DF	3	0.50421	0.50421	1.0018	FP
713	BO-BP-FP	3	1.89E-06	7.11E-08	0.017924	FP
714	BF-CA-RI	3	2.746	2.365	8.6706	RI
715	BV-BF-FP	3	1.76E-06	1.73E-08	0.19243	FP
716	BF-BH-CC	3	13.819	12.197	14.776	CC
717	BF-BC-ER	3	9.2858	7.9468	13.902	ER
718	BV-BU-ER	3	12.137	7.9468	27.454	ER
719	BV-CH-AC	3	42.656	34.253	48.814	AC
720	BO-BP-AC	3	37.443	33.956	41.262	AC
721	BF-CA-CC	3	14.082	12.251	14.676	CC
722	BV-BF-AC	3	34.372	32.371	39.356	AC
723	BF-CG-ER	3	10.758	7.9468	17.282	ER
724	BF-BC-RI	3	4.0928	2.365	20.508	RI
725	BV-BU-RI	3	8.7289	2.365	21.03	RI
726	BO-BP-ER	3	11.876	7.9472	17.826	ER
727	BF-EL-FP	3	2.71E-06	1.70E-08	0.08947	FP
728	BV-BF-ER	3	10.372	7.9468	23.364	ER
729	BO-AC-CC	3	46.446	45.821	47.312	AC-CC
730	BF-CG-RI	3	3.3319	2.365	14.637	RI
731	BF-BC-CC	3	12.938	12.197	14.334	CC
732	BV-BU-CC	3	14.418	13.218	15.25	CC
733	BO-BP-RI	3	2.4189	2.365	8.5434	RI
734	BF-EL-AC	3	32.61	28.739	38.416	AC
735	BV-BF-RI	3	2.499	2.365	9.0698	RI
736	BF-CG-CC	3	12.753	12.197	14.642	CC
737	BO-AC-DL	3	41.948	39.358	44.775	AC
738	BF-BY-FP	3	2.68E-06	7.53E-08	0.049995	FP
739	BF-DP-FP	3	0.5275	0.5275	0.70036	FP
740	BO-BP-CC	3	14.195	12.269	15.754	CC
741	BF-EL-ER	3	12.006	7.9821	18.077	ER
742	BV-BF-CC	3	13.583	12.215	14.689	CC
743	BO-AC-DF	3	44.322	39.768	56.225	AC
744	BF-ER-RI	3	14.545	9.4149	23.595	ER-RI
745	BF-BY-AC	3	36.432	32.656	39.357	AC
746	BF-DP-AC	3	33.434	31.648	37.241	AC
747	BO-CA-FP	3	0.025632	2.11E-06	0.50101	FP
748	BF-EL-RI	3	6.2399	2.365	15.289	RI
749	BO-BH-ER	3	11.881	7.9468	18.58	ER
750	BF-ER-CC	3	22.403	20.169	29.746	ER-CC
751	BV-BO-FP	3	1.89E-06	1.79E-08	0.012573	FP
752	BO-BY-CC	3	16.66	15.121	17.447	CC
753	BF-BY-ER	3	12.638	9.4487	20.007	ER
754	BF-DP-ER	3	11.601	7.9699	18.457	ER
755	BO-CA-AC	3	42.386	40.314	44.253	AC
756	BF-EL-CC	3	14.099	12.35	14.72	CC
757	BO-BH-RI	3	4.5773	2.365	20.94	RI
758	BF-ER-DL	3	10.455	7.9468	17.615	ER
759	BO-BU-FP	3	2.68E-06	2.11E-07	0.032514	FP
760	BF-BY-RI	3	6.8519	2.365	22.676	RI
761	BV-BO-AC	3	40.479	38.779	44.512	AC
762	BF-DP-RI	3	6.2868	2.365	14.43	RI
763	BO-CA-ER	3	11.315	7.9469	16.532	ER
764	BF-FP-CH	3	2.72E-06	2.88E-08	0.2206	FP
765	BO-BH-CC	3	14.64	13.079	15.263	CC
766	BF-ER-DF	3	11.107	7.9468	19.502	ER
767	BO-BU-AC	3	45.473	43.882	47.685	AC
768	BF-BY-CC	3	15.902	14.41	16.996	CC
769	BF-DP-CC	3	13.813	12.254	14.667	CC
770	BO-CA-RI	3	2.6368	2.365	12.227	RI
771	BF-FP-AC	3	27.363	25.654	39.572	FP-AC
772	BO-CG-ER	3	10.326	7.9468	17.455	ER
773	BF-RI-CC	3	14.118	12.288	25.437	CC-RI
774	BO-BU-ER	3	13.442	8.0931	18.638	ER
775	BF-BU-FP	3	2.64E-06	2.93E-08	0.14144	FP
776	BF-BL-FP	3	1.68E-06	1.09E-08	0.15612	FP
777	BO-CA-CC	3	14.589	13.018	15.301	CC
778	BF-FP-BH	3	2.55E-06	2.57E-08	0.082607	FP
779	BO-CG-RI	3	3.8503	2.365	20.724	RI
780	BF-RI-DL	3	2.3656	2.365	4.0904	RI
781	BO-BU-RI	3	7.1976	2.365	23.314	RI
782	BF-BU-AC	3	39.848	36.77	43.449	AC
783	BF-BL-AC	3	27.614	23.277	30.291	AC
784	BO-EL-FP	3	2.79E-06	1.41E-07	0.020967	FP
785	BF-FP-CG	3	4.67E-06	2.52E-08	0.3327	FP
786	BO-CG-CC	3	14.369	12.197	15.275	CC
787	BF-RI-DF	3	2.8012	2.365	10.661	RI
788	BO-BU-CC	3	14.591	13.36	15.305	CC
789	BF-BU-ER	3	12.455	7.9735	18.317	ER
790	BF-BL-ER	3	10.749	7.9468	18.559	ER
791	BO-EL-AC	3	39.357	33.524	42.349	AC
792	BO-ER-RI	3	15.706	9.6684	35.653	ER-RI
793	BF-FP-ER	3	11.321	7.4921	17.429	ER-FP
794	BF-CC-DL	3	13.346	12.205	14.457	CC
795	BT-EL-AC	3	28.084	23.456	33.525	AC
796	BT-DP-FP	3	0.52751	0.5275	0.59907	FP
797	BF-BU-RI	3	6.3076	2.365	12.886	RI
798	BO-EL-ER	3	12.431	7.975	16.692	ER
799	BF-BL-RI	3	4.1891	2.365	15.401	RI
800	BO-ER-CC	3	22.228	20.463	29.633	ER-CC
801	BF-FP-RI	3	5.6654	2.1416	13.529	FP-RI
802	BF-CC-DF	3	14.004	12.212	14.474	CC
803	BT-EL-ER	3	9.0337	7.9468	14.368	ER
804	BT-DP-AC	3	29.095	26.314	33.103	AC
805	BF-BU-CC	3	13.96	12.237	14.937	CC
806	BO-EL-RI	3	7.3337	2.365	29.76	RI
807	BO-ER-DL	3	10.304	7.9468	17.61	ER
808	BF-FP-CC	3	15.042	13.487	15.268	FP-CC
809	BF-BO-FP	3	2.77E-06	2.24E-07	0.035892	FP
810	BT-EL-RI	3	4.9774	2.365	16.512	RI
811	BT-DP-ER	3	9.0218	7.9468	14.145	ER
812	BO-DP-FP	3	0.5275	0.5275	0.54462	FP
813	BO-EL-CC	3	14.457	13.074	15.185	CC
814	BO-ER-DF	3	10.923	7.9469	17.098	ER
815	BF-FP-DL	3	1.82E-06	8.66E-09	0.29731	FP
816	BF-BO-AC	3	39.357	36.872	42.923	AC
817	BT-EL-CC	3	12.995	12.197	14.456	CC
818	BT-DP-RI	3	4.7515	2.365	12.698	RI
819	BO-DP-AC	3	39.357	34.302	42.602	AC
820	BO-FP-CH	3	2.03E-06	2.97E-08	0.0048659	FP
821	BO-RI-CC	3	14.704	13.317	30.127	CC-RI
822	BF-FP-DF	3	0.50421	0.50421	0.69708	FP
823	BF-BO-ER	3	10.86	7.947	17.202	ER
824	BT-FP-CH	3	2.18E-06	1.03E-07	0.025073	FP
825	BT-DP-CC	3	12.959	12.197	14.348	CC
826	BO-DP-ER	3	12.011	8.0617	16.723	ER
827	BO-FP-AC	3	37.235	33.156	39.577	FP-AC
828	BT-ER-DL	3	8.3549	7.9468	13.827	ER
829	BO-RI-DL	3	2.3665	2.365	5.2191	RI
830	BF-CH-AC	3	41.31	34.9	48.178	AC
831	BF-BO-RI	3	2.366	2.365	6.5796	RI
832	BT-FP-AC	3	25.408	19.342	34.826	FP-AC
833	BT-BL-FP	3	2.21E-06	9.60E-08	0.10105	FP
834	BO-DP-RI	3	6.995	2.365	27.81	RI
835	BO-FP-BH	3	2.32E-06	2.09E-07	0.0098125	FP
836	BT-ER-DF	3	8.6021	7.9468	13.292	ER
837	BO-RI-DF	3	4.7669	2.365	16.888	RI
838	BF-CH-ER	3	11.62	7.9468	18.03	ER
839	BF-BO-CC	3	14.094	12.344	15.033	CC
840	BO-DP-CC	3	14.457	12.915	15.206	CC
841	BT-FP-BH	3	2.82E-06	7.51E-08	0.040557	FP
842	BT-BL-AC	3	21.998	17.757	25.599	AC
843	BO-FP-CG	3	4.90E-06	3.14E-07	0.090023	FP
844	BT-RI-CC	3	12.941	11.418	18.735	CC-RI
845	BO-CC-DL	3	14.295	12.333	15.196	CC
846	BF-BT-FP	3	2.07E-06	1.77E-08	0.063558	FP
847	BO-BL-FP	3	1.74E-06	6.73E-08	0.018951	FP
848	BT-BL-ER	3	8.4951	7.9468	13.431	ER
849	BT-FP-CG	3	6.99E-06	2.27E-07	0.17815	FP
850	BO-FP-ER	3	11.953	7.7921	15.707	ER-FP
851	BT-RI-DL	3	2.3652	2.365	3.3113	RI
852	BO-CC-DF	3	14.453	13.032	15.078	CC
853	BF-BT-AC	3	30.8	26.952	34.512	AC
854	BO-BL-AC	3	30.65	30.151	33.753	AC
855	BT-BL-RI	3	2.6084	2.365	11.571	RI
856	BT-FP-ER	3	8.4044	7.4119	13.09	ER-FP
857	BO-FP-RI	3	6.1018	2.1415	22.033	FP-RI
858	BT-RI-DF	3	2.9504	2.365	8.427	RI
859	BO-BT-FP	3	2.53E-06	1.83E-07	0.021946	FP
860	BF-BT-ER	3	8.7932	7.9468	13.583	ER
861	BO-BL-ER	3	10.272	7.9468	16.532	ER
862	BT-BL-CC	3	12.37	10.359	13.979	CC
863	BT-FP-RI	3	4.8329	2.1415	11.595	FP-RI
864	BO-FP-CC	3	15.053	14.24	15.767	FP-CC
865	BT-CC-DL	3	12.938	12.197	14.456	CC
866	BC-BA-FP	3	1.55E-06	1.59E-08	0.0083142	FP
867	BO-BT-AC	3	34.624	28.518	36.468	AC
868	BO-BL-RI	3	4.7697	2.365	18.969	RI
869	BT-BA-FP	3	3.36E-06	5.63E-08	0.020922	FP
870	BT-FP-CC	3	13.153	12.355	15.043	FP-CC
871	BO-FP-DL	3	1.87E-06	4.13E-09	0.11433	FP
872	BT-CC-DF	3	13.154	12.197	14.325	CC
873	BC-BA-AC	3	46.376	41.746	48.875	AC
874	BO-BT-ER	3	8.7623	7.9468	13.422	ER
875	BO-BL-CC	3	14.043	10.511	14.993	CC
876	BT-BA-AC	3	40.147	35.667	43.631	AC
877	BT-FP-DL	3	1.97E-06	1.12E-08	0.075953	FP
878	BO-FP-DF	3	0.50421	0.50421	0.51792	FP
879	BT-BC-FP	3	1.97E-06	1.29E-07	0.035558	FP
880	BC-BA-ER	3	8.7756	7.9468	11.428	ER
881	BO-BT-RI	3	2.3742	2.365	7.3729	RI
882	BO-BA-FP	3	1.45E-06	1.16E-08	0.0089226	FP
883	BC-CH-CC	3	13.148	12.197	14.456	CC
884	BT-BA-ER	3	8.6996	7.9468	14.863	ER
885	BT-FP-DF	3	0.50421	0.50421	0.55132	FP
886	BO-CH-AC	3	43.775	41.159	50.657	AC
887	BT-BC-AC	3	32.119	27.969	34.926	AC
888	BC-BA-RI	3	3.4125	2.365	22.668	RI
889	BO-BT-CC	3	13.09	12.197	14.464	CC
890	BO-BA-AC	3	48.367	45.511	51.502	AC
891	BC-AC-BH	3	37.627	33.625	42.892	AC
892	BT-BA-RI	3	2.3675	2.365	4.5884	RI
893	BT-CH-AC	3	34.735	28.29	42.91	AC
894	BO-CH-ER	3	11.314	7.9469	17.221	ER
895	BT-BC-ER	3	8.0959	7.9468	9.6935	ER
896	BC-BA-CC	3	12.007	11.709	13.514	CC
897	BO-BA-ER	3	11.041	7.9468	17.73	ER
898	BO-BC-FP	3	1.54E-06	2.50E-08	0.038523	FP
899	BC-AC-CG	3	47.011	42.034	50.372	AC
900	BT-BA-CC	3	11.839	11.709	13.172	CC
901	BT-CH-ER	3	8.7503	7.9468	14.716	ER
902	BO-CH-RI	3	3.8574	2.365	16.917	RI
903	BT-BC-RI	3	2.9488	2.365	14.398	RI
904	BC-BP-FP	3	2.52E-06	1.24E-07	0.11391	FP
905	BO-BA-RI	3	2.376	2.365	7.0547	RI
906	BO-BC-AC	3	40.959	38.438	43.223	AC
907	BC-AC-ER	3	34.812	33.743	34.812	ER-AC
908	BT-BP-FP	3	2.17E-06	7.12E-08	0.044317	FP
909	BT-CH-RI	3	2.4921	2.365	8.8441	RI
910	BO-CH-CC	3	14.188	12.413	15.4	CC
911	BT-BC-CC	3	12.73	12.197	13.677	CC
912	BC-BP-AC	3	34.922	33.923	38.814	AC
913	BO-BA-CC	3	12.356	11.652	14.295	CC
914	BO-BC-ER	3	9.0387	7.9468	11.612	ER
915	BC-AC-RI	3	30.316	30.316	30.316	AC-RI
916	BT-BP-AC	3	29.515	28.58	33.146	AC
917	BT-CH-CC	3	12.883	12.197	14.451	CC
918	BT-BY-FP	3	4.90E-06	1.89E-07	0.030737	FP
919	BO-AC-BH	3	42.368	40.469	43.79	AC
920	BC-BP-ER	3	8.7529	7.9468	11.387	ER
921	BO-BC-RI	3	3.8715	2.365	22.067	RI
922	BC-AC-CC	3	45.054	44.467	46.354	AC-CC
923	BT-BP-ER	3	8.843	7.9468	14.011	ER
924	BT-AC-BH	3	30.137	26.8	34.666	AC
925	BT-BY-AC	3	31.19	27.716	34.666	AC
926	BO-AC-CG	3	46.612	39.361	62.914	AC
927	BO-BC-CC	3	13.473	12.288	14.667	CC
928	BC-BP-RI	3	6.4497	2.365	20.953	RI
929	BC-AC-DL	3	40.727	36.434	44.004	AC
930	BT-BP-RI	3	2.926	2.365	7.1117	RI
931	BT-AC-CG	3	38.083	34.667	43.236	AC
932	BT-BY-ER	3	9.6696	8.0954	14.39	ER
933	BO-AC-ER	3	36.599	33.254	40.044	ER-AC
934	BO-BY-FP	3	1.87E-06	1.41E-07	0.0078182	FP
935	BC-BP-CC	3	13.012	12.203	14.456	CC
936	BC-AC-DF	3	43.269	41.338	47.106	AC
937	BT-BP-CC	3	12.828	12.197	14.355	CC
938	BT-BY-RI	3	4.6545	2.365	12.099	RI
939	BT-AC-ER	3	34.281	33.639	34.281	ER-AC
940	BO-AC-RI	3	30.316	30.316	30.316	AC-RI
941	BO-BY-AC	3	41.883	39.483	43.513	AC
942	BC-CA-FP	3	0.092517	7.77E-06	0.49618	FP
943	BT-CA-FP	3	0.025612	2.88E-06	0.45185	FP
944	BC-BH-ER	3	9.4849	7.9468	12.914	ER
945	BT-BY-CC	3	15.217	14.373	16.463	CC
946	BT-AC-RI	3	30.316	30.316	30.316	AC-RI
947	BO-BY-ER	3	13.559	9.4016	19.658	ER
948	BC-CA-AC	3	38.408	34.855	43.03	AC
949	BT-CA-AC	3	32.003	27.79	34.696	AC
950	BC-BH-RI	3	9.5021	2.365	35.22	RI
951	BT-BU-FP	3	3.04E-06	1.34E-07	0.054064	FP
952	BT-AC-CC	3	44.702	44.467	46.201	AC-CC
953	BO-BY-RI	3	7.8077	2.365	29.002	RI
954	BC-CA-ER	3	9.2036	7.9468	10.973	ER
955	BT-CA-ER	3	8.9049	7.9468	13.727	ER
956	BC-BH-CC	3	13.562	12.197	14.459	CC
957	BT-BU-AC	3	35.137	31.873	38.899	AC
958	BC-BU-CC	3	13.56	12.498	14.457	CC
959	BT-AC-DL	3	34.664	28.593	36.342	AC
960	BC-CA-RI	3	4.9926	2.365	21.457	RI
961	BT-CA-RI	3	3.0734	2.365	7.7652	RI
962	BC-CG-ER	3	8.9652	7.9468	11.308	ER
963	BT-BU-ER	3	9.081	7.9468	14.91	ER
964	BY-DP-FP	3	0.5275	0.5275	0.53038	FP
965	BY-FP-AC	3	28.096	25.683	38.901	FP-AC
966	BT-AC-DF	3	36.719	34.74	38.695	AC
967	BT-CA-CC	3	13.026	12.198	14.456	CC
968	BC-CA-CC	3	13.562	12.555	14.458	CC
969	BC-CG-RI	3	9.9783	2.365	35.563	RI
970	BT-BU-RI	3	5.0409	2.365	18.668	RI
971	BY-DP-AC	3	34.021	32.196	37.239	AC
972	BY-FP-BH	3	1.67E-06	5.86E-09	0.0023931	FP
973	BT-BH-ER	3	9.1037	7.9468	14.61	ER
974	BC-EL-FP	3	2.56E-06	1.24E-07	0.060541	FP
975	BT-EL-FP	3	3.97E-06	6.35E-08	0.040517	FP
976	BC-CG-CC	3	12.744	12.197	14.412	CC
977	BT-BU-CC	3	13.123	12.197	14.456	CC
978	BY-DP-ER	3	15.214	10.259	19.998	ER
979	BY-FP-CG	3	0.00036033	3.85E-07	0.1197	FP
980	BT-BH-RI	3	4.2258	2.365	9.9768	RI
981	BC-EL-AC	3	34.18	27.978	38.53	AC
982	BC-ER-RI	3	16.158	7.8864	39.423	ER-RI
983	BC-DP-FP	3	0.5275	0.5275	0.56602	FP
984	BY-DP-RI	3	25.729	6.5504	45.852	RI
985	BY-CC-DL	3	16.196	14.552	17.359	CC
986	BT-BH-CC	3	13.04	12.197	14.457	CC
987	BY-FP-ER	3	15.501	9.8995	17.757	ER-FP
988	BC-EL-ER	3	9.3991	7.9468	10.668	ER
989	BC-ER-CC	3	20.206	18.892	23.166	ER-CC
990	BC-DP-AC	3	35.076	32.602	38.449	AC
991	BY-DP-CC	3	16.554	14.899	17.263	CC
992	BY-CC-DF	3	16.408	15.092	17.041	CC
993	BT-CG-ER	3	8.6926	7.9468	14.191	ER
994	BY-FP-RI	3	19.15	4.2717	29.286	FP-RI
995	BC-EL-RI	3	14.557	2.365	44.24	RI
996	BC-ER-DL	3	8.5283	7.9468	12.78	ER
997	BC-DP-ER	3	9.2872	7.9468	10.843	ER
998	BY-BL-FP	3	2.18E-06	3.14E-08	0.10297	FP
999	BY-BU-FP	3	9.85E-07	1.01E-08	0.0044191	FP
1000	BT-CG-RI	3	2.9022	2.365	11.692	RI
1001	BU-EL-FP	3	1.21E-06	1.46E-08	0.015802	FP
1002	BY-FP-CC	3	18.116	17.373	18.784	FP-CC
1003	BC-EL-CC	3	13.514	12.42	14.456	CC
1004	BC-ER-DF	3	9.1583	7.9468	11.185	ER
1005	BC-DP-RI	3	15.119	2.365	41.105	RI
1006	BY-BL-AC	3	28.902	23.618	30.291	AC
1007	BY-BU-AC	3	41.059	37.216	43.881	AC
1008	BT-CG-CC	3	12.596	12.197	14.295	CC
1009	BU-EL-AC	3	37.178	30.813	41.744	AC
1010	BC-FP-CH	3	1.27E-06	1.93E-08	0.025219	FP
1011	BY-FP-DL	3	2.96E-06	5.91E-09	0.46129	FP
1012	BC-RI-CC	3	16.166	12.064	44.228	CC-RI
1013	BC-DP-CC	3	13.485	12.338	14.457	CC
1014	BY-BL-ER	3	13.634	8.4381	20.58	ER
1015	BT-ER-RI	3	10.935	7.5999	17.724	ER-RI
1016	BY-BU-ER	3	16.131	10.436	22.426	ER
1017	BU-EL-ER	3	14.563	9.2719	19.046	ER
1018	BC-FP-AC	3	29.168	25.751	37.394	FP-AC
1019	BY-FP-DF	3	0.50421	0.50421	0.56565	FP
1020	BC-RI-DL	3	2.7609	2.365	17.203	RI
1021	BC-BL-FP	3	2.85E-06	3.55E-07	0.12025	FP
1022	BY-BL-RI	3	15.366	2.365	45.855	RI
1023	BT-ER-CC	3	20.228	18.471	26.901	ER-CC
1024	BY-BU-RI	3	19.946	3.0209	45.873	RI
1025	BU-EL-RI	3	23.517	6.625	45.879	RI
1026	BY-CH-AC	3	44.364	39.341	50.098	AC
1027	BC-FP-BH	3	2.20E-06	2.35E-07	0.096884	FP
1028	BC-RI-DF	3	5.9576	2.365	24.221	RI
1029	BC-BL-AC	3	28.508	23.639	30.94	AC
1030	BY-BL-CC	3	14.975	12.084	16.913	CC
1031	BY-BU-CC	3	16.64	15.605	17.354	CC
1032	BU-EL-CC	3	14.484	13.875	15.021	CC
1033	BY-CH-ER	3	14.805	9.6078	20.236	ER
1034	BC-BL-ER	3	8.7172	7.9468	10.986	ER
1035	BC-FP-CG	3	4.43E-06	4.84E-07	0.19697	FP
1036	BC-CC-DL	3	13.198	12.197	14.456	CC
1037	BY-BA-FP	3	9.99E-07	6.04E-09	0.011707	FP
1038	BU-FP-CH	3	1.53E-06	1.32E-08	0.30265	FP
1039	BU-DP-FP	3	0.5275	0.5275	0.56288	FP
1040	BY-CH-RI	3	14.514	2.3923	29.046	RI
1041	BC-BL-RI	3	9.0051	2.365	33.367	RI
1042	BC-FP-ER	3	9.017	7.4647	10.268	ER-FP
1043	BC-CC-DF	3	13.475	12.338	14.383	CC
1044	BY-BA-AC	3	46.039	41.509	48.367	AC
1045	BU-FP-AC	3	32.943	30.814	41.81	FP-AC
1046	BU-DP-AC	3	38.222	36.322	41.338	AC
1047	BY-CH-CC	3	16.322	14.639	17.376	CC
1048	BC-BL-CC	3	12.736	10.763	14.278	CC
1049	BC-FP-RI	3	9.7318	2.1415	25.998	FP-RI
1050	BC-BY-FP	3	2.83E-06	1.50E-07	0.012729	FP
1051	BY-BA-ER	3	12.708	8.9905	19.165	ER
1052	BU-FP-BH	3	2.02E-06	1.69E-08	0.013585	FP
1053	BU-DP-ER	3	14.174	9.242	19.431	ER
1054	BY-AC-BH	3	38.406	32.82	43.851	AC
1055	BC-FP-CC	3	14.787	13.622	15.053	FP-CC
1056	BC-BY-AC	3	37.01	32.96	40.985	AC
1057	BY-BA-RI	3	7.9633	2.3681	25.989	RI
1058	BU-FP-CG	3	0.0023131	9.28E-07	0.17888	FP
1059	BU-DP-RI	3	21.606	6.2555	41.916	RI
1060	BY-AC-CG	3	43.027	39.366	49.694	AC
1061	BC-FP-DL	3	2.75E-06	2.64E-08	0.49444	FP
1062	BC-BY-ER	3	10.101	9.0963	13.416	ER
1063	BY-BA-CC	3	14.234	13.776	16.175	CC
1064	BU-FP-ER	3	15.48	8.9899	17.725	ER-FP
1065	BU-ER-CC	3	21.655	20.461	28.433	ER-CC
1066	BU-DP-CC	3	14.456	13.72	15.096	CC
1067	BY-AC-ER	3	37.786	34.112	53.869	ER-AC
1068	BC-FP-DF	3	0.50421	0.50421	0.55919	FP
1069	BY-BP-FP	3	2.06E-06	4.36E-08	0.0072409	FP
1070	BU-FP-RI	3	17.968	4.622	27.695	FP-RI
1071	BU-ER-DL	3	13.443	7.9468	18.929	ER
1072	BC-BY-RI	3	11.403	2.365	44.094	RI
1073	BU-BL-FP	3	3.08E-06	1.52E-07	0.92674	FP
1074	BY-AC-RI	3	30.316	30.316	30.316	AC-RI
1075	BC-CH-AC	3	43.779	37.192	50.921	AC
1076	BY-BP-AC	3	34.337	33.805	39.279	AC
1077	BU-FP-CC	3	15.097	14.748	15.692	FP-CC
1078	BU-ER-DF	3	12.173	7.9587	21.548	ER
1079	BC-BY-CC	3	15.527	14.387	16.687	CC
1080	BU-BL-AC	3	31.655	28.12	34.806	AC
1081	BY-AC-CC	3	47.568	45.992	48.715	AC-CC
1082	BC-CH-ER	3	9.2391	7.9468	12.085	ER
1083	BY-BP-ER	3	15.061	9.4144	20.596	ER
1084	BU-FP-DL	3	3.28E-06	3.88E-09	0.51441	FP
1085	BU-RI-CC	3	19.819	13.391	46.528	CC-RI
1086	BC-BU-FP	3	3.51E-06	1.77E-07	0.07165	FP
1087	BU-BL-ER	3	12.018	7.9468	19.989	ER
1088	BY-AC-DL	3	39.45	35.264	42.327	AC
1089	BC-CH-RI	3	8.2557	2.365	26.001	RI
1090	BY-BP-RI	3	7.3917	2.3686	18.753	RI
1091	BU-FP-DF	3	0.50421	0.50421	0.66944	FP
1092	BU-RI-DL	3	6.6299	2.3652	14.2	RI
1093	BU-BL-RI	3	14.017	2.365	39.532	RI
1094	BY-AC-DF	3	41.451	40.261	42.664	AC
1095	BC-BU-AC	3	41.204	37.628	44.739	AC
1096	BU-CH-AC	3	48.868	41.515	54.142	AC
1097	BU-RI-DF	3	9.272	2.4067	27.567	RI
1098	BY-BP-CC	3	16.067	14.48	17.598	CC
1099	BU-BL-CC	3	12.89	9.9075	14.691	CC
1100	BY-BH-ER	3	15.38	9.7374	23.36	ER
1101	BU-CH-ER	3	13.95	7.9487	20.448	ER
1102	BC-BU-ER	3	9.5959	7.9474	12.846	ER
1103	BU-CC-DL	3	14.187	12.415	14.983	CC
1104	BY-CA-FP	3	0.45709	0.047682	0.63906	FP
1105	BU-BA-FP	3	1.53E-06	6.68E-09	0.020009	FP
1106	BY-BH-RI	3	11.031	2.3653	45.894	RI
1107	BU-CH-RI	3	12.387	2.6239	26.49	RI
1108	BC-BU-RI	3	14.142	2.365	38.509	RI
1109	BU-CC-DF	3	14.323	13.588	14.691	CC
1110	BY-CA-AC	3	39.333	34.356	43.208	AC
1111	BU-BA-AC	3	50.198	45.757	52.484	AC
1112	BU-CH-CC	3	14.077	12.532	15.1	CC
1113	BY-BH-CC	3	16.625	14.521	17.178	CC
1114	BY-CA-ER	3	12.557	9.1692	21.947	ER
1115	BU-BA-ER	3	12.66	7.9476	19.296	ER
1116	BU-AC-BH	3	41.266	37.227	47.985	AC
1117	BY-CG-ER	3	14.162	9.2622	19.415	ER
1118	BY-CA-RI	3	7.8998	2.3769	17.213	RI
1119	BU-AC-CG	3	46.255	43.891	51.79	AC
1120	BU-BA-RI	3	6.9679	2.3659	15.776	RI
1121	BY-CG-RI	3	16.754	2.3669	41.708	RI
1122	BY-CA-CC	3	16.685	15.68	17.45	CC
1123	BU-AC-ER	3	34.066	31.271	34.812	ER-AC
1124	BY-CG-CC	3	15.435	14.373	17.21	CC
1125	BU-BA-CC	3	12.103	11.538	13.912	CC
1126	BY-EL-FP	3	8.80E-07	5.63E-09	0.0014785	FP
1127	BU-AC-RI	3	30.316	30.315	30.316	AC-RI
1128	BY-ER-RI	3	28.902	15.348	49.519	ER-RI
1129	BU-BP-FP	3	4.27E-06	3.47E-08	0.026406	FP
1130	BY-EL-AC	3	32.681	27.496	38.178	AC
1131	BU-AC-CC	3	46.141	44.704	47.31	AC-CC
1132	BY-ER-CC	3	31.299	27.243	39.048	ER-CC
1133	BY-EL-ER	3	15.304	10.367	18.954	ER
1134	BU-BP-AC	3	38.799	38.25	41.653	AC
1135	BU-AC-DL	3	43.882	39.232	46.413	AC
1136	BY-ER-DL	3	14.473	8.0776	19.694	ER
1137	BY-EL-RI	3	24.637	6.974	45.897	RI
1138	BU-BP-ER	3	14.656	8.0127	19.974	ER
1139	BY-ER-DF	3	11.532	8.321	19.857	ER
1140	BU-AC-DF	3	45.803	44.208	46.227	AC
1141	BY-EL-CC	3	16.634	15.489	17.234	CC
1142	BU-BP-RI	3	6.7607	2.3834	13.874	RI
1143	BY-RI-CC	3	21.885	13.309	52.568	CC-RI
1144	BU-BH-ER	3	15.134	7.9482	23.06	ER
1145	BY-FP-CH	3	2.31E-06	9.81E-09	0.087102	FP
1146	BU-BP-CC	3	14.008	12.3	15.427	CC
1147	BY-RI-DL	3	6.1365	2.365	17.317	RI
1148	BU-BH-RI	3	10.132	2.3659	43.699	RI
1149	BY-RI-DF	3	10.596	2.3861	28.377	RI
1150	BU-CA-FP	3	0.45861	0.25348	0.52417	FP
1151	BU-BH-CC	3	14.456	13.462	15.082	CC
1152	BU-CA-AC	3	42.876	37.604	47.011	AC
1153	BU-CG-ER	3	13.446	7.952	18.848	ER
1154	BU-CA-ER	3	11.166	7.9523	21.084	ER
1155	BU-CG-RI	3	17.066	2.367	42.046	RI
1156	BU-CA-RI	3	8.0349	2.3897	15.651	RI
1157	BU-CG-CC	3	13.967	12.197	15.163	CC
1158	BU-CA-CC	3	14.536	13.836	15.248	CC
1159	BU-ER-RI	3	27.412	15.053	49.484	ER-RI
1160	DP-BL-BA-FP	4	0.5275	0.5275	0.55252	FP
1161	DP-BL-CH-CC	4	12.475	9.9161	14.61	CC
1162	DP-BA-CA-CC	4	11.965	11.649	13.94	CC
1163	DP-BL-AC-BH	4	26.776	22.592	30.295	AC
1164	DP-BL-BA-AC	4	35.672	31.149	39.016	AC
1165	DP-BA-ER-RI	4	14.766	8.8973	27.818	ER-RI
1166	DP-BL-BA-ER	4	10.365	7.9468	16.23	ER
1167	DP-BL-AC-CG	4	30.306	28.858	34.309	AC
1168	DP-BA-EL-FP	4	0.5275	0.5275	0.53714	FP
1169	DP-BL-BA-RI	4	3.0291	2.365	13.449	RI
1170	DP-BP-AC-BH	4	34.02	33.378	35.142	AC
1171	DP-BL-AC-ER	4	29.1	28.19	32.327	ER-AC
1172	DP-BA-EL-AC	4	42.896	38.199	47.2	AC
1173	DP-BL-BA-CC	4	11.623	9.4177	13.467	CC
1174	DP-BL-AC-RI	4	30.316	0	30.316	AC-RI
1175	DP-CA-FP-RI	4	6.2334	2.154	16.401	FP-RI
1176	DP-BL-BP-FP	4	0.5275	0.5275	0.53958	FP
1177	DP-BP-AC-CG	4	39.812	38.198	45.166	AC
1178	DP-BA-EL-ER	4	11.201	7.947	17.442	ER
1179	DP-CA-FP-CC	4	13.75	10.3	15.14	FP-CC
1180	DP-BL-AC-CC	4	43.357	42.244	45.099	AC-CC
1181	DP-BA-ER-CC	4	19.24	16.614	27.791	ER-CC
1182	DP-CA-FP-DL	4	0.5732	0.5275	1.2012	FP
1183	DP-BP-AC-ER	4	34.815	33.969	38.357	ER-AC
1184	DP-BA-EL-RI	4	4.7824	2.3652	14.603	RI
1185	DP-BA-ER-DL	4	9.609	7.9468	18.464	ER
1186	DP-BL-BP-AC	4	25.192	23.628	28.587	AC
1187	DP-BL-AC-DL	4	29.713	24.263	31.208	AC
1188	DP-BP-AC-RI	4	30.316	30.316	30.316	AC-RI
1189	DP-EL-FP-BH	4	0.5275	0.5275	0.52868	FP
1190	DP-BA-EL-CC	4	11.949	11.617	13.924	CC
1191	DP-BL-BP-ER	4	9.2658	7.9468	17.001	ER
1192	DP-BL-AC-DF	4	30.292	28.376	32.33	AC
1193	DP-BP-AC-CC	4	44.923	44.467	47.424	AC-CC
1194	DP-EL-CC-DF	4	14.275	12.495	14.716	CC
1195	DP-BA-FP-CH	4	0.5275	0.5275	0.53266	FP
1196	DP-BL-BP-RI	4	3.6468	2.365	14.353	RI
1197	DP-BA-FP-AC	4	44.85	37.764	50.826	FP-AC
1198	DP-EL-FP-CG	4	0.52757	0.5275	0.58457	FP
1199	DP-FP-CH-AC	4	43.577	32.937	50.853	FP-AC
1200	DP-BP-AC-DL	4	36.795	33.776	40.69	AC
1201	DP-BL-BH-ER	4	11.276	7.9468	20.062	ER
1202	DP-CA-FP-DF	4	1.1858	1.0334	1.6171	FP
1203	DP-BL-BP-CC	4	12.421	9.9161	14.641	CC
1204	DP-BA-FP-BH	4	0.5275	0.5275	0.53452	FP
1205	DP-BP-AC-DF	4	39.919	37.331	42.265	AC
1206	DP-CA-CH-AC	4	44.312	36.167	49.569	AC
1207	DP-BA-FP-CG	4	0.5275	0.5275	0.55268	FP
1208	DP-FP-CH-BH	4	0.5275	0.5275	0.52936	FP
1209	DP-EL-FP-ER	4	11.867	8.2183	15.964	ER-FP
1210	DP-BA-ER-DF	4	10.246	7.9468	17.175	ER
1211	DP-BL-BH-RI	4	6.8722	2.365	31.019	RI
1212	DP-BP-BH-ER	4	11.66	7.948	19.238	ER
1213	DP-BL-CA-FP	4	0.6119	0.5275	1.2894	FP
1214	DP-EL-FP-RI	4	15.653	5.5593	26.989	FP-RI
1215	DP-BA-RI-CC	4	13.772	12.242	29.343	CC-RI
1216	DP-BL-CA-AC	4	27.875	23.173	32.154	AC
1217	DP-BP-BH-RI	4	4.6615	2.3651	12.598	RI
1218	DP-BA-RI-DL	4	2.3663	2.365	3.3494	RI
1219	DP-FP-CH-CG	4	0.5275	0.5275	0.60368	FP
1220	DP-BA-RI-DF	4	2.8934	2.365	10.415	RI
1221	DP-BP-BH-CC	4	13.657	12.252	15.436	CC
1222	DP-FP-CH-ER	4	11.814	7.4135	16.062	ER-FP
1223	DP-BL-BH-CC	4	12.51	9.9222	14.712	CC
1224	DP-BA-CC-DL	4	11.849	11.709	13.69	CC
1225	DP-BL-CG-ER	4	9.635	7.9468	17.259	ER
1226	DP-BP-CG-ER	4	10.185	7.9468	17.62	ER
1227	DP-CA-CH-ER	4	10.45	7.9469	18.502	ER
1228	DP-BA-CC-DF	4	12.032	11.677	13.879	CC
1229	DP-EL-FP-CC	4	13.636	10.201	15.089	FP-CC
1230	DP-BL-CG-RI	4	7.5759	2.365	28.582	RI
1231	DP-BA-FP-ER	4	10.769	7.4121	16.163	ER-FP
1232	DP-CA-CH-RI	4	5.3437	2.365	18.441	RI
1233	DP-FP-CH-RI	4	9.6254	2.1839	23.803	FP-RI
1234	DP-BP-CG-RI	4	3.5628	2.365	14.092	RI
1235	DP-BL-CA-ER	4	9.5051	7.9468	17.158	ER
1236	DP-EL-FP-DL	4	0.5275	0.5275	0.79005	FP
1237	DP-BA-FP-RI	4	5.4232	2.1423	13.405	FP-RI
1238	DP-BP-CA-FP	4	0.65072	0.52822	1.0216	FP
1239	DP-BP-CG-CC	4	12.657	12.197	14.965	CC
1240	DP-FP-CH-CC	4	13.65	11.269	15.509	FP-CC
1241	DP-BL-CA-RI	4	4.5601	2.365	18.937	RI
1242	DP-CA-CH-CC	4	13.972	12.347	15.199	CC
1243	DP-BL-CG-CC	4	12.197	9.9365	14.483	CC
1244	DP-BA-FP-CC	4	9.7047	5.107	12.83	FP-CC
1245	DP-BL-CA-CC	4	12.81	9.9207	14.805	CC
1246	DP-FP-CH-DL	4	0.5275	0.5275	0.82599	FP
1247	DP-BP-ER-RI	4	14.727	8.7271	25.843	ER-RI
1248	DP-EL-FP-DF	4	1.0317	1.0317	1.0468	FP
1249	DP-BL-ER-RI	4	20.687	9.6899	41.698	ER-RI
1250	DP-BP-ER-CC	4	22.949	20.461	29.747	ER-CC
1251	DP-EL-CH-AC	4	39.56	32.501	47.017	AC
1252	DP-FP-CH-DF	4	1.0317	1.0317	1.0386	FP
1253	DP-BL-EL-FP	4	0.5275	0.5275	0.61509	FP
1254	DP-BL-ER-CC	4	20.442	15.615	27.413	ER-CC
1255	DP-BP-CA-AC	4	34.277	33.41	41.272	AC
1256	DP-CA-AC-BH	4	38.449	33.176	44.836	AC
1257	DP-FP-AC-BH	4	34.93	28.984	44.644	FP-AC
1258	DP-CA-AC-CG	4	42.405	38.999	46.41	AC
1259	DP-BP-ER-DL	4	9.7005	7.9468	18.82	ER
1260	DP-BL-ER-DL	4	8.9498	7.9468	16.776	ER
1261	DP-BL-EL-AC	4	24.798	20.591	29.135	AC
1262	DP-BA-FP-DL	4	0.5275	0.5275	0.55256	FP
1263	DP-FP-AC-CG	4	42.458	39.609	43.153	FP-AC
1264	DP-BP-CA-ER	4	10.092	7.9484	17.671	ER
1265	DP-BP-ER-DF	4	9.3297	7.9488	18.264	ER
1266	DP-BL-ER-DF	4	9.4047	7.9468	18.808	ER
1267	DP-CA-AC-ER	4	36.397	34.605	38.92	ER-AC
1268	DP-BL-EL-ER	4	10.502	7.9468	16.905	ER
1269	DP-CA-AC-RI	4	30.316	28.886	30.316	AC-RI
1270	DP-BP-RI-CC	4	14.498	11.684	23.359	CC-RI
1271	DP-BA-FP-DF	4	1.0317	1.0317	1.0516	FP
1272	DP-EL-CH-ER	4	11.79	7.9548	17.848	ER
1273	DP-BA-CH-AC	4	48.558	43.446	56.611	AC
1274	DP-FP-AC-ER	4	35.21	34.381	37.601	ER-FP-AC
1275	DP-BL-EL-RI	4	11.463	2.3651	31.134	RI
1276	DP-FP-AC-RI	4	30.258	30.001	30.258	FP-AC-RI
1277	DP-CA-AC-CC	4	46.277	44.599	47.438	AC-CC
1278	DP-EL-CH-RI	4	11.105	2.4288	27.626	RI
1279	DP-BP-CA-RI	4	3.8638	2.365	9.0537	RI
1280	DP-BA-CH-ER	4	10.413	7.9468	17.439	ER
1281	DP-CA-AC-DL	4	39.201	33.859	43.411	AC
1282	DP-FP-AC-CC	4	46.481	44.997	47.499	FP-AC-CC
1283	DP-BL-RI-CC	4	14.64	12.575	38.738	CC-RI
1284	DP-EL-CH-CC	4	13.887	12.396	15.083	CC
1285	DP-BL-EL-CC	4	12.539	9.9135	14.632	CC
1286	DP-BP-RI-DL	4	2.3919	2.365	5.7829	RI
1287	DP-BP-CA-CC	4	13.819	12.312	15.458	CC
1288	DP-FP-AC-DL	4	38.107	31.63	42.642	FP-AC
1289	DP-EL-AC-BH	4	33.418	29.703	42.788	AC
1290	DP-BP-RI-DF	4	5.274	2.3651	12.121	RI
1291	DP-BA-CH-RI	4	3.179	2.365	9.9548	RI
1292	DP-BP-EL-FP	4	0.5275	0.5275	0.53453	FP
1293	DP-BL-FP-CH	4	0.5275	0.5275	0.59862	FP
1294	DP-BP-EL-AC	4	33.756	31.468	34.913	AC
1295	DP-BP-CC-DL	4	12.978	12.205	14.695	CC
1296	DP-CA-AC-DF	4	41.197	38.742	43.941	AC
1297	DP-EL-AC-CG	4	39.299	36.017	41.926	AC
1298	DP-BL-FP-AC	4	26.118	19.604	33.499	FP-AC
1299	DP-BP-EL-ER	4	11.55	8.0697	17.934	ER
1300	DP-FP-AC-DF	4	43.783	41.291	44.535	FP-AC
1301	DP-BP-CC-DF	4	13.554	12.234	15.259	CC
1302	DP-EL-AC-ER	4	36.62	34.372	39.348	ER-AC
1303	DP-CA-BH-ER	4	10.136	7.9469	18.617	ER
1304	DP-CA-EL-FP	4	0.91921	0.59569	1.0362	FP
1305	DP-EL-AC-RI	4	30.316	0	30.316	AC-RI
1306	DP-BA-CH-CC	4	11.827	11.69	13.87	CC
1307	DP-BP-EL-RI	4	7.0743	2.4695	20.975	RI
1308	DP-BL-RI-DL	4	2.805	2.365	11.542	RI
1309	DP-FP-BH-CG	4	0.5275	0.5275	0.6497	FP
1310	DP-CA-EL-AC	4	34.915	30.584	40.365	AC
1311	DP-CA-BH-RI	4	4.6584	2.365	15.852	RI
1312	DP-BA-AC-BH	4	44.726	39.949	48.365	AC
1313	DP-BL-RI-DF	4	5.1915	2.365	24.844	RI
1314	DP-BL-FP-BH	4	0.5275	0.5275	0.55649	FP
1315	DP-EL-AC-CC	4	46.257	44.577	47.37	AC-CC
1316	DP-FP-BH-ER	4	10.821	7.4122	16.961	ER-FP
1317	DP-BL-FP-CG	4	0.5275	0.5275	0.62249	FP
1318	DP-CA-EL-ER	4	10.575	7.9671	16.78	ER
1319	DP-BL-FP-ER	4	10.111	7.4119	15.549	ER-FP
1320	DP-CA-BH-CC	4	14.458	12.531	15.162	CC
1321	DP-FP-BH-RI	4	7.7805	2.1417	23.822	FP-RI
1322	DP-BL-CC-DL	4	12.769	10.373	14.46	CC
1323	DP-BA-AC-CG	4	48.564	47.417	53.514	AC
1324	DP-CA-EL-RI	4	8.3675	2.4151	18.426	RI
1325	DP-FP-BH-CC	4	13.693	10.76	15.089	FP-CC
1326	DP-BL-CC-DF	4	12.655	9.9653	14.528	CC
1327	DP-FP-BH-DL	4	0.5275	0.5275	0.60975	FP
1328	DP-CA-EL-CC	4	14.457	12.97	15.148	CC
1329	DP-BA-BP-FP	4	0.5275	0.5275	0.55317	FP
1330	DP-BA-AC-ER	4	39.801	38.691	42.818	ER-AC
1331	DP-CA-FP-CH	4	0.66502	0.52779	1.0957	FP
1332	DP-BA-BP-AC	4	43.388	41.468	47.158	AC
1333	DP-EL-AC-DL	4	36.191	31.628	39.879	AC
1334	DP-BA-AC-RI	4	33.9	33.019	33.9	AC-RI
1335	DP-FP-BH-DF	4	1.0317	1.0317	1.0401	FP
1336	DP-CA-FP-AC	4	36.52	30.089	44.295	FP-AC
1337	DP-EL-AC-DF	4	38.674	35.999	41.089	AC
1338	DP-CA-FP-BH	4	0.69507	0.52827	1.0784	FP
1339	DP-BL-FP-RI	4	8.4919	2.1415	27.31	FP-RI
1340	DP-FP-CG-ER	4	10.835	7.4174	15.696	ER-FP
1341	DP-CA-CG-ER	4	10.239	7.9468	16.587	ER
1342	DP-BL-FP-CC	4	8.9315	4.7173	14.615	FP-CC
1343	DP-BA-AC-CC	4	50.221	49.191	51.904	AC-CC
1344	DP-FP-CG-RI	4	9.7567	2.1415	26.128	FP-RI
1345	DP-BA-AC-DL	4	47.482	41.684	49.412	AC
1346	DP-BA-BP-ER	4	10.148	7.9468	17.085	ER
1347	DP-BA-AC-DF	4	48.579	47.123	50.367	AC
1348	DP-EL-BH-ER	4	11.989	7.9484	19.923	ER
1349	DP-BA-BP-RI	4	2.4682	2.365	8.398	RI
1350	DP-CA-CG-RI	4	5.4407	2.365	19.63	RI
1351	DP-CA-FP-CG	4	0.68735	0.52782	1.1551	FP
1352	DP-BA-BH-ER	4	10.932	7.9468	18.12	ER
1353	DP-BA-BP-CC	4	11.803	11.709	13.782	CC
1354	DP-CA-FP-ER	4	9.8845	7.4167	15.964	ER-FP
1355	DP-BA-BH-RI	4	3.9638	2.365	13.391	RI
1356	DP-BA-CA-FP	4	0.56717	0.5275	1.1061	FP
1357	DP-EL-BH-RI	4	11.365	2.3713	30.691	RI
1358	DP-FP-CG-CC	4	13.202	10.043	15.183	FP-CC
1359	DP-EL-BH-CC	4	14.456	12.552	15.069	CC
1360	DP-BA-BH-CC	4	12.049	11.648	13.894	CC
1361	DP-CA-CG-CC	4	14.054	12.197	15.227	CC
1362	DP-BA-CA-AC	4	45.455	40.365	48.997	AC
1363	DP-BL-FP-DL	4	0.5275	0.5275	1.0083	FP
1364	DP-BP-EL-CC	4	13.527	12.341	15.224	CC
1365	DP-BA-CG-ER	4	10.41	7.9468	17.138	ER
1366	DP-BA-CA-ER	4	9.9678	7.9468	17.058	ER
1367	DP-EL-CG-ER	4	11.198	7.9476	17.139	ER
1368	DP-BL-FP-DF	4	1.0317	1.0317	1.0776	FP
1369	DP-FP-CG-DL	4	0.5275	0.5275	0.76884	FP
1370	DP-BA-CG-RI	4	2.9428	2.365	15.233	RI
1371	DP-CA-ER-RI	4	15.441	8.5139	26.225	ER-RI
1372	DP-FP-RI-DL	4	3.7756	2.1418	9.4483	FP-RI
1373	DP-BA-CG-CC	4	11.716	11.679	13.874	CC
1374	DP-CA-ER-CC	4	23.031	20.909	30.964	ER-CC
1375	DP-EL-CG-RI	4	11.32	2.3699	31.645	RI
1376	DP-FP-CG-DF	4	1.0317	1.0317	1.1656	FP
1377	DP-BP-FP-CH	4	0.5275	0.5275	0.5374	FP
1378	DP-BL-CH-AC	4	30.291	24.725	39.443	AC
1379	DP-FP-RI-DF	4	6.4249	2.1427	24.422	FP-RI
1380	DP-FP-ER-RI	4	19.585	12.989	38.778	ER-FP-RI
1381	DP-CA-ER-DL	4	9.9025	7.9468	17.511	ER
1382	DP-BL-CH-ER	4	10.318	7.9468	18.266	ER
1383	DP-AC-BH-DF	4	41.234	38.501	45.08	AC
1384	DP-BA-CA-RI	4	3.3194	2.365	9.5451	RI
1385	DP-FP-ER-CC	4	23.689	20.812	29.251	ER-FP-CC
1386	DP-BP-FP-AC	4	32.555	31.202	37.999	FP-AC
1387	DP-FP-ER-DL	4	10.574	7.4119	17.269	ER-FP
1388	DP-AC-CG-ER	4	46.409	42.944	50.047	ER-AC
1389	DP-FP-CC-DL	4	13.836	10.429	15.38	FP-CC
1390	DP-EL-CG-CC	4	13.672	12.197	14.989	CC
1391	DP-BP-FP-BH	4	0.5275	0.5275	0.53205	FP
1392	DP-AC-CG-RI	4	30.697	0	30.706	AC-RI
1393	DP-CA-ER-DF	4	9.8394	7.9611	18.973	ER
1394	DP-FP-ER-DF	4	9.3721	7.4311	17.536	ER-FP
1395	DP-EL-ER-RI	4	24.27	13.422	42.98	ER-RI
1396	DP-BP-FP-CG	4	0.52752	0.5275	0.61383	FP
1397	DP-FP-RI-CC	4	16.426	13.204	36.932	FP-CC-RI
1398	DP-BL-CH-RI	4	5.4639	2.365	22.996	RI
1399	DP-CG-RI-CC	4	17.385	13.308	38.375	CC-RI
1400	DP-EL-ER-CC	4	23.652	21.245	30.819	ER-CC
1401	DP-CA-RI-CC	4	14.709	13.307	32.16	CC-RI
1402	DP-EL-ER-DL	4	11.012	7.9468	18.24	ER
1403	DP-FP-CC-DF	4	13.536	10.654	15.039	FP-CC
1404	DP-BP-FP-ER	4	10.412	7.4729	15.974	ER-FP
1405	DP-EL-ER-DF	4	9.7613	7.9937	17.734	ER
1406	DP-FP-DL-DF	4	1.0317	1.0317	1.2535	FP
1407	DP-CA-RI-DL	4	2.5523	2.365	7.6772	RI
1408	DP-AC-CG-CC	4	47.974	45.718	49.337	AC-CC
1409	DP-CA-RI-DF	4	5.2295	2.3651	16.607	RI
1410	DP-CH-AC-BH	4	45.702	34.338	52.567	AC
1411	DP-CH-AC-CG	4	46.116	39.663	52.469	AC
1412	DP-EL-RI-CC	4	20.305	13.352	40.443	CC-RI
1413	DP-CA-CC-DL	4	13.927	12.259	14.972	CC
1414	DP-BP-FP-RI	4	5.6404	2.171	12.226	FP-RI
1415	DP-EL-RI-DL	4	4.6449	2.3651	13.97	RI
1416	DP-CH-AC-ER	4	37.757	35.428	44.185	ER-AC
1417	DP-CA-CC-DF	4	14.293	12.822	14.893	CC
1418	DP-EL-FP-CH	4	0.5275	0.5275	0.82964	FP
1419	DP-BP-FP-CC	4	13.401	10.271	15.442	FP-CC
1420	PC-DP-CG-RI	4	10.086	2.365	35.184	RI
1421	DP-EL-RI-DF	4	8.6685	2.397	27.976	RI
1422	DP-EL-FP-AC	4	31.73	27.44	37.881	FP-AC
1423	PC-DP-CA-ER	4	9.74	7.9471	17.606	ER
1424	DP-AC-CG-DL	4	40.729	39.157	49.414	AC
1425	DP-CH-AC-RI	4	30.316	27.34	30.316	AC-RI
1426	DP-EL-CC-DL	4	13.848	12.379	14.85	CC
1427	PC-DP-CA-RI	4	6.4246	2.3663	17.835	RI
1428	DP-CG-RI-DL	4	2.7788	2.365	12.88	RI
1429	DP-BP-FP-DL	4	0.5275	0.5275	0.84152	FP
1430	DP-AC-CG-DF	4	40.563	39.224	49.117	AC
1431	PC-DP-CA-CC	4	14.457	13.422	15.116	CC
1432	DP-BP-FP-DF	4	1.0317	1.0317	1.0395	FP
1433	PC-DP-CG-CC	4	13.622	12.197	15.079	CC
1434	PC-DP-EL-FP	4	0.5275	0.5275	0.52759	FP
1435	DP-CH-AC-CC	4	45.565	44.467	47.447	AC-CC
1436	PC-DP-ER-RI	4	23.174	11.375	47.592	ER-RI
1437	PC-DP-EL-AC	4	48.867	43.18	53.326	AC
1438	DP-BP-CH-AC	4	39.591	33.797	47.281	AC
1439	DP-CH-AC-DL	4	42.903	37.182	49.925	AC
1440	PC-DP-EL-ER	4	10.991	8.0094	18.215	ER
1441	DP-CG-RI-DF	4	6.8103	2.3651	27.043	RI
1442	DP-BP-CH-ER	4	10.297	7.947	18.189	ER
1443	PC-DP-ER-CC	4	22.542	20.692	26.366	ER-CC
1444	DP-CG-CC-DL	4	12.909	12.197	14.939	CC
1445	DP-BP-CH-RI	4	3.691	2.365	12.85	RI
1446	PC-DP-EL-RI	4	14.654	3.8555	37.17	RI
1447	DP-CH-AC-DF	4	44.136	39.358	50.47	AC
1448	DP-CG-CC-DF	4	13.458	12.197	14.802	CC
1449	DP-BP-CH-CC	4	13.027	12.251	15.315	CC
1450	PC-DP-EL-CC	4	14.427	13.659	15.013	CC
1451	PC-BL-FP-AC	4	44.037	31.55	48.018	FP-AC
1452	DP-CH-BH-ER	4	11.312	7.9469	19.901	ER
1453	PC-DP-ER-DL	4	8.8	7.9468	18.543	ER
1454	DP-ER-RI-CC	4	26.944	17.314	46.201	ER-CC-RI
1455	PC-DP-ER-DF	4	9.2354	7.9536	19.784	ER
1456	DP-ER-RI-DL	4	14.843	8.7597	26.82	ER-RI
1457	PC-DP-FP-CH	4	0.5275	0.5275	0.52914	FP
1458	DP-ER-RI-DF	4	19.214	9.5999	35.314	ER-RI
1459	PC-DP-RI-CC	4	17.12	13.308	43.684	CC-RI
1460	DP-ER-CC-DL	4	26.537	22.88	31.521	ER-CC
1461	PC-DP-FP-AC	4	51.144	45.411	57.886	FP-AC
1462	PC-BL-FP-BH	4	1.23E-06	1.17E-09	0.0080158	FP
1463	PC-DP-RI-DL	4	5.3242	2.365	16.216	RI
1464	DP-CH-BH-RI	4	8.2499	2.3651	27.185	RI
1465	PC-DP-FP-BH	4	0.5275	0.5275	0.52815	FP
1466	PC-BL-FP-CG	4	2.45E-06	2.50E-09	0.014724	FP
1467	BL-BA-BH-ER	4	9.9428	7.9468	18.102	ER
1468	PC-DP-RI-DF	4	7.8395	2.3651	29.498	RI
1469	DP-CH-BH-CC	4	14.067	12.347	15.236	CC
1470	BL-BA-BP-RI	4	2.3766	2.365	8.7919	RI
1471	PC-BL-FP-ER	4	9.0901	7.4119	17.982	ER-FP
1472	DP-ER-CC-DF	4	23.79	21.31	31.77	ER-CC
1473	BL-BA-BP-CC	4	11.709	9.6226	12.827	CC
1474	PC-DP-FP-CG	4	0.52751	0.5275	0.57405	FP
1475	PC-BL-FP-RI	4	6.0936	2.1415	24.8	FP-RI
1476	DP-ER-DL-DF	4	10.064	7.9468	18.647	ER
1477	BL-BA-CA-FP	4	0.014745	1.67E-06	0.58333	FP
1478	DP-AC-ER-RI	4	32.08	0	32.925	ER-AC-RI
1479	PC-DP-FP-ER	4	10.418	7.4537	19.024	ER-FP
1480	BL-BA-BH-RI	4	2.4135	2.365	12.838	RI
1481	DP-CH-CG-ER	4	10.928	7.9468	18.106	ER
1482	DP-RI-CC-DL	4	13.514	11.797	22.505	CC-RI
1483	BL-BA-CA-AC	4	38.13	32.646	40.615	AC
1484	DP-AC-ER-CC	4	46.702	44.899	49.124	ER-AC-CC
1485	PC-BL-FP-CC	4	13.342	5.3186	15.131	FP-CC
1486	PC-DP-FP-RI	4	13.348	2.2185	28.559	FP-RI
1487	PC-DP-CC-DL	4	13.882	12.341	14.79	CC
1488	DP-AC-ER-DL	4	40.535	34.812	46.317	ER-AC
1489	PC-BL-FP-DL	4	1.60E-06	2.31E-09	0.19314	FP
1490	PC-DP-FP-CC	4	13.742	9.6725	15.074	FP-CC
1491	BL-BA-CA-ER	4	9.2588	7.9468	16.021	ER
1492	PC-DP-CC-DF	4	14.299	12.485	14.744	CC
1493	PC-DP-FP-DL	4	0.5275	0.5275	0.63342	FP
1494	PC-BL-FP-DF	4	0.50421	0.50421	0.50668	FP
1495	DP-CH-CG-RI	4	8.3136	2.365	22.911	RI
1496	BL-BA-CA-RI	4	2.4018	2.365	8.7533	RI
1497	PC-BL-BA-FP	4	1.27E-06	4.77E-09	0.0040525	FP
1498	PC-BL-CH-AC	4	47.053	41.678	54.61	AC
1499	PC-DP-FP-DF	4	1.0317	1.0317	1.0334	FP
1500	DP-CH-CG-CC	4	12.911	12.197	14.951	CC
1501	BL-BA-CA-CC	4	11.598	9.4259	13.464	CC
1502	DP-AC-ER-DF	4	39.08	36.56	41.888	ER-AC
1503	PC-BL-BA-AC	4	54.162	48.598	56.063	AC
1504	BL-BA-BH-CC	4	11.706	9.5162	13.671	CC
1505	PC-DP-CH-AC	4	56.125	50.092	63.736	AC
1506	DP-AC-RI-CC	4	39.508	0	40.751	AC-CC-RI
1507	PC-BL-BA-ER	4	9.0754	7.9468	16.12	ER
1508	DP-CH-ER-RI	4	17.973	10.825	32.589	ER-RI
1509	BL-BA-CG-ER	4	8.5622	7.9468	16.214	ER
1510	PC-BL-BA-RI	4	2.6883	2.365	13.279	RI
1511	PC-BL-CH-ER	4	9.2319	7.9468	18.012	ER
1512	DP-RI-CC-DF	4	15.572	13.161	37.062	CC-RI
1513	DP-CH-ER-CC	4	24.816	21.569	36.632	ER-CC
1514	DP-AC-RI-DL	4	30.316	30.305	30.316	AC-RI
1515	PC-BL-CH-RI	4	4.7207	2.365	22.724	RI
1516	PC-BL-BA-CC	4	11.693	9.468	13.703	CC
1517	DP-RI-DL-DF	4	2.6012	2.365	8.5659	RI
1518	BL-BA-CG-RI	4	2.6657	2.365	15.072	RI
1519	DP-AC-RI-DF	4	30.316	28.642	30.316	AC-RI
1520	PC-BL-CH-CC	4	12.702	10.08	14.649	CC
1521	DP-CC-DL-DF	4	13.841	12.206	14.573	CC
1522	PC-DP-CH-ER	4	10.581	7.9469	18.4	ER
1523	DP-CH-ER-DL	4	10.736	7.9468	18.747	ER
1524	BL-BA-CG-CC	4	11.69	9.4779	12.556	CC
1525	DP-AC-CC-DL	4	45.368	44.467	47.186	AC-CC
1526	PC-BL-AC-BH	4	45.145	38.625	47.053	AC
1527	PC-BL-BP-FP	4	8.80E-07	3.51E-09	0.0079318	FP
1528	PC-DP-BL-FP	4	0.5275	0.5275	0.53932	FP
1529	BL-BA-ER-RI	4	12.142	7.5944	27.101	ER-RI
1530	DP-CH-ER-DF	4	9.7945	7.9473	18.371	ER
1531	PC-BL-BP-AC	4	42.734	41.189	47.052	AC
1532	BL-BA-EL-FP	4	6.91E-07	2.27E-09	0.0037085	FP
1533	PC-BL-BP-ER	4	8.7081	7.9468	16.612	ER
1534	PC-DP-CH-RI	4	9.1013	2.3651	25.324	RI
1535	BL-BA-ER-CC	4	15.813	12.192	23.901	ER-CC
1536	PC-BL-AC-CG	4	47.103	47.052	52.461	AC
1537	BL-BA-EL-AC	4	36.686	27.874	39.297	AC
1538	PC-BL-BP-RI	4	3.758	2.365	14.333	RI
1539	PC-DP-BL-AC	4	42.494	38.075	46.587	AC
1540	PC-BL-AC-ER	4	29.908	24.646	29.957	ER-AC
1541	BL-BA-EL-ER	4	9.7248	7.9468	16.694	ER
1542	PC-BL-BP-CC	4	12.69	9.9357	14.998	CC
1543	PC-BL-AC-RI	4	30.316	0	30.316	AC-RI
1544	BL-BA-EL-RI	4	3.0402	2.365	14.123	RI
1545	DP-CH-RI-CC	4	14.824	12.154	31.621	CC-RI
1546	DP-AC-CC-DF	4	46.117	44.467	47.224	AC-CC
1547	PC-BL-AC-CC	4	43.382	42.244	45.086	AC-CC
1548	BL-BA-ER-DL	4	8.5943	7.9468	16.288	ER
1549	DP-AC-DL-DF	4	40.505	38.601	44.614	AC
1550	PC-DP-CH-CC	4	14.115	12.347	15.171	CC
1551	DP-BH-CG-ER	4	11.174	7.9468	18.63	ER
1552	DP-CH-RI-DL	4	2.6411	2.365	7.6197	RI
1553	DP-BH-CG-RI	4	8.3831	2.365	29.783	RI
1554	BL-BA-ER-DF	4	8.7305	7.9468	16.357	ER
1555	BL-BA-EL-CC	4	11.603	9.426	13.568	CC
1556	PC-DP-AC-BH	4	50.489	46.346	56.118	AC
1557	BL-BA-RI-CC	4	13.308	11.56	22.96	CC-RI
1558	DP-CH-RI-DF	4	6.2935	2.3692	21.52	RI
1559	PC-BL-AC-DL	4	47.041	42.599	48.425	AC
1560	BL-BA-FP-CH	4	1.00E-06	1.55E-09	0.0050511	FP
1561	BL-BA-RI-DL	4	2.3651	2.365	3.0522	RI
1562	PC-DP-BL-ER	4	9.9331	7.9468	17.691	ER
1563	PC-BL-AC-DF	4	47.485	47.052	49.149	AC
1564	BL-BA-FP-AC	4	35.891	25.851	39.817	FP-AC
1565	PC-DP-BL-RI	4	8.7495	2.365	34.416	RI
1566	DP-BH-CG-CC	4	13.417	12.197	15.086	CC
1567	PC-BL-CA-FP	4	0.040363	3.15E-06	0.64098	FP
1568	PC-BL-BH-ER	4	9.703	7.9468	21.242	ER
1569	DP-CH-CC-DL	4	13.055	12.204	14.61	CC
1570	BL-BA-FP-BH	4	8.99E-07	1.10E-09	0.017306	FP
1571	PC-DP-BL-CC	4	12.978	9.926	14.609	CC
1572	BL-BA-RI-DF	4	2.4856	2.365	12.223	RI
1573	PC-DP-AC-CG	4	56.118	53.213	58.62	AC
1574	PC-DP-BA-FP	4	0.5275	0.5275	0.52894	FP
1575	PC-BL-BH-RI	4	5.9742	2.365	35.22	RI
1576	PC-BL-RI-CC	4	17.172	12.77	42.004	CC-RI
1577	DP-BH-ER-RI	4	22.338	10.829	44.441	ER-RI
1578	BL-BA-FP-CG	4	1.38E-06	2.42E-09	0.029687	FP
1579	PC-BL-CA-AC	4	46.298	39.704	48.503	AC
1580	PC-BL-BH-CC	4	12.862	9.9143	14.699	CC
1581	PC-BL-RI-DL	4	2.9601	2.365	10.796	RI
1582	DP-BH-ER-CC	4	25.794	23.283	32.4	ER-CC
1583	PC-BL-CG-ER	4	8.489	7.9468	17.05	ER
1584	PC-DP-AC-ER	4	35.668	30.156	39.059	ER-AC
1585	PC-BL-RI-DF	4	5.362	2.365	24.534	RI
1586	DP-CH-CC-DF	4	13.907	12.318	15.064	CC
1587	PC-BL-CA-ER	4	8.7027	7.9468	15.764	ER
1588	DP-BH-ER-DL	4	10.444	7.9468	19.138	ER
1589	DP-AC-BH-CG	4	42.654	39.335	51.162	AC
1590	PC-DP-BA-AC	4	61.101	56.588	64.702	AC
1591	PC-BL-CG-RI	4	4.7432	2.365	29.626	RI
1592	BL-BA-FP-ER	4	9.3555	7.4119	15.591	ER-FP
1593	BL-BA-CC-DL	4	11.709	9.8785	13.283	CC
1594	DP-BH-ER-DF	4	9.3449	7.9469	20.78	ER
1595	BL-BA-FP-RI	4	2.7578	2.1415	13.959	FP-RI
1596	DP-AC-BH-ER	4	37.241	35.515	41.238	ER-AC
1597	PC-BL-CG-CC	4	12.197	9.9681	14.469	CC
1598	BL-BA-CC-DF	4	11.707	9.4235	13.596	CC
1599	PC-BL-CA-RI	4	3.0961	2.365	13.818	RI
1600	DP-BH-RI-CC	4	14.692	13.304	37.443	CC-RI
1601	BL-BA-FP-CC	4	9.6994	4.5542	12.472	FP-CC
1602	PC-BL-CC-DL	4	13.177	10.802	14.525	CC
1603	PC-DP-AC-RI	4	30.316	0	30.316	AC-RI
1604	PC-DP-BA-ER	4	10.593	7.9468	17.397	ER
1605	DP-BH-RI-DL	4	3.348	2.365	10.95	RI
1606	PC-BL-ER-RI	4	19.688	8.1589	42.512	ER-RI
1607	PC-BL-CA-CC	4	13.221	9.9152	14.78	CC
1608	PC-BL-CC-DF	4	13.049	9.9158	14.457	CC
1609	DP-BH-RI-DF	4	6.1294	2.3652	25.404	RI
1610	PC-DP-AC-CC	4	46.214	44.517	47.372	AC-CC
1611	BL-BP-CA-FP	4	0.010978	1.68E-06	0.57441	FP
1612	PC-DP-BA-RI	4	5.2244	2.365	18.48	RI
1613	BL-BP-CA-AC	4	27.808	24.813	32.77	AC
1614	PC-BL-ER-CC	4	19.605	15.214	23.447	ER-CC
1615	DP-BH-CC-DL	4	13.873	12.198	14.919	CC
1616	BL-BP-CA-ER	4	8.7197	7.9468	16.48	ER
1617	PC-BL-EL-FP	4	8.30E-07	3.39E-09	0.0035501	FP
1618	DP-BH-CC-DF	4	14.369	12.521	14.968	CC
1619	DP-AC-BH-RI	4	30.316	29.963	30.316	AC-RI
1620	PC-BL-EL-AC	4	42.415	33.754	47.052	AC
1621	PC-DP-AC-DL	4	54.641	49.221	57.164	AC
1622	DP-CG-ER-RI	4	20.008	11.16	40.766	ER-RI
1623	PC-DP-BA-CC	4	11.979	11.632	13.9	CC
1624	PC-BL-EL-ER	4	9.7483	7.9468	18.537	ER
1625	DP-CG-ER-CC	4	30.06	27.389	36.77	ER-CC
1626	PC-BL-EL-RI	4	9.5004	2.365	36.213	RI
1627	DP-CG-ER-DL	4	9.672	7.9468	18.1	ER
1628	DP-AC-BH-CC	4	46.258	44.629	47.333	AC-CC
1629	BL-BA-FP-DL	4	1.11E-06	1.87E-09	0.048477	FP
1630	PC-BL-ER-DL	4	8.3031	7.9468	15.837	ER
1631	BL-BA-FP-DF	4	0.50421	0.50421	0.50809	FP
1632	DP-AC-BH-DL	4	38.78	33.57	44.82	AC
1633	PC-DP-BP-FP	4	0.5275	0.5275	0.53318	FP
1634	BL-BA-CH-AC	4	39.302	35.61	47.684	AC
1635	DP-CG-ER-DF	4	9.4854	7.9468	17.746	ER
1636	PC-BL-EL-CC	4	13.021	9.9134	14.632	CC
1637	PC-BL-ER-DF	4	8.5902	7.9468	17.517	ER
1638	BL-BA-CH-ER	4	9.3503	7.9468	16.188	ER
1639	PC-DP-BP-AC	4	50.735	48.811	52.887	AC
1640	PC-DP-AC-DF	4	55.833	53.365	57.899	AC
1641	BL-BA-CH-RI	4	2.409	2.365	10.416	RI
1642	PC-DP-BP-ER	4	10.379	7.9488	18.206	ER
1643	PC-BL-FP-CH	4	8.10E-07	1.41E-09	0.00064383	FP
1644	BL-BA-BP-FP	4	8.55E-07	1.69E-09	0.0037467	FP
1645	BL-BP-FP-BH	4	9.64E-07	5.05E-09	0.0096611	FP
1646	BL-BA-BP-AC	4	35.785	33.551	39.239	AC
1647	BL-BA-CH-CC	4	11.706	9.4227	13.605	CC
1648	BL-BP-FP-CG	4	1.60E-06	2.10E-09	0.019015	FP
1649	BL-BA-BP-ER	4	8.9223	7.9468	16.173	ER
1650	PC-DP-BH-ER	4	10.813	7.9469	21.214	ER
1651	BL-BP-FP-ER	4	8.7204	7.4119	16.005	ER-FP
1652	BL-BP-CC-DF	4	12.722	9.9632	14.546	CC
1653	PC-DP-BP-RI	4	5.3926	2.3656	12.473	RI
1654	PC-DP-BH-RI	4	9.6592	2.3679	39.574	RI
1655	BL-BA-AC-BH	4	37.36	32.091	39.302	AC
1656	BL-BP-CA-RI	4	2.3893	2.365	9.613	RI
1657	PC-DP-BP-CC	4	13.813	12.256	15.442	CC
1658	BL-CA-ER-RI	4	14.316	6.8842	27.103	ER-RI
1659	PC-DP-CA-FP	4	0.90322	0.55928	1.0528	FP
1660	BL-CA-EL-FP	4	0.12273	3.89E-06	0.73839	FP
1661	BL-BP-FP-RI	4	3.0183	2.1415	13.79	FP-RI
1662	BL-BP-CA-CC	4	12.642	9.9347	14.934	CC
1663	BL-BP-FP-CC	4	13.364	5.3899	15.59	FP-CC
1664	BL-BA-AC-CG	4	40.889	39.302	46.68	AC
1665	BL-CA-ER-CC	4	19.624	15.237	27.04	ER-CC
1666	BL-CA-EL-AC	4	28.712	21.01	32.142	AC
1667	PC-DP-BH-CC	4	14.456	12.886	15.002	CC
1668	BL-BP-FP-DL	4	1.61E-06	2.67E-09	0.18836	FP
1669	BL-EL-CG-ER	4	9.2739	7.9468	16.93	ER
1670	BL-BA-AC-ER	4	34.056	32.266	34.089	ER-AC
1671	BL-CA-EL-ER	4	9.7706	7.9468	17.024	ER
1672	BL-CA-ER-DL	4	8.3496	7.9468	16.173	ER
1673	BL-BP-FP-DF	4	0.50421	0.50421	0.50633	FP
1674	PC-DP-CA-AC	4	52.573	47.661	56.964	AC
1675	BL-CA-EL-RI	4	5.3331	2.365	17.671	RI
1676	BL-BP-CH-AC	4	30.291	25.088	38.927	AC
1677	PC-DP-CG-ER	4	10.339	7.9473	17.459	ER
1678	BL-CA-ER-DF	4	8.7995	7.9468	18.001	ER
1679	BL-BP-CH-ER	4	9.193	7.9468	18.13	ER
1680	BL-BP-EL-FP	4	1.24E-06	3.35E-09	0.023966	FP
1681	BL-BP-CH-RI	4	2.554	2.365	13.333	RI
1682	BL-CA-RI-CC	4	14.363	12.412	29.902	CC-RI
1683	BL-BP-EL-AC	4	25.077	24.119	29.551	AC
1684	BL-CA-RI-DL	4	2.3706	2.365	7.5246	RI
1685	BL-BP-CH-CC	4	12.395	10.182	14.457	CC
1686	BL-CA-RI-DF	4	3.3409	2.365	14.75	RI
1687	BL-BP-AC-BH	4	25.32	24.684	30.244	AC
1688	BL-CA-EL-CC	4	12.975	9.9208	14.772	CC
1689	BL-BP-EL-ER	4	9.3383	7.9468	16.655	ER
1690	BL-BP-AC-CG	4	33.256	30.292	36.41	AC
1691	BL-CA-FP-CH	4	0.0036146	1.91E-06	0.63188	FP
1692	BL-EL-CG-RI	4	8.4883	2.365	28.697	RI
1693	BL-CH-ER-DF	4	9.1754	7.9468	18.348	ER
1694	BL-BP-AC-ER	4	29.099	27.456	29.1	ER-AC
1695	BL-BA-AC-RI	4	33.9	33.791	33.9	AC-RI
1696	BL-CA-CC-DL	4	12.859	10.703	14.694	CC
1697	BL-BP-EL-RI	4	4.7583	2.365	16.159	RI
1698	BL-EL-CG-CC	4	12.197	9.9175	14.531	CC
1699	BL-CH-RI-CC	4	14.083	11.526	30.64	CC-RI
1700	BL-BP-AC-RI	4	30.316	30.316	30.316	AC-RI
1701	BL-CH-RI-DL	4	2.3783	2.365	7.5243	RI
1702	BL-BP-AC-CC	4	42.507	42.244	44.867	AC-CC
1703	BL-BP-EL-CC	4	12.618	9.9142	14.819	CC
1704	BL-CA-CC-DF	4	12.963	9.9116	14.535	CC
1705	BL-BP-AC-DL	4	30.244	25.212	31.815	AC
1706	BL-BP-FP-CH	4	1.09E-06	2.27E-09	0.010041	FP
1707	BL-BA-AC-CC	4	47.495	46.968	49.163	AC-CC
1708	BL-CH-RI-DF	4	4.0632	2.365	19.55	RI
1709	BL-BP-FP-AC	4	21.056	19.301	30.986	FP-AC
1710	BL-EL-FP-CH	4	8.25E-07	5.66E-09	0.015509	FP
1711	BL-BP-AC-DF	4	32.31	30.398	33.591	AC
1712	BL-FP-BH-DF	4	0.50421	0.50421	0.51786	FP
1713	BL-CA-FP-AC	4	28.61	19.097	35.425	FP-AC
1714	BL-CH-CC-DL	4	12.444	10.636	14.457	CC
1715	BL-FP-CG-ER	4	9.7224	7.4119	15.769	ER-FP
1716	BL-EL-FP-AC	4	21.238	11.6	30.623	FP-AC
1717	BL-CA-FP-BH	4	0.011581	1.66E-06	0.56979	FP
1718	BL-BA-AC-DL	4	39.297	35.194	40.555	AC
1719	BL-EL-ER-RI	4	24.268	10.429	41.272	ER-RI
1720	BL-FP-CG-RI	4	2.9401	2.1415	23.576	FP-RI
1721	BL-CA-FP-CG	4	0.015684	2.21E-06	0.62086	FP
1722	BL-CH-CC-DF	4	12.696	10.378	14.524	CC
1723	BL-EL-ER-CC	4	20.37	15.526	27.387	ER-CC
1724	BL-EL-FP-BH	4	1.18E-06	3.09E-09	0.010352	FP
1725	BL-AC-BH-CG	4	36.131	30.336	42.951	AC
1726	BL-CA-FP-ER	4	9.1511	7.4119	15.873	ER-FP
1727	BL-AC-BH-ER	4	31.106	29.216	31.207	ER-AC
1728	BL-FP-CG-CC	4	13.198	5.4411	15.044	FP-CC
1729	BL-EL-ER-DL	4	8.8414	7.9468	16.557	ER
1730	BL-CA-FP-RI	4	3.1665	2.1415	15.959	FP-RI
1731	BL-EL-FP-CG	4	4.63E-06	3.85E-09	0.038122	FP
1732	BL-BP-BH-ER	4	9.749	7.9468	18.671	ER
1733	BL-FP-CG-DL	4	1.52E-06	6.64E-10	0.1929	FP
1734	BL-CA-FP-CC	4	13.521	5.3224	15.21	FP-CC
1735	BL-EL-FP-ER	4	10.964	7.4119	15.789	ER-FP
1736	BL-BP-BH-RI	4	2.9215	2.365	13.986	RI
1737	BL-EL-ER-DF	4	8.6202	7.9468	17.103	ER
1738	BL-FP-CG-DF	4	0.50421	0.50421	0.5958	FP
1739	BL-CA-FP-DL	4	0.020102	7.45E-07	0.69018	FP
1740	BL-BH-ER-DL	4	8.7914	7.9468	19.057	ER
1741	BL-EL-FP-RI	4	13.016	2.1415	26.219	FP-RI
1742	BL-BA-AC-DF	4	40.48	39.31	42.202	AC
1743	BL-CA-FP-DF	4	0.52464	0.50421	1.0438	FP
1744	BL-BH-ER-DF	4	8.9146	7.9468	20.136	ER
1745	BL-BP-BH-CC	4	12.564	9.9142	14.909	CC
1746	BL-EL-FP-CC	4	13.246	5.3084	15.079	FP-CC
1747	BL-BP-CG-ER	4	8.5578	7.9468	16.966	ER
1748	BL-CA-CH-AC	4	34.806	29.622	40.092	AC
1749	BL-FP-ER-RI	4	19.817	8.6055	33.464	ER-FP-RI
1750	BL-BH-RI-CC	4	14.347	12.201	36.704	CC-RI
1751	BL-CA-CH-ER	4	9.1991	7.9468	18.343	ER
1752	BL-EL-FP-DL	4	1.53E-06	2.42E-09	0.29566	FP
1753	BL-EL-RI-CC	4	17.266	12.948	41.686	CC-RI
1754	BL-BH-RI-DL	4	2.5496	2.365	10.688	RI
1755	BL-CA-CH-RI	4	4.3361	2.365	15.762	RI
1756	BL-BP-CG-RI	4	2.4157	2.365	15.141	RI
1757	BL-BH-RI-DF	4	3.5451	2.365	20.457	RI
1758	BL-FP-ER-CC	4	20.626	18.285	28.587	ER-FP-CC
1759	BL-CA-CH-CC	4	12.662	10.076	14.714	CC
1760	BL-EL-FP-DF	4	0.50421	0.50421	0.52077	FP
1761	BL-AC-BH-RI	4	30.316	29.731	30.316	AC-RI
1762	BL-FP-ER-DL	4	8.029	7.4119	15.53	ER-FP
1763	BL-CA-AC-BH	4	30.291	25.188	35.373	AC
1764	BL-BH-CC-DL	4	13.018	10.932	14.706	CC
1765	BL-AC-BH-CC	4	43.529	42.244	44.834	AC-CC
1766	PC-BA-EL-FP	4	6.87E-07	2.61E-09	0.0010871	FP
1767	BL-CA-AC-CG	4	35.121	30.328	39.092	AC
1768	BL-EL-RI-DL	4	3.2112	2.365	11.926	RI
1769	BL-EL-CH-AC	4	30.427	24.426	38.5	AC
1770	BL-BP-CG-CC	4	12.198	10.102	14.486	CC
1771	BL-AC-BH-DL	4	30.293	27.917	34.723	AC
1772	BL-BH-CC-DF	4	12.953	10.146	14.526	CC
1773	BL-FP-ER-DF	4	8.4952	7.4119	17.213	ER-FP
1774	BL-EL-CH-ER	4	10.128	7.9468	18.361	ER
1775	BL-EL-RI-DF	4	5.4876	2.365	23.531	RI
1776	BL-FP-RI-CC	4	14.825	12.168	34.387	FP-CC-RI
1777	BL-CA-AC-ER	4	29.1	28.024	30.464	ER-AC
1778	BL-CG-ER-RI	4	17.852	7.0987	33.662	ER-RI
1779	BL-FP-RI-DL	4	2.2634	2.1415	8.3173	FP-RI
1780	BL-EL-CH-RI	4	6.3103	2.365	23.071	RI
1781	BL-CA-AC-RI	4	30.316	29.993	30.316	AC-RI
1782	BL-CG-ER-CC	4	26.611	22.975	34.337	ER-CC
1783	BL-FP-RI-DF	4	4.37	2.1415	22.429	FP-RI
1784	PC-BA-EL-AC	4	60.454	51.679	65.073	AC
1785	BL-BP-ER-RI	4	14.786	6.9142	26.969	ER-RI
1786	BL-CA-AC-CC	4	43.463	42.244	44.974	AC-CC
1787	BL-EL-CC-DL	4	12.859	10.541	14.576	CC
1788	BL-AC-BH-DF	4	32.382	30.833	35.26	AC
1789	BL-CG-ER-DL	4	8.0621	7.9468	17.252	ER
1790	PC-BA-EL-ER	4	10.508	7.9468	17.258	ER
1791	BL-EL-CH-CC	4	12.696	9.938	14.51	CC
1792	BL-FP-CC-DL	4	14.044	7.3627	15.484	FP-CC
1793	BL-EL-CC-DF	4	13.039	9.9136	14.457	CC
1794	BL-CG-ER-DF	4	8.8749	7.9468	17.044	ER
1795	BL-AC-CG-ER	4	38.448	36.688	43.133	ER-AC
1796	BL-CA-AC-DL	4	30.657	28.396	35.432	AC
1797	PC-BA-EL-RI	4	4.7562	2.365	15.522	RI
1798	BL-FP-CC-DF	4	13.271	5.4406	14.981	FP-CC
1799	BL-FP-CH-AC	4	31.105	21.575	39.613	FP-AC
1800	BL-EL-AC-BH	4	26.39	19.502	30.297	AC
1801	BL-BP-ER-CC	4	19.943	15.562	27.73	ER-CC
1802	PC-BA-EL-CC	4	12.04	11.536	13.996	CC
1803	BL-FP-CH-BH	4	1.15E-06	5.04E-09	0.004746	FP
1804	BL-CA-AC-DF	4	32.533	30.778	35.602	AC
1805	BL-EL-AC-CG	4	30.293	29.635	35.361	AC
1806	BL-AC-CG-RI	4	30.696	0	30.708	AC-RI
1807	BL-CG-RI-CC	4	14.91	11.18	35.2	CC-RI
1808	BL-AC-CG-CC	4	45.729	43.06	47.036	AC-CC
1809	BL-BP-ER-DL	4	8.0981	7.9468	16.631	ER
1810	BL-CG-RI-DL	4	2.4015	2.365	12.195	RI
1811	BL-CA-BH-ER	4	9.1206	7.9468	17.37	ER
1812	BL-FP-DL-DF	4	0.50421	0.50421	0.70861	FP
1813	BL-EL-AC-ER	4	29.1	27.911	30.142	ER-AC
1814	BL-AC-CG-DL	4	33.659	30.292	41.58	AC
1815	BL-BP-ER-DF	4	8.3706	7.9468	16.689	ER
1816	BL-CG-RI-DF	4	3.1764	2.365	20.187	RI
1817	BL-CA-BH-RI	4	2.951	2.365	14.59	RI
1818	PC-BA-FP-CH	4	1.15E-06	1.45E-09	0.0021556	FP
1819	BL-AC-CG-DF	4	33.413	30.292	42.965	AC
1820	BL-CH-AC-BH	4	34.739	26.934	43.014	AC
1821	BL-FP-CH-CG	4	1.36E-06	1.78E-09	0.025384	FP
1822	PC-BA-FP-AC	4	61.538	51.716	66.164	FP-AC
1823	BL-CH-AC-CG	4	37.416	30.712	44.092	AC
1824	BL-EL-AC-RI	4	30.316	21.847	30.316	AC-RI
1825	BL-FP-CH-ER	4	9.1536	7.4119	16.074	ER-FP
1826	BL-BP-RI-CC	4	13.973	11.253	23.133	CC-RI
1827	PC-BA-FP-BH	4	1.20E-06	1.26E-09	0.00039504	FP
1828	BL-CA-BH-CC	4	12.802	9.9118	14.787	CC
1829	BL-CH-AC-ER	4	29.716	29.403	34.48	ER-AC
1830	BL-BP-RI-DL	4	2.371	2.365	7.1774	RI
1831	BL-FP-CH-RI	4	4.3139	2.1415	22.151	FP-RI
1832	PC-BA-FP-CG	4	1.29E-06	3.78E-09	0.01125	FP
1833	BL-AC-ER-RI	4	32.08	21.114	32.827	ER-AC-RI
1834	BL-BP-RI-DF	4	2.9149	2.365	13.688	RI
1835	BL-CG-CC-DL	4	12.203	11.109	14.456	CC
1836	BL-CA-CG-ER	4	9.1984	7.9468	16.673	ER
1837	BL-FP-CH-CC	4	13.289	5.4487	15.1	FP-CC
1838	BL-EL-AC-CC	4	43.543	42.244	44.949	AC-CC
1839	BL-AC-ER-CC	4	40.476	39.14	42.27	ER-AC-CC
1840	BL-CH-AC-RI	4	30.316	20.82	30.316	AC-RI
1841	BL-CG-CC-DF	4	12.199	10.003	14.449	CC
1842	BL-BP-CC-DL	4	12.534	11.103	14.457	CC
1843	BL-AC-ER-DL	4	30.973	28.658	38.322	ER-AC
1844	BL-CH-AC-CC	4	42.956	42.244	44.737	AC-CC
1845	BL-CA-CG-RI	4	2.4661	2.365	16.234	RI
1846	BL-ER-RI-CC	4	24.023	16.017	41.407	ER-CC-RI
1847	BL-AC-ER-DF	4	31.946	28.524	33.675	ER-AC
1848	BL-CH-AC-DL	4	33.191	30.284	40.07	AC
1849	BL-FP-CH-DL	4	1.66E-06	3.81E-09	0.5361	FP
1850	BL-EL-AC-DL	4	30.221	22.85	31.242	AC
1851	BL-CA-CG-CC	4	12.197	9.9678	14.64	CC
1852	BL-ER-RI-DL	4	12.299	6.5429	24.555	ER-RI
1853	BL-FP-CH-DF	4	0.50421	0.50421	0.51553	FP
1854	BL-CH-AC-DF	4	34.511	31.068	41.558	AC
1855	BL-ER-RI-DF	4	17.973	6.9137	33.058	ER-RI
1856	BL-AC-RI-CC	4	39.053	36.385	40.387	AC-CC-RI
1857	PC-BA-ER-CC	4	17.83	15.779	22.254	ER-CC
1858	BL-EL-AC-DF	4	30.901	30.157	32.388	AC
1859	BL-FP-AC-BH	4	26.946	17.032	31.158	FP-AC
1860	BL-CH-BH-ER	4	10.575	7.9468	21	ER
1861	PC-BA-FP-ER	4	9.6037	7.4119	16.247	ER-FP
1862	BL-ER-CC-DL	4	23.352	19.337	30.199	ER-CC
1863	PC-BA-FP-RI	4	5.7293	2.1415	15.444	FP-RI
1864	PC-BA-ER-DL	4	9.1108	7.9468	16.107	ER
1865	BL-FP-AC-CG	4	30.996	30.626	31.482	FP-AC
1866	BL-ER-CC-DF	4	20.284	16.08	27.733	ER-CC
1867	BL-AC-RI-DL	4	30.316	30.313	30.316	AC-RI
1868	PC-BA-ER-DF	4	9.201	7.9468	17.159	ER
1869	BL-EL-BH-ER	4	9.9423	7.9468	19.225	ER
1870	BL-FP-AC-ER	4	32.338	31.754	32.394	ER-FP-AC
1871	BL-ER-DL-DF	4	8.5236	7.9468	18.29	ER
1872	PC-BA-RI-CC	4	13.602	12.289	23.41	CC-RI
1873	PC-BA-BP-FP	4	1.00E-06	2.24E-09	0.0020557	FP
1874	BL-AC-RI-DF	4	30.316	10.33	30.316	AC-RI
1875	BL-FP-AC-RI	4	30.258	29.928	30.258	FP-AC-RI
1876	BL-CH-BH-RI	4	3.8808	2.365	21.403	RI
1877	PC-BA-FP-CC	4	12.466	8.9912	12.854	FP-CC
1878	PC-BA-RI-DL	4	2.3669	2.365	4.5195	RI
1879	BL-EL-BH-RI	4	9.4085	2.365	33.371	RI
1880	PC-BP-CH-ER	4	9.2037	7.9468	17.933	ER
1881	BL-AC-CC-DL	4	42.722	42.244	44.788	AC-CC
1882	PC-BA-RI-DF	4	2.9013	2.365	11.393	RI
1883	BL-FP-AC-CC	4	42.085	40.016	43.209	FP-AC-CC
1884	BL-RI-CC-DL	4	13.352	11.481	21.139	CC-RI
1885	BL-CH-BH-CC	4	12.496	10.093	14.646	CC
1886	PC-BP-CH-RI	4	3.8902	2.365	12.568	RI
1887	PC-BA-BP-AC	4	60.428	59.104	65.118	AC
1888	PC-BP-CH-CC	4	13.007	12.215	15.347	CC
1889	BL-EL-BH-CC	4	12.857	9.9106	14.687	CC
1890	PC-BA-BP-ER	4	9.5658	7.9468	16.858	ER
1891	BL-CH-CG-ER	4	9.3351	7.9468	18.306	ER
1892	BL-RI-CC-DF	4	15.599	12.23	34.67	CC-RI
1893	BL-AC-CC-DF	4	43.269	42.244	44.716	AC-CC
1894	PC-BP-AC-BH	4	50.83	50.154	54.759	AC
1895	BL-CH-CG-RI	4	3.7151	2.365	20.906	RI
1896	PC-BA-FP-DL	4	9.78E-07	7.28E-10	0.010918	FP
1897	PC-BA-BP-RI	4	2.7161	2.365	8.4724	RI
1898	BL-RI-DL-DF	4	2.4423	2.365	8.7072	RI
1899	PC-BP-AC-CG	4	56.788	56.118	62.038	AC
1900	BL-CH-CG-CC	4	12.249	10.097	14.457	CC
1901	PC-BA-FP-DF	4	0.50421	0.50421	0.50481	FP
1902	PC-BA-CC-DL	4	11.926	11.709	13.87	CC
1903	PC-BP-AC-ER	4	35.663	30.898	35.668	ER-AC
1904	BL-CH-ER-RI	4	16.892	8.3332	30.783	ER-RI
1905	PC-BA-CH-AC	4	65.128	59.128	72.947	AC
1906	BL-FP-AC-DL	4	29.193	19.477	31.586	FP-AC
1907	BL-CH-ER-CC	4	20.694	16.946	33.823	ER-CC
1908	PC-BP-AC-RI	4	30.316	30.316	30.316	AC-RI
1909	BL-CH-ER-DL	4	9.1522	7.9468	18.736	ER
1910	PC-BP-AC-CC	4	44.927	44.467	47.827	AC-CC
1911	PC-BP-AC-DL	4	55.593	50.675	57.602	AC
1912	BL-FP-AC-DF	4	32.673	31.989	33.365	FP-AC
1913	BL-AC-DL-DF	4	32.441	30.292	36.79	AC
1914	PC-CA-FP-BH	4	0.12448	1.38E-05	0.49212	FP
1915	PC-BA-BP-CC	4	11.836	11.709	13.871	CC
1916	PC-BA-CC-DF	4	12.309	11.709	13.87	CC
1917	PC-BP-AC-DF	4	57.787	56.118	59.236	AC
1918	PC-BA-CA-FP	4	0.010835	1.61E-06	0.4497	FP
1919	BL-FP-BH-CG	4	2.41E-06	3.09E-09	0.030802	FP
1920	BL-CC-DL-DF	4	12.862	10.599	14.452	CC
1921	PC-BP-BH-ER	4	10.415	7.9468	19.606	ER
1922	PC-BA-CA-AC	4	63.702	57.621	65.361	AC
1923	BL-FP-BH-ER	4	10.118	7.4119	17.555	ER-FP
1924	PC-CA-FP-CG	4	0.070122	8.29E-05	0.51473	FP
1925	PC-BP-CA-FP	4	0.071256	7.95E-05	0.46277	FP
1926	PC-BP-BH-RI	4	4.672	2.365	10.36	RI
1927	PC-BA-CA-ER	4	9.2965	7.9468	17.561	ER
1928	BL-FP-BH-RI	4	2.5308	2.1415	22.048	FP-RI
1929	PC-BP-CA-AC	4	51.638	50.391	56.962	AC
1930	PC-BP-BH-CC	4	13.982	12.23	15.504	CC
1931	PC-CA-FP-ER	4	8.7976	7.4119	20.174	ER-FP
1932	BL-FP-BH-CC	4	13.227	5.3398	15.121	FP-CC
1933	PC-CA-FP-RI	4	4.8728	2.1415	13.854	FP-RI
1934	PC-BA-CA-RI	4	2.8884	2.365	9.4616	RI
1935	PC-BP-CA-ER	4	9.5299	7.9468	17.832	ER
1936	PC-CA-FP-CC	4	15.051	14.656	15.644	FP-CC
1937	PC-BP-CG-ER	4	9.322	7.9468	18.128	ER
1938	PC-BA-CA-CC	4	12.356	11.608	13.953	CC
1939	BL-FP-BH-DL	4	2.17E-06	3.95E-09	0.02986	FP
1940	PC-CA-CC-DF	4	14.31	13.463	14.732	CC
1941	PC-BP-CA-RI	4	3.6394	2.365	9.6109	RI
1942	BL-BH-CG-ER	4	9.5236	7.9468	18.935	ER
1943	PC-BP-CG-RI	4	3.2183	2.365	11.969	RI
1944	PC-BA-CH-ER	4	9.8838	7.9468	17.116	ER
1945	PC-EL-FP-CH	4	1.11E-06	3.04E-09	0.0014782	FP
1946	PC-BP-CA-CC	4	14.135	12.253	15.838	CC
1947	BL-BH-CG-RI	4	3.4556	2.365	30.922	RI
1948	PC-BA-CH-RI	4	2.8158	2.365	10.097	RI
1949	PC-BP-CG-CC	4	12.88	12.197	15.285	CC
1950	PC-EL-FP-AC	4	43.589	36.807	56.34	FP-AC
1951	BL-BH-CG-CC	4	12.197	10.026	14.524	CC
1952	PC-BA-CH-CC	4	11.891	11.702	13.878	CC
1953	PC-CA-FP-DL	4	0.026554	1.14E-06	0.60838	FP
1954	PC-BA-AC-BH	4	62.276	56.433	65.128	AC
1955	PC-CA-FP-DF	4	0.60201	0.50429	0.98313	FP
1956	PC-EL-RI-DL	4	5.7305	2.365	13.215	RI
1957	PC-EL-RI-DF	4	6.6107	2.3651	25.685	RI
1958	PC-BP-ER-RI	4	13.625	8.0808	22.383	ER-RI
1959	PC-EL-FP-BH	4	4.25E-07	4.06E-10	0.00026937	FP
1960	PC-BP-ER-CC	4	21.888	19.36	25.801	ER-CC
1961	PC-BA-AC-CG	4	65.177	65.128	70.457	AC
1962	BL-BH-ER-RI	4	20.146	7.7534	42.87	ER-RI
1963	PC-CA-CH-AC	4	60.489	55.069	65.044	AC
1964	PC-EL-FP-CG	4	8.72E-06	1.05E-08	0.013436	FP
1965	PC-BP-ER-DL	4	8.5553	7.9468	17.18	ER
1966	PC-BA-AC-ER	4	40.34	35.084	40.657	ER-AC
1967	PC-CA-CH-ER	4	9.437	7.9468	17.392	ER
1968	PC-EL-FP-ER	4	10.806	7.4235	20.126	ER-FP
1969	PC-BA-AC-RI	4	33.9	16.935	33.9	AC-RI
1970	PC-BP-EL-FP	4	1.74E-06	1.23E-08	0.001268	FP
1971	PC-CA-CH-RI	4	5.0492	2.365	17.903	RI
1972	PC-EL-FP-RI	4	13.162	2.4133	28.468	FP-RI
1973	PC-BP-ER-DF	4	8.4584	7.9468	18.232	ER
1974	PC-BP-EL-AC	4	50.733	48.078	54.277	AC
1975	PC-BP-RI-CC	4	14.335	11.764	21.837	CC-RI
1976	PC-BA-AC-CC	4	50.421	49.191	51.904	AC-CC
1977	PC-BP-EL-ER	4	10.938	7.9575	18.066	ER
1978	PC-FP-ER-DL	4	9.0822	7.4119	17.846	ER-FP
1979	BL-BH-ER-CC	4	22.259	17.806	29.91	ER-CC
1980	PC-EL-FP-CC	4	15.059	14.782	15.473	FP-CC
1981	PC-BP-EL-RI	4	6.0504	2.3655	13.824	RI
1982	PC-BP-RI-DL	4	2.4162	2.365	6.7182	RI
1983	PC-CA-CH-CC	4	14.253	12.329	15.131	CC
1984	PC-FP-ER-DF	4	8.1423	7.412	19.329	ER-FP
1985	PC-EL-CC-DL	4	14.196	12.322	15.041	CC
1986	PC-BA-AC-DL	4	65.104	59.98	65.808	AC
1987	PC-FP-RI-CC	4	15.856	13.204	34.5	FP-CC-RI
1988	PC-EL-CC-DF	4	14.276	13.546	14.595	CC
1989	PC-BP-EL-CC	4	14.243	12.286	15.5	CC
1990	PC-FP-RI-DL	4	4.6745	2.1415	11.483	FP-RI
1991	PC-BP-RI-DF	4	3.8807	2.365	11.054	RI
1992	PC-FP-CH-AC	4	57.038	46.236	65.019	FP-AC
1993	PC-EL-FP-DL	4	1.58E-06	1.45E-09	0.037972	FP
1994	PC-BA-AC-DF	4	65.587	65.128	67.275	AC
1995	PC-FP-CH-BH	4	8.91E-07	1.09E-09	0.00019514	FP
1996	PC-EL-FP-DF	4	0.50421	0.50421	0.50511	FP
1997	PC-CA-AC-BH	4	55.891	49.42	60.694	AC
1998	PC-BA-BH-ER	4	9.9237	7.9468	18.839	ER
[truncated: 44,592 more rows]
