# Supplementary material for: Design of synthetic human gut microbiome assembly and butyrate production
Source: Nat Commun. 2021 May 31;12:3254. doi: 10.1038/s41467-021-22938-y (PMC8166853; doi:10.1038/s41467-021-22938-y)
Supplement: Supplementary file 11 — Source Data [file 41467_2021_22938_MOESM11_ESM.zip › RawData/Figure2C_RawData.csv]

	Community	MeasuredButyrate	BPSpecies	MedianButyratePrediction	20PctButyratePrediction	80PctButyratePrediction
0	BU-CA-EL-RI	0.2746	RI	7.6775	2.3856	15.864
1	BU-CA-EL-RI	0.0	RI	7.6775	2.3856	15.864
2	BA-AC-CC	42.2899	AC-CC	50.522	49.191	51.661
3	BA-AC-CC	42.2257	AC-CC	50.522	49.191	51.661
4	BA-AC-CC	39.8695	AC-CC	50.522	49.191	51.661
5	DP-FP-AC-ER	29.4671309	FP-AC-ER	35.21	34.381	37.601
6	DP-FP-AC-ER	22.6518	FP-AC-ER	35.21	34.381	37.601
7	PJ-EL-FP	0.0	FP	0.00051809	8.826799999999998e-07	0.26226
8	PJ-EL-FP	0.0	FP	0.00051809	8.826799999999998e-07	0.26226
9	PJ-EL-FP	0.0	FP	0.00051809	8.826799999999998e-07	0.26226
10	DP-FP-ER	32.9154	FP-ER	13.787	9.2452	16.077
11	DP-FP-ER	32.6819	FP-ER	13.787	9.2452	16.077
12	DP-FP-ER	33.4168	FP-ER	13.787	9.2452	16.077
13	BF-BT-RI-CC	5.3865952	RI-CC	11.88	11.105	13.945
14	BF-BT-RI-CC	5.3914	RI-CC	11.88	11.105	13.945
15	BA-FP-AC-RI	35.4235229	FP-AC-RI	34.315	34.308	34.315
16	BA-FP-AC-RI	32.4648	FP-AC-RI	34.315	34.308	34.315
17	BV-BT-BC-ER-RI	3.2554038	ER-RI	7.7983	6.3408	18.262
18	BV-BT-BC-ER-RI	1.7487	ER-RI	7.7983	6.3408	18.262
19	BY-BL-BA-BP-FP	0.2746	FP	4.1092e-07	4.1458000000000003e-10	0.00092722
20	BY-BL-BA-BP-FP	0.0	FP	4.1092e-07	4.1458000000000003e-10	0.00092722
21	FP-AC-BH-RI	31.317586	FP-AC-RI	30.25800000000001	30.25800000000001	30.25800000000001
22	FP-AC-BH-RI	27.0241	FP-AC-RI	30.25800000000001	30.25800000000001	30.25800000000001
23	BY-AC-CG-ER-RI	35.32508950000001	AC-ER-RI	37.586999999999996	0.0	43.423
24	BY-AC-CG-ER-RI	32.4494	AC-ER-RI	37.586999999999996	0.0	43.423
25	PJ-AC-CG-RI-CC	32.0049844	AC-RI-CC	40.217	16.112000000000002	41.968
26	PJ-AC-CG-RI-CC	35.6619	AC-RI-CC	40.217	16.112000000000002	41.968
27	BA-AC-DF	40.0235	AC	49.977	48.505	51.229
28	BA-AC-DF	44.1482	AC	49.977	48.505	51.229
29	BF-FP-AC-CC	32.942378000000005	FP-AC-CC	46.022	44.777	47.477
30	BF-FP-AC-CC	26.4941	FP-AC-CC	46.022	44.777	47.477
31	FP-BH-ER	0.0	FP-ER	14.488	7.412000000000001	18.004
32	FP-BH-ER	0.0	FP-ER	14.488	7.412000000000001	18.004
33	FP-BH-ER	8.2516	FP-ER	14.488	7.412000000000001	18.004
34	BY-CA-BH-CG-ER	5.0352052	ER	10.864	7.987	18.933
35	BY-CA-BH-CG-ER	2.9861	ER	10.864	7.987	18.933
36	AC-CG-ER-DL	33.30406660000001	AC-ER	49.603	43.858000000000004	54.038999999999994
37	AC-CG-ER-DL	29.0777	AC-ER	49.603	43.858000000000004	54.038999999999994
38	BF-BT-FP-RI-CC	6.4342899000000005	FP-RI-CC	11.769	11.015999999999998	13.742
39	BF-BT-FP-RI-CC	5.7217	FP-RI-CC	11.769	11.015999999999998	13.742
40	BY-FP-CH-BH-CC	8.732623599999998	FP-CC	18.04	16.358	19.162
41	BT-BL-FP-CC	6.4615392	FP-CC	12.350999999999999	6.5402	14.34
42	BT-BL-FP-CC	6.1306	FP-CC	12.350999999999999	6.5402	14.34
43	PJ-BA-BP-AC-RI	29.3378017	AC-RI	33.9	33.9	33.9
44	PJ-BA-BP-AC-RI	23.6644	AC-RI	33.9	33.9	33.9
45	BY-CA-BH-CC	6.3325194000000025	CC	16.645	14.568	17.445999999999998
46	BY-CA-BH-CC	5.7999	CC	16.645	14.568	17.445999999999998
47	AC-BH-ER	35.0991	AC-ER	36.528	34.866	36.918
48	AC-BH-ER	33.9204	AC-ER	36.528	34.866	36.918
49	AC-BH-ER	34.8453	AC-ER	36.528	34.866	36.918
50	CG-ER-RI-CC	13.736549800000002	ER-RI-CC	25.587	17.930999999999994	44.242
51	CG-ER-RI-CC	16.3022	ER-RI-CC	25.587	17.930999999999994	44.242
52	PJ-BA-CC	22.7741	CC	11.829	11.617	13.998
53	PJ-BA-CC	23.4815	CC	11.829	11.617	13.998
54	PJ-BA-CC	22.759	CC	11.829	11.617	13.998
55	BV-BF-BT-ER-CC	7.266664299999999	ER-CC	18.722	16.17	23.564
56	BV-BF-BT-ER-CC	7.6786	ER-CC	18.722	16.17	23.564
57	BA-FP-AC	34.1913	FP-AC	40.617	34.79	48.042
58	BA-FP-AC	34.5678	FP-AC	40.617	34.79	48.042
59	BA-FP-AC	32.9175	FP-AC	40.617	34.79	48.042
60	CH-AC-CG-RI	39.6468992	AC-RI	30.698	0.0	30.706
61	CH-AC-CG-RI	37.6077	AC-RI	30.698	0.0	30.706
62	FP-RI-CC	16.6663	FP-RI-CC	20.167	13.204	37.696999999999996
63	FP-RI-CC	20.9193	FP-RI-CC	20.167	13.204	37.696999999999996
64	FP-RI-CC	19.3622	FP-RI-CC	20.167	13.204	37.696999999999996
65	FP-RI-CC	23.0129	FP-RI-CC	20.167	13.204	37.696999999999996
66	FP-RI-CC	16.0112	FP-RI-CC	20.167	13.204	37.696999999999996
67	BY-BH-ER	22.8984	ER	15.38	9.7374	23.36
68	BY-BH-ER	21.1285	ER	15.38	9.7374	23.36
69	BY-BH-ER	22.1942	ER	15.38	9.7374	23.36
70	BV-BF-BT-RI-DL	0.0	RI	2.365	2.365	2.3738
71	BV-BF-BT-RI-DL	0.0	RI	2.365	2.365	2.3738
72	FP-AC-CC	46.6334	FP-AC-CC	46.467	45.733000000000004	47.497
73	FP-AC-CC	47.9443	FP-AC-CC	46.467	45.733000000000004	47.497
74	FP-AC-CC	52.2253	FP-AC-CC	46.467	45.733000000000004	47.497
75	FP-AC-CC	42.723	FP-AC-CC	46.467	45.733000000000004	47.497
76	FP-AC-CC	47.9836	FP-AC-CC	46.467	45.733000000000004	47.497
77	BY-AC-ER	38.2861	AC-ER	37.786	34.111999999999995	53.869
78	BY-AC-ER	39.8046	AC-ER	37.786	34.111999999999995	53.869
79	BY-AC-ER	38.4361	AC-ER	37.786	34.111999999999995	53.869
80	BY-FP-CC	25.5355	FP-CC	18.116	17.373	18.784000000000002
81	BY-FP-CC	25.025	FP-CC	18.116	17.373	18.784000000000002
82	BY-FP-CC	27.3256	FP-CC	18.116	17.373	18.784000000000002
83	PJ-BY-FP-CC	10.6438095	FP-CC	18.089000000000002	16.297	19.09
84	PJ-BY-FP-CC	8.6298	FP-CC	18.089000000000002	16.297	19.09
85	BY-BA-FP-AC-CC	39.529327200000004	FP-AC-CC	53.728	53.251999999999995	55.152
86	BY-BA-FP-AC-CC	34.2259	FP-AC-CC	53.728	53.251999999999995	55.152
87	BT-BL-AC-RI-CC	27.9944753	AC-RI-CC	38.577	38.577	39.611999999999995
88	BT-BL-AC-RI-CC	24.6791	AC-RI-CC	38.577	38.577	39.611999999999995
89	PJ-BU-FP-CH-DF	0.2746	FP	0.50421	0.50421	0.5244800000000001
90	PJ-BU-FP-CH-DF	0.0	FP	0.50421	0.50421	0.5244800000000001
91	FP-BH-RI-CC	23.1860457	FP-RI-CC	14.189	13.163	32.755
92	FP-BH-RI-CC	16.8144	FP-RI-CC	14.189	13.163	32.755
93	AC-BH-CG-DL-DF	33.1707373	AC	48.025	39.499	61.12
94	AC-BH-CG-DL-DF	27.3409	AC	48.025	39.499	61.12
95	PJ-FP-CC	22.6567	FP-CC	15.043	13.29	15.974
96	PJ-FP-CC	21.6595	FP-CC	15.043	13.29	15.974
97	PJ-FP-CC	22.0746	FP-CC	15.043	13.29	15.974
98	FP-AC-ER-RI-CC	37.8192	FP-AC-ER-RI-CC	41.434	40.635999999999996	42.434
99	FP-AC-ER-RI-CC	32.5009	FP-AC-ER-RI-CC	41.434	40.635999999999996	42.434
100	FP-AC-ER-RI-CC	35.0117	FP-AC-ER-RI-CC	41.434	40.635999999999996	42.434
101	FP-AC-ER-RI-CC	43.4918	FP-AC-ER-RI-CC	41.434	40.635999999999996	42.434
102	FP-AC-ER-RI-CC	51.9526	FP-AC-ER-RI-CC	41.434	40.635999999999996	42.434
103	BV-BC-FP-RI	0.2746	FP-RI	3.7795	2.1415	15.352
104	BV-BC-FP-RI	0.0	FP-RI	3.7795	2.1415	15.352
105	FP-CH-AC-BH-RI	38.206951600000004	FP-AC-RI	30.25800000000001	30.238000000000003	30.25800000000001
106	FP-CH-AC-BH-RI	28.9895	FP-AC-RI	30.25800000000001	30.238000000000003	30.25800000000001
107	BO-BA-AC-CG-CC	36.1496847	AC-CC	53.227	50.532	55.003
108	BO-BA-AC-CG-CC	34.0238	AC-CC	53.227	50.532	55.003
109	AC-ER-RI	30.7088	AC-ER-RI	32.126	26.329	33.272
110	AC-ER-RI	33.2211	AC-ER-RI	32.126	26.329	33.272
111	DP-BA-FP-AC	10.4248869	FP-AC	44.85	37.764	50.826
112	DP-BA-FP-AC	8.3746	FP-AC	44.85	37.764	50.826
113	AC-CG-ER-RI-CC	47.1951	AC-ER-RI-CC	49.323	41.708	50.576
114	AC-CG-ER-RI-CC	53.5794	AC-ER-RI-CC	49.323	41.708	50.576
115	BA-EL-FP-AC-RI	45.642452399999996	FP-AC-RI	34.315	34.239000000000004	34.315
116	BA-EL-FP-AC-RI	42.7709	FP-AC-RI	34.315	34.239000000000004	34.315
117	PC-CH-AC-BH-RI	28.7759	AC-RI	30.316	24.671999999999997	30.316
118	PC-CH-AC-BH-RI	28.4562	AC-RI	30.316	24.671999999999997	30.316
119	AC-ER-DL	34.4522	AC-ER	37.16	33.764	44.851000000000006
120	AC-ER-DL	30.0433	AC-ER	37.16	33.764	44.851000000000006
121	AC-ER-DL	25.6839	AC-ER	37.16	33.764	44.851000000000006
122	BF-BT-BL-BA-CC	6.7304	CC	11.709000000000001	10.499	12.309000000000001
123	BF-BT-BL-BA-CC	6.1783	CC	11.709000000000001	10.499	12.309000000000001
124	BL-AC-CC	40.3827	AC-CC	43.617	42.244	44.728
125	BL-AC-CC	39.1928	AC-CC	43.617	42.244	44.728
126	BL-AC-CC	42.2389	AC-CC	43.617	42.244	44.728
127	BY-EL-CH-BH-CC	6.5543	CC	16.090999999999998	14.46	17.336
128	BY-EL-CH-BH-CC	6.4925	CC	16.090999999999998	14.46	17.336
129	BH-CG-ER-RI-CC	20.158633	ER-RI-CC	23.471	17.055	35.150999999999996
130	BH-CG-ER-RI-CC	16.3587	ER-RI-CC	23.471	17.055	35.150999999999996
131	BY-FP-AC-CG-ER	42.7166334	FP-AC-ER	46.483000000000004	42.762	57.438
132	BY-FP-AC-CG-ER	40.4418	FP-AC-ER	46.483000000000004	42.762	57.438
133	FP-AC-DF	43.2324	FP-AC	41.153	40.985	42.317
134	FP-AC-DF	44.0833	FP-AC	41.153	40.985	42.317
135	FP-AC-DF	42.4457	FP-AC	41.153	40.985	42.317
136	BY-FP-CH-ER-RI	4.731286	FP-ER-RI	16.877	9.9992	30.993000000000002
137	BY-FP-CH-ER-RI	4.2943	FP-ER-RI	16.877	9.9992	30.993000000000002
138	BV-BA-ER	4.649	ER	10.412	7.9468	25.625
139	BV-BA-ER	5.2246	ER	10.412	7.9468	25.625
140	BV-BA-ER	3.3358	ER	10.412	7.9468	25.625
141	BL-AC-ER-CC-DF	37.4442364	AC-ER-CC	44.023	40.129	45.93899999999999
142	BL-AC-ER-CC-DF	30.5868	AC-ER-CC	44.023	40.129	45.93899999999999
143	BL-AC-ER-CC	43.0161989	AC-ER-CC	40.476	39.14	42.27
144	BL-AC-ER-CC	34.1072	AC-ER-CC	40.476	39.14	42.27
145	BT-FP-AC-RI-CC	32.6498	FP-AC-RI-CC	39.089	39.076	40.205999999999996
146	BT-FP-AC-RI-CC	33.7159	FP-AC-RI-CC	39.089	39.076	40.205999999999996
147	AC-BH-CG-DF	32.041250500000004	AC	48.968999999999994	39.663000000000004	59.441
148	AC-BH-CG-DF	26.765	AC	48.968999999999994	39.663000000000004	59.441
149	BY-BU-BH-ER-RI	6.3519674	ER-RI	21.416999999999998	9.9356	36.571999999999996
150	BY-BU-BH-ER-RI	5.3288	ER-RI	21.416999999999998	9.9356	36.571999999999996
151	BC-FP-ER-RI-CC	9.7101	FP-ER-RI-CC	18.187	15.013	31.206999999999997
152	BC-FP-ER-RI-CC	9.6795	FP-ER-RI-CC	18.187	15.013	31.206999999999997
153	BC-ER-RI-CC	7.823120200000001	ER-RI-CC	20.102999999999998	14.911	38.826
154	BC-ER-RI-CC	7.4045	ER-RI-CC	20.102999999999998	14.911	38.826
155	FP-AC-ER-RI	28.6078	FP-AC-ER-RI	33.42	33.253	35.65
156	BY-CH-CG-ER-CC	12.9873819	ER-CC	36.405	30.831	48.092
157	BY-CH-CG-ER-CC	13.2482	ER-CC	36.405	30.831	48.092
158	FP-BH-CG-ER-CC	16.1924344	FP-ER-CC	30.739	28.059	36.723
159	FP-BH-CG-ER-CC	16.7864	FP-ER-CC	30.739	28.059	36.723
160	BA-AC-CG-ER-DL	33.1626487	AC-ER	53.343	48.696999999999996	57.909
161	BA-AC-CG-ER-DL	28.8225	AC-ER	53.343	48.696999999999996	57.909
162	BV-BC-FP-ER	2.0682	FP-ER	7.6024	7.4119	12.957
163	BA-AC-ER-RI	35.4280755	AC-ER-RI	36.148	36.146	37.36
164	BA-AC-ER-RI	33.5982	AC-ER-RI	36.148	36.146	37.36
165	BV-BF-BA-ER	0.2746	ER	9.6054	7.9468	19.025
166	BV-BF-BA-ER	0.0	ER	9.6054	7.9468	19.025
167	BY-AC-CG-CC	37.258508	AC-CC	49.596000000000004	47.11	51.033
168	BY-AC-CG-CC	35.3698	AC-CC	49.596000000000004	47.11	51.033
169	BV-BC-FP-ER-RI	5.0216137000000005	FP-ER-RI	11.835999999999999	6.5054	26.099
170	BV-BC-FP-ER-RI	0.5251	FP-ER-RI	11.835999999999999	6.5054	26.099
171	AC-ER-RI-CC	38.7051	AC-ER-RI-CC	39.759	39.064	41.008
172	AC-ER-RI-CC	40.9247	AC-ER-RI-CC	39.759	39.064	41.008
173	BY-ER-CC	28.1567	ER-CC	31.299	27.243000000000002	39.048
174	BY-ER-CC	24.5792	ER-CC	31.299	27.243000000000002	39.048
175	BY-ER-CC	25.8805	ER-CC	31.299	27.243000000000002	39.048
176	DP-BA-AC	24.6629	AC	43.244	39.907	47.042
177	DP-BA-AC	22.1073	AC	43.244	39.907	47.042
178	DP-BA-AC	28.2392	AC	43.244	39.907	47.042
179	BV-BT-BC-FP-ER	2.0496499	FP-ER	7.4170000000000025	7.4119	9.8013
180	BV-BT-BC-FP-ER	1.76	FP-ER	7.4170000000000025	7.4119	9.8013
181	BC-FP-ER-CC	7.546516599999999	FP-ER-CC	20.096	18.767	23.136
182	BC-FP-ER-CC	8.2382	FP-ER-CC	20.096	18.767	23.136
183	FP-CH-BH-RI	17.897095800000006	FP-RI	4.9286	2.1415	23.558000000000003
184	BY-DP-AC	16.6293	AC	34.021	32.196	37.239000000000004
185	BY-DP-AC	17.1908	AC	34.021	32.196	37.239000000000004
186	BY-DP-AC	16.5801	AC	34.021	32.196	37.239000000000004
187	BY-DP-AC	14.85	AC	34.021	32.196	37.239000000000004
188	BU-DP-CH-BH-RI	0.0	RI	6.1036	2.3651	24.011999999999997
189	BU-DP-CH-BH-RI	0.5192	RI	6.1036	2.3651	24.011999999999997
190	BF-BL-AC-CC	28.5353728	AC-CC	42.747	42.244	44.345
191	BF-BL-AC-CC	24.5756	AC-CC	42.747	42.244	44.345
192	DP-AC-RI-CC	13.326970499999998	AC-RI-CC	39.508	0.0	40.751
193	DP-AC-RI-CC	10.7848	AC-RI-CC	39.508	0.0	40.751
194	FP-AC-CG-ER-RI	40.9133	FP-AC-ER-RI	36.805	0.0	37.857
195	FP-AC-CG-ER-RI	52.1845	FP-AC-ER-RI	36.805	0.0	37.857
196	DP-BL-CC	8.3358	CC	12.677999999999999	9.9092	14.561
197	DP-BL-CC	9.1834	CC	12.677999999999999	9.9092	14.561
198	DP-BL-CC	8.3826	CC	12.677999999999999	9.9092	14.561
199	PJ-AC-CC	41.28	AC-CC	46.044	44.467	47.31
200	PJ-AC-CC	43.976000000000006	AC-CC	46.044	44.467	47.31
201	PJ-AC-CC	41.3878	AC-CC	46.044	44.467	47.31
202	DP-FP-AC-ER-DF	16.742149800000004	FP-AC-ER	36.481	35.365	38.413000000000004
203	DP-FP-AC-ER-DF	12.8246	FP-AC-ER	36.481	35.365	38.413000000000004
204	BC-FP-ER-RI	5.7901854	FP-ER-RI	13.537	7.548999999999999	27.322
205	BC-FP-ER-RI	1.2733	FP-ER-RI	13.537	7.548999999999999	27.322
206	BF-BT-BL-AC-CC	25.6778428	AC-CC	42.347	42.244	43.583
207	BF-BT-BL-AC-CC	25.1907	AC-CC	42.347	42.244	43.583
208	BA-CA-CH-AC-BH	38.503710399999996	AC	52.869	46.271	60.369
209	BA-CA-CH-AC-BH	34.7537	AC	52.869	46.271	60.369
210	BF-BT-BL-CC	3.4463	CC	12.218	11.113	13.367
211	FP-CG-ER-CC	14.6955793	FP-ER-CC	29.173000000000002	26.375999999999998	34.461
212	FP-CG-ER-CC	14.6918	FP-ER-CC	29.173000000000002	26.375999999999998	34.461
213	DP-BP-AC	16.85	AC	33.871	32.924	34.544000000000004
214	DP-BP-AC	13.68	AC	33.871	32.924	34.544000000000004
215	BY-EL-CC	17.5594	CC	16.634	15.489	17.234
216	BY-EL-CC	17.2688	CC	16.634	15.489	17.234
217	BY-EL-CC	17.3022	CC	16.634	15.489	17.234
218	BA-BP-AC-RI	38.3704916	AC-RI	33.9	33.9	33.9
219	BA-BP-AC-RI	30.947	AC-RI	33.9	33.9	33.9
220	BV-BT-FP-ER-CC	7.1967399000000025	FP-ER-CC	18.942999999999998	16.887999999999998	26.153000000000002
221	BV-BT-FP-ER-CC	6.9906	FP-ER-CC	18.942999999999998	16.887999999999998	26.153000000000002
222	DP-AC-BH-ER-DF	14.257115300000002	AC-ER	41.217	38.641	44.006
223	DP-AC-BH-ER-DF	12.5672	AC-ER	41.217	38.641	44.006
224	BY-DP-FP	2.4142	FP	0.5275	0.5275	0.5303800000000001
225	BY-DP-FP	1.3319	FP	0.5275	0.5275	0.5303800000000001
226	BY-DP-FP	0.8267	FP	0.5275	0.5275	0.5303800000000001
227	BF-BT-BC-RI-CC	5.4725	RI-CC	11.800999999999998	11.029000000000002	14.815
228	BF-BT-BC-RI-CC	4.8666	RI-CC	11.800999999999998	11.029000000000002	14.815
229	BV-BT-ER-CC	9.1351309	ER-CC	18.802	16.214000000000002	27.138
230	BV-BT-ER-CC	5.371	ER-CC	18.802	16.214000000000002	27.138
231	DP-FP-AC-RI-CC	14.2172	FP-AC-RI-CC	39.77	27.804000000000002	41.058
232	DP-FP-AC-RI-CC	16.5337	FP-AC-RI-CC	39.77	27.804000000000002	41.058
233	BL-AC-RI-CC	37.5946932	AC-RI-CC	39.053000000000004	36.385	40.387
234	BL-AC-RI-CC	32.2904	AC-RI-CC	39.053000000000004	36.385	40.387
235	FP-CH-BH-RI-CC	27.9196447	FP-RI-CC	13.651	11.629000000000001	23.498
236	FP-CH-BH-RI-CC	19.9924	FP-RI-CC	13.651	11.629000000000001	23.498
237	AC-BH-ER-RI	33.4249094	AC-ER-RI	32.173	31.816999999999997	33.167
238	AC-BH-ER-RI	27.0214	AC-ER-RI	32.173	31.816999999999997	33.167
239	FP-AC-RI	36.2363	FP-AC-RI	30.25800000000001	30.25800000000001	30.25800000000001
240	FP-AC-CG-ER	42.5572261	FP-AC-ER	43.68600000000001	42.293	46.25
241	FP-AC-CG-ER	39.9179	FP-AC-ER	43.68600000000001	42.293	46.25
242	BV-BH-ER	5.4915	ER	8.8177	7.9468	27.324
243	BV-BH-ER	5.0855	ER	8.8177	7.9468	27.324
244	BV-BH-ER	4.6355	ER	8.8177	7.9468	27.324
245	AC-ER-CC	43.4236	AC-ER-CC	45.413000000000004	43.725	46.413999999999994
246	AC-ER-CC	47.9526	AC-ER-CC	45.413000000000004	43.725	46.413999999999994
247	AC-ER-CC	45.2551	AC-ER-CC	45.413000000000004	43.725	46.413999999999994
248	AC-ER-CC	39.3531	AC-ER-CC	45.413000000000004	43.725	46.413999999999994
249	AC-ER-CC	42.5606	AC-ER-CC	45.413000000000004	43.725	46.413999999999994
250	DP-AC-ER-DF	18.870490300000004	AC-ER	39.08	36.56	41.88800000000001
251	DP-AC-ER-DF	13.640999999999998	AC-ER	39.08	36.56	41.88800000000001
252	BA-FP-AC-CC	38.6714715	FP-AC-CC	51.63399999999999	51.023999999999994	52.809
253	BA-FP-AC-CC	29.4609	FP-AC-CC	51.63399999999999	51.023999999999994	52.809
254	BF-BT-BL-FP-CC	5.4083637000000016	FP-CC	12.357000000000001	7.8954	13.44
255	BF-BT-BL-FP-CC	6.279	FP-CC	12.357000000000001	7.8954	13.44
256	FP-AC-RI-CC	40.801	FP-AC-RI-CC	40.345	39.076	40.789
257	FP-AC-RI-CC	40.135	FP-AC-RI-CC	40.345	39.076	40.789
258	BL-ER-CC	20.7672	ER-CC	19.633	15.087	27.585
259	BL-ER-CC	19.6972	ER-CC	19.633	15.087	27.585
260	PJ-BU-FP-DL	0.2746	FP	2.7784e-06	4.8239e-09	0.99744
261	PJ-BU-FP-DL	0.0	FP	2.7784e-06	4.8239e-09	0.99744
262	BV-BC-FP-AC	32.767986900000004	FP-AC	33.546	27.191	40.394
263	BV-BC-FP-AC	25.9871	FP-AC	33.546	27.191	40.394
264	PC-FP-CH-BH-RI	0.2746	FP-RI	3.7001	2.1415	20.794
265	FP-BH-ER-RI-CC	17.9404	FP-ER-RI-CC	21.897	16.304000000000002	34.249
266	FP-BH-ER-RI-CC	20.6156	FP-ER-RI-CC	21.897	16.304000000000002	34.249
267	AC-CG-ER-CC-DL	40.3161314	AC-ER-CC	59.458	55.82	65.142
268	AC-CG-ER-CC-DL	40.1262	AC-ER-CC	59.458	55.82	65.142
269	CA-AC-ER-RI-DF	45.5967717	AC-ER-RI	32.08	31.936999999999998	32.778
270	CA-AC-ER-RI-DF	46.4327	AC-ER-RI	32.08	31.936999999999998	32.778
271	BV-BF-BA-EL-ER	1.4577677	ER	9.1018	7.9468	18.822
272	BV-BF-BA-EL-ER	2.1977	ER	9.1018	7.9468	18.822
273	BY-CA-FP-ER	3.1111571	FP-ER	10.902000000000001	8.0697	18.983
274	BY-CA-FP-ER	3.9582	FP-ER	10.902000000000001	8.0697	18.983
275	BV-BC-ER-RI	5.3587934	ER-RI	13.88	6.6394	31.041999999999998
276	BV-BC-ER-RI	2.5247	ER-RI	13.88	6.6394	31.041999999999998
277	BT-FP-AC-ER-CC	34.3505	FP-AC-ER-CC	45.028999999999996	44.746	46.463
278	BT-FP-AC-ER-CC	36.5538	FP-AC-ER-CC	45.028999999999996	44.746	46.463
279	BF-FP-RI-CC	9.528975	FP-RI-CC	13.735	12.087	21.323
280	BF-FP-RI-CC	9.2667	FP-RI-CC	13.735	12.087	21.323
281	ER-CC-DL	2.7302	ER-CC	26.553	22.38300000000001	31.778000000000002
282	ER-CC-DL	3.8321	ER-CC	26.553	22.38300000000001	31.778000000000002
283	ER-CC-DL	2.6058	ER-CC	26.553	22.38300000000001	31.778000000000002
284	BY-BU-FP-ER-DF	2.5800057	FP-ER	10.052	7.6246	18.176
285	BY-BU-FP-ER-DF	3.3693	FP-ER	10.052	7.6246	18.176
286	BV-FP-ER	1.0594	FP-ER	8.5197	7.4119	25.388
287	BV-FP-ER	0.8374	FP-ER	8.5197	7.4119	25.388
288	BV-FP-ER	0.0	FP-ER	8.5197	7.4119	25.388
289	AC-RI-CC	46.0978	AC-RI-CC	39.97	38.577	40.406
290	AC-RI-CC	51.4572	AC-RI-CC	39.97	38.577	40.406
291	AC-RI-CC	51.4907	AC-RI-CC	39.97	38.577	40.406
292	AC-RI-CC	36.6083	AC-RI-CC	39.97	38.577	40.406
293	AC-RI-CC	40.3063	AC-RI-CC	39.97	38.577	40.406
294	BA-CH-AC-BH	24.50800000000001	AC	50.211999999999996	43.691	59.147
295	BH-CG-ER-CC	19.9642414	ER-CC	31.219	28.061	37.958
296	BH-CG-ER-CC	18.0658	ER-CC	31.219	28.061	37.958
297	FP-ER-RI	14.8419	FP-ER-RI	23.691	14.689	34.931
298	FP-ER-RI	15.1289	FP-ER-RI	23.691	14.689	34.931
299	BV-BT-ER-RI-CC	10.0071306	ER-RI-CC	15.73	13.972999999999999	26.906
300	BV-BT-ER-RI-CC	6.6179	ER-RI-CC	15.73	13.972999999999999	26.906
301	BV-BF-FP-AC-DL	22.6161972	FP-AC	38.51	29.986	39.989000000000004
302	BV-BF-FP-AC-DL	20.3995	FP-AC	38.51	29.986	39.989000000000004
303	FP-ER-RI-CC	20.8846	FP-ER-RI-CC	23.927	17.656	40.486
304	FP-ER-RI-CC	19.0583	FP-ER-RI-CC	23.927	17.656	40.486
305	BY-BA-CA-FP	0.3338943	FP	0.013328999999999999	4.2826e-06	0.52032
306	BY-BA-CA-FP	0.0	FP	0.013328999999999999	4.2826e-06	0.52032
307	BV-BA-BP-FP-RI	0.2746	FP-RI	2.1421	2.1415	4.6279
308	BV-BA-BP-FP-RI	0.0	FP-RI	2.1421	2.1415	4.6279
309	BY-DP-CH-RI-CC	4.5808	RI-CC	14.522	12.16	30.995
310	BY-DP-CH-RI-CC	3.1051	RI-CC	14.522	12.16	30.995
311	ER-RI-CC	27.4111	ER-RI-CC	28.826999999999998	19.031	53.922
312	ER-RI-CC	24.6693	ER-RI-CC	28.826999999999998	19.031	53.922
313	ER-RI-CC	25.2529	ER-RI-CC	28.826999999999998	19.031	53.922
314	ER-RI-CC	20.3836	ER-RI-CC	28.826999999999998	19.031	53.922
315	ER-RI-CC	15.8426	ER-RI-CC	28.826999999999998	19.031	53.922
316	BH-ER-RI-DF	20.754913100000003	ER-RI	17.832	7.1804	33.156
317	BH-ER-RI-DF	19.5798	ER-RI	17.832	7.1804	33.156
318	AC-CG-ER-CC	42.4102832	AC-ER-CC	56.971000000000004	53.221000000000004	59.02
319	AC-CG-ER-CC	40.1249	AC-ER-CC	56.971000000000004	53.221000000000004	59.02
320	BY-DP-RI-CC	3.3949432	RI-CC	20.215999999999998	13.296	43.091
321	BY-DP-RI-CC	2.9323	RI-CC	20.215999999999998	13.296	43.091
322	RI-CC-DL	3.9807	RI-CC	13.914000000000001	12.434000000000001	23.929000000000002
323	RI-CC-DL	4.5782	RI-CC	13.914000000000001	12.434000000000001	23.929000000000002
324	RI-CC-DL	4.8128	RI-CC	13.914000000000001	12.434000000000001	23.929000000000002
325	FP-AC-ER	30.4268	FP-AC-ER	34.681	34.165	34.848
326	FP-AC-ER	27.6696	FP-AC-ER	34.681	34.165	34.848
327	FP-AC-ER	33.6112	FP-AC-ER	34.681	34.165	34.848
328	FP-AC-ER	31.3349	FP-AC-ER	34.681	34.165	34.848
329	BF-BL-FP-AC-CC	30.129047999999997	FP-AC-CC	41.25	40.118	42.903
330	BF-BL-FP-AC-CC	26.3129	FP-AC-CC	41.25	40.118	42.903
331	BY-CH-CG-ER	3.0264919999999997	ER	12.366	8.0581	19.009
332	BY-CH-CG-ER	3.0865	ER	12.366	8.0581	19.009
333	BY-FP-ER-RI	6.834741900000001	FP-ER-RI	23.235	14.642999999999999	39.444
334	BY-FP-ER-RI	5.1569	FP-ER-RI	23.235	14.642999999999999	39.444
335	EL-RI-CC	19.6111	RI-CC	27.485	13.325	56.659
336	EL-RI-CC	20.0961	RI-CC	27.485	13.325	56.659
337	EL-RI-CC	17.4849	RI-CC	27.485	13.325	56.659
338	EL-FP-DF	0.0	FP	0.50421	0.50421	0.52435
339	EL-FP-DF	1.7453	FP	0.50421	0.50421	0.52435
340	EL-FP-DF	0.0	FP	0.50421	0.50421	0.52435
341	BT-AC-ER-RI-CC	31.5415	AC-ER-RI-CC	39.312	39.249	40.519
342	BT-AC-ER-RI-CC	31.178	AC-ER-RI-CC	39.312	39.249	40.519
343	FP-AC-ER-CC	31.9532	FP-AC-ER-CC	46.176	44.563	47.416000000000004
344	FP-AC-ER-CC	47.2126	FP-AC-ER-CC	46.176	44.563	47.416000000000004
345	DP-RI-CC	10.4088	RI-CC	24.91	13.309000000000001	47.755
346	DP-RI-CC	11.7288	RI-CC	24.91	13.309000000000001	47.755
347	DP-RI-CC	11.4894	RI-CC	24.91	13.309000000000001	47.755
348	FP-ER-CC	21.2253	FP-ER-CC	24.096999999999998	20.102	28.925
349	FP-ER-CC	21.3111	FP-ER-CC	24.096999999999998	20.102	28.925
350	FP-ER-CC	23.5725	FP-ER-CC	24.096999999999998	20.102	28.925
351	FP-ER-CC	20.7682	FP-ER-CC	24.096999999999998	20.102	28.925
352	FP-ER-CC	25.75	FP-ER-CC	24.096999999999998	20.102	28.925
353	BL-FP-CC	21.0567	FP-CC	13.144	5.2978	15.048
354	BL-FP-CC	21.2498	FP-CC	13.144	5.2978	15.048
355	BL-FP-CC	21.2175	FP-CC	13.144	5.2978	15.048
356	FP-AC-CG-ER-CC	47.8692	FP-AC-ER-CC	59.078	55.611999999999995	61.828
357	FP-AC-CG-ER-CC	57.1969	FP-AC-ER-CC	59.078	55.611999999999995	61.828
