# Supplementary material for: Design of synthetic human gut microbiome assembly and butyrate production
Source: Nat Commun. 2021 May 31;12:3254. doi: 10.1038/s41467-021-22938-y (PMC8166853; doi:10.1038/s41467-021-22938-y)
Supplement: Supplementary file 11 — Source Data [file 41467_2021_22938_MOESM11_ESM.zip › RawData/Figure3A_RawData.csv]

	Community	Butyrate_Median	BPAbundance
0	FP-AC-ER-RI-CC	34.551	2.4251615
1	DP-FP-AC-ER-RI-CC	17.614	1.8813313
2	BL-FP-AC-ER-RI-CC	34.174	2.37499729
3	PC-FP-AC-ER-RI-CC	34.551	2.2757198
4	BA-FP-AC-ER-RI-CC	35.061	2.292368
5	BP-FP-AC-ER-RI-CC	34.056	2.1278297
6	CA-FP-AC-ER-RI-CC	34.858	2.4225824
7	EL-FP-AC-ER-RI-CC	34.524	2.3782462
8	FP-CH-AC-ER-RI-CC	34.662	2.299753143
9	FP-AC-BH-ER-RI-CC	34.551	2.42073526
10	FP-AC-CG-ER-RI-CC	35.141	1.995981
11	FP-AC-ER-RI-CC-DL	29.182	1.5048184
12	FP-AC-ER-RI-CC-DF	34.738	2.0884103
13	PJ-FP-AC-ER-RI-CC	35.028	2.4683799
14	BV-FP-AC-ER-RI-CC	33.518	2.327431
15	BF-FP-AC-ER-RI-CC	32.115	1.4392887
16	BO-FP-AC-ER-RI-CC	34.553	2.4280904
17	BT-FP-AC-ER-RI-CC	31.667	1.1456318
18	BC-FP-AC-ER-RI-CC	32.426	1.9609151
19	BY-FP-AC-ER-RI-CC	33.548	2.2244838
20	BU-FP-AC-ER-RI-CC	34.587	2.47785
21	DP-BL-FP-AC-ER-RI-CC	17.413	1.8506674
22	DP-BA-FP-AC-ER-RI-CC	20.847	1.76917865
23	DP-BP-FP-AC-ER-RI-CC	17.876	1.7308696
24	DP-CA-FP-AC-ER-RI-CC	19.872	1.993898
25	DP-EL-FP-AC-ER-RI-CC	18.605	1.9128275
26	DP-FP-CH-AC-ER-RI-CC	19.888	1.771009
27	BA-EL-FP-AC-ER-RI-CC	35.121	2.1927698
28	DP-FP-AC-BH-ER-RI-CC	17.553	1.8793849
29	BA-FP-CH-AC-ER-RI-CC	35.208	2.1814619
30	BV-CA-FP-AC-ER-RI-CC	33.966	2.33446
31	FP-CH-AC-ER-RI-CC-DF	35.049	2.0164404
32	BO-BP-FP-AC-ER-RI-CC	33.821	2.0982885
33	DP-FP-AC-CG-ER-RI-CC	21.896	1.5905708
34	BC-FP-CH-AC-ER-RI-CC	31.945	1.8404172
35	BA-FP-AC-BH-ER-RI-CC	35.081	2.2751915
36	BV-EL-FP-AC-ER-RI-CC	33.349	2.251414
37	FP-AC-BH-CG-ER-RI-CC	35.145	1.99851007
38	BO-CA-FP-AC-ER-RI-CC	34.918	2.3516115
39	DP-FP-AC-ER-RI-CC-DL	15.555	1.229972
40	BC-FP-AC-BH-ER-RI-CC	32.485	1.9535159
41	BV-FP-CH-AC-ER-RI-CC	33.494	2.313654
42	BA-FP-AC-CG-ER-RI-CC	35.988	1.9102567
43	FP-AC-BH-ER-RI-CC-DL	29.149	1.513045
44	BO-EL-FP-AC-ER-RI-CC	34.472	2.332668
45	DP-FP-AC-ER-RI-CC-DF	20.57	1.6801164
46	BC-FP-AC-CG-ER-RI-CC	32.806	1.7557905
47	BV-FP-AC-BH-ER-RI-CC	33.579	2.3428909
48	BA-FP-AC-ER-RI-CC-DL	30.096	1.398559
49	FP-AC-BH-ER-RI-CC-DF	34.735	2.1274167
50	PC-DP-FP-AC-ER-RI-CC	17.347	1.8281767
51	BO-FP-CH-AC-ER-RI-CC	34.603	2.3230877
52	BC-FP-AC-ER-RI-CC-DL	28.919	1.2827287
53	BV-FP-AC-CG-ER-RI-CC	34.281	2.0597886
54	BA-FP-AC-ER-RI-CC-DF	35.579	1.9923754
55	FP-AC-CG-ER-RI-CC-DL	30.944	1.3048335
56	PC-BL-FP-AC-ER-RI-CC	34.165	2.2662652
57	BO-FP-AC-BH-ER-RI-CC	34.541	2.4157952
58	BC-FP-AC-ER-RI-CC-DF	32.178	1.721432
59	BV-FP-AC-ER-RI-CC-DL	28.921	1.5231574
60	FP-AC-CG-ER-RI-CC-DF	35.953	1.8023901
61	PC-PJ-FP-AC-ER-RI-CC	34.923	2.2868452
62	BL-BA-FP-AC-ER-RI-CC	34.79	2.2962752
63	BO-FP-AC-CG-ER-RI-CC	35.219	2.0909237
64	BC-BY-FP-AC-ER-RI-CC	31.63	1.8828535
65	BV-FP-AC-ER-RI-CC-DF	33.795	2.067779
66	FP-AC-ER-RI-CC-DL-DF	29.685	1.295867
67	BP-CA-FP-AC-ER-RI-CC	34.173	2.086338
68	BL-BP-FP-AC-ER-RI-CC	33.794	2.1758596
69	BO-FP-AC-ER-RI-CC-DL	29.903	1.581974
70	BC-BU-FP-AC-ER-RI-CC	32.221	1.877189
71	BV-BF-FP-AC-ER-RI-CC	31.221	1.3828125
72	PC-BC-FP-AC-ER-RI-CC	31.831	1.908001
73	BP-EL-FP-AC-ER-RI-CC	34.065	2.081244
74	BL-CA-FP-AC-ER-RI-CC	34.758	2.42964544
75	BO-FP-AC-ER-RI-CC-DF	35.197	2.1729628
76	BY-DP-FP-AC-ER-RI-CC	16.536	1.5797189
77	BV-BO-FP-AC-ER-RI-CC	33.556	2.3776418
78	PC-BY-FP-AC-ER-RI-CC	33.479	2.0805815
79	BP-FP-CH-AC-ER-RI-CC	34.216	2.019243964
80	BL-EL-FP-AC-ER-RI-CC	34.164	2.3723788
81	BO-BT-FP-AC-ER-RI-CC	31.666	1.289396
82	BY-BL-FP-AC-ER-RI-CC	33.158	2.1605231
83	PC-BU-FP-AC-ER-RI-CC	34.657	2.2724124
84	BV-BT-FP-AC-ER-RI-CC	30.799	1.09954
85	BP-FP-AC-BH-ER-RI-CC	34.069	2.136995477
86	BL-FP-CH-AC-ER-RI-CC	34.302	2.26314378
87	BO-BC-FP-AC-ER-RI-CC	32.285	1.9261355
88	BY-BA-FP-AC-ER-RI-CC	34.12	2.004701
89	PJ-DP-FP-AC-ER-RI-CC	18.496	1.9873627
90	BV-BC-FP-AC-ER-RI-CC	30.538	1.83817792
91	BP-FP-AC-CG-ER-RI-CC	34.503	1.875587
92	BL-FP-AC-BH-ER-RI-CC	34.175	2.3611433
93	BO-BY-FP-AC-ER-RI-CC	33.642	2.2595927
94	BY-BP-FP-AC-ER-RI-CC	33.027	1.9947168
95	PJ-BL-FP-AC-ER-RI-CC	34.693	2.445226
96	BV-BY-FP-AC-ER-RI-CC	32.623	2.12104164
97	BP-FP-AC-ER-RI-CC-DL	28.955	1.409325
98	BL-FP-AC-CG-ER-RI-CC	34.793	2.00395551
99	BO-BU-FP-AC-ER-RI-CC	34.678	2.457554
100	BY-CA-FP-AC-ER-RI-CC	34.073	2.147598
101	PJ-BA-FP-AC-ER-RI-CC	35.572	2.3695767
102	BV-BU-FP-AC-ER-RI-CC	33.409	2.290803
103	BP-FP-AC-ER-RI-CC-DF	33.577	1.7824718
104	BL-FP-AC-ER-RI-CC-DL	29.388	1.54866658
105	BT-DP-FP-AC-ER-RI-CC	21.964	0.9938346
106	BY-EL-FP-AC-ER-RI-CC	33.552	2.144163
107	PJ-BP-FP-AC-ER-RI-CC	34.289	2.1804915
108	BF-DP-FP-AC-ER-RI-CC	22.292	1.2888327
109	PC-BV-FP-AC-ER-RI-CC	33.627	2.235394
110	BL-FP-AC-ER-RI-CC-DF	34.367	2.0561957
111	BT-BL-FP-AC-ER-RI-CC	31.316	1.090856
112	BY-FP-CH-AC-ER-RI-CC	33.379	2.0587838
113	PJ-CA-FP-AC-ER-RI-CC	35.465	2.4901731
114	BF-BL-FP-AC-ER-RI-CC	31.717	1.417735952
115	CA-EL-FP-AC-ER-RI-CC	34.991	2.4233354
116	PC-BA-FP-AC-ER-RI-CC	35.061	2.1873913
117	BT-BA-FP-AC-ER-RI-CC	32.232	0.975319
118	BY-FP-AC-BH-ER-RI-CC	33.556	2.2280717
119	PJ-EL-FP-AC-ER-RI-CC	35.226	2.488355
120	BF-BA-FP-AC-ER-RI-CC	32.355	1.278186069
121	CA-FP-CH-AC-ER-RI-CC	35.114	2.29676719
122	PC-BP-FP-AC-ER-RI-CC	32.995	1.9435707
123	BT-BP-FP-AC-ER-RI-CC	31.212	1.1421396
124	BY-FP-AC-CG-ER-RI-CC	33.789	1.9213253
125	PJ-FP-CH-AC-ER-RI-CC	35.237	2.3407329
126	BF-BP-FP-AC-ER-RI-CC	31.541	1.32183352
127	CA-FP-AC-BH-ER-RI-CC	34.861	2.4428241
128	PC-CA-FP-AC-ER-RI-CC	34.783	2.3077935
129	BT-CA-FP-AC-ER-RI-CC	31.763	1.1088065
130	BY-FP-AC-ER-RI-CC-DL	29.096	1.4439767
131	PJ-FP-AC-BH-ER-RI-CC	35.039	2.4802417
132	CA-FP-AC-CG-ER-RI-CC	36.094	1.9734386
133	BF-CA-FP-AC-ER-RI-CC	32.366	1.3695477
134	PC-EL-FP-AC-ER-RI-CC	34.491	2.1850286
135	BT-EL-FP-AC-ER-RI-CC	31.635	1.118342
136	BY-FP-AC-ER-RI-CC-DF	33.753	1.842478
137	PJ-FP-AC-CG-ER-RI-CC	35.821	2.1401777
138	CA-FP-AC-ER-RI-CC-DL	30.361	1.499862106
139	BF-EL-FP-AC-ER-RI-CC	32.165	1.4545438
140	PC-FP-CH-AC-ER-RI-CC	34.536	2.1499807
141	BT-FP-CH-AC-ER-RI-CC	31.7	1.118591
142	BY-BU-FP-AC-ER-RI-CC	33.882	2.265154
143	PJ-FP-AC-ER-RI-CC-DL	29.759	1.5307875
144	CA-FP-AC-ER-RI-CC-DF	35.115	2.0678319
145	BF-FP-CH-AC-ER-RI-CC	32.131	1.4124323
146	PC-FP-AC-BH-ER-RI-CC	34.554	2.2809504
147	BT-FP-AC-BH-ER-RI-CC	31.673	1.1437845
148	BU-DP-FP-AC-ER-RI-CC	18.18	1.987009
149	PJ-FP-AC-ER-RI-CC-DF	35.489	2.1846536
150	PC-BF-FP-AC-ER-RI-CC	32.14	1.4143453
151	PC-FP-AC-CG-ER-RI-CC	35.179	1.924114
152	BF-FP-AC-BH-ER-RI-CC	32.114	1.4386431
153	BT-FP-AC-CG-ER-RI-CC	32.054	0.9476604
154	BU-BL-FP-AC-ER-RI-CC	34.261	2.399795
155	PJ-BV-FP-AC-ER-RI-CC	34.228	2.4266747
156	EL-FP-CH-AC-ER-RI-CC	34.681	2.2533403
157	PC-FP-AC-ER-RI-CC-DL	29.105	1.39592396
158	BF-FP-AC-CG-ER-RI-CC	32.729	1.275016
159	BU-BA-FP-AC-ER-RI-CC	35.113	2.333834
160	BT-FP-AC-ER-RI-CC-DL	28.909	0.714897
161	PJ-BF-FP-AC-ER-RI-CC	32.158	1.4685535
162	EL-FP-AC-BH-ER-RI-CC	34.524	2.3759019
163	PC-FP-AC-ER-RI-CC-DF	34.759	1.9904459
164	BF-FP-AC-ER-RI-CC-DL	28.827	0.9017089
165	BU-BP-FP-AC-ER-RI-CC	34.026	2.135743
166	BT-FP-AC-ER-RI-CC-DF	32.124	1.10086332
167	PJ-BO-FP-AC-ER-RI-CC	35.163	2.487072
168	EL-FP-AC-CG-ER-RI-CC	35.172	2.012522
169	BA-BP-FP-AC-ER-RI-CC	34.485	1.947808
170	BF-FP-AC-ER-RI-CC-DF	32.443	1.3715929
171	BU-CA-FP-AC-ER-RI-CC	35.189	2.4257695
172	BT-BC-FP-AC-ER-RI-CC	30.255	1.1125997
173	PJ-BT-FP-AC-ER-RI-CC	31.879	1.1870981
174	EL-FP-AC-ER-RI-CC-DL	29.522	1.460727
175	BA-CA-FP-AC-ER-RI-CC	35.378	2.25192512
176	BF-BO-FP-AC-ER-RI-CC	32.047	1.477277
177	BU-EL-FP-AC-ER-RI-CC	34.693	2.428979
178	BT-BY-FP-AC-ER-RI-CC	31.627	1.1603409
179	PJ-BC-FP-AC-ER-RI-CC	32.581	1.9801898
180	EL-FP-AC-ER-RI-CC-DF	34.973	2.018895
181	BF-BT-FP-AC-ER-RI-CC	30.837	0.7571069
182	BU-FP-CH-AC-ER-RI-CC	34.74	2.323411
183	BT-BU-FP-AC-ER-RI-CC	31.765	1.174548
184	PJ-BY-FP-AC-ER-RI-CC	33.895	2.23649
185	PC-BO-FP-AC-ER-RI-CC	34.614	2.331941
186	BF-BC-FP-AC-ER-RI-CC	30.46	1.2773687
187	BU-FP-AC-BH-ER-RI-CC	34.593	2.475711
188	BC-DP-FP-AC-ER-RI-CC	15.429	1.59238346
189	PJ-BU-FP-AC-ER-RI-CC	35.229	2.570968
190	PC-BT-FP-AC-ER-RI-CC	31.642	1.153669
191	BF-BY-FP-AC-ER-RI-CC	31.889	1.4368045
192	BU-FP-AC-CG-ER-RI-CC	35.429	2.0381865
193	BC-BL-FP-AC-ER-RI-CC	32.114	1.9248809
194	BV-DP-FP-AC-ER-RI-CC	17.038	1.866625
195	FP-CH-AC-BH-ER-RI-CC	34.616	2.299473005
196	BF-BU-FP-AC-ER-RI-CC	32.202	1.506724
197	BU-FP-AC-ER-RI-CC-DL	30.263	1.545335
198	BC-BA-FP-AC-ER-RI-CC	32.789	1.900601828
199	BV-BL-FP-AC-ER-RI-CC	33.06	2.259873
200	FP-CH-AC-CG-ER-RI-CC	35.584	1.90394
201	BU-FP-AC-ER-RI-CC-DF	34.838	2.162002
202	BO-DP-FP-AC-ER-RI-CC	16.733	1.9671425
203	BC-BP-FP-AC-ER-RI-CC	30.601	1.827899437
204	BV-BA-FP-AC-ER-RI-CC	33.916	2.2466358
205	FP-CH-AC-ER-RI-CC-DL	29.64	1.435446
206	BO-BL-FP-AC-ER-RI-CC	34.372	2.4033756
207	BC-CA-FP-AC-ER-RI-CC	32.765	1.9219638
208	BV-BP-FP-AC-ER-RI-CC	32.298	1.979234
209	BO-BA-FP-AC-ER-RI-CC	35.174	2.3307859
210	BC-EL-FP-AC-ER-RI-CC	31.651	1.87215
211	DP-BL-BA-FP-AC-ER-RI-CC	21.092	1.7974391
212	DP-BL-BP-FP-AC-ER-RI-CC	18.435	1.757087
213	DP-EL-FP-AC-CG-ER-RI-CC	22.346	1.664621
214	DP-BL-CA-FP-AC-ER-RI-CC	20.268	1.979831
215	BL-BA-BP-FP-AC-ER-RI-CC	34.276	1.9651168
216	BL-BA-CA-FP-AC-ER-RI-CC	35.191	2.2539073
217	PC-FP-CH-AC-ER-RI-CC-DL	29.101	1.3467418
218	DP-BL-EL-FP-AC-ER-RI-CC	18.5	1.896609
219	DP-EL-FP-AC-ER-RI-CC-DL	16.772	1.231638
220	DP-BL-FP-CH-AC-ER-RI-CC	19.093	1.772932
221	BL-FP-AC-BH-ER-RI-CC-DF	34.398	2.0895343
222	BL-BA-EL-FP-AC-ER-RI-CC	34.96	2.249189
223	BA-FP-CH-AC-BH-ER-RI-CC	35.166	2.1567058
224	PC-BF-CA-FP-AC-ER-RI-CC	32.282	1.319072
225	BL-BA-FP-CH-AC-ER-RI-CC	34.943	2.1690659
226	DP-EL-FP-AC-ER-RI-CC-DF	22.009	1.754283
227	CA-EL-FP-CH-AC-ER-RI-CC	35.278	2.3220569
228	BL-BA-FP-AC-BH-ER-RI-CC	34.78	2.2613349
229	PC-FP-CH-AC-ER-RI-CC-DF	34.979	1.930257
230	DP-FP-CH-AC-BH-ER-RI-CC	19.773	1.74977
231	CA-EL-FP-AC-BH-ER-RI-CC	34.989	2.49086
232	PC-FP-AC-BH-CG-ER-RI-CC	35.174	1.93374871
233	DP-BL-FP-AC-BH-ER-RI-CC	17.152	1.8365592
234	CA-EL-FP-AC-CG-ER-RI-CC	36.194	1.970157
235	PC-BV-CA-FP-AC-ER-RI-CC	33.726	2.197543
236	DP-FP-CH-AC-CG-ER-RI-CC	25.008	1.511931
237	BA-FP-CH-AC-CG-ER-RI-CC	36.227	1.8576966
238	BP-EL-FP-CH-AC-ER-RI-CC	34.34	2.0193907
239	CA-EL-FP-AC-ER-RI-CC-DL	30.451	1.4772396
240	DP-BL-FP-AC-CG-ER-RI-CC	20.495	1.581012
241	BA-FP-CH-AC-ER-RI-CC-DL	30.245	1.31697
242	CA-EL-FP-AC-ER-RI-CC-DF	35.214	2.072671
243	PC-FP-AC-BH-ER-RI-CC-DL	29.154	1.424119
244	BL-BA-FP-AC-CG-ER-RI-CC	35.458	1.9293502
245	DP-BL-FP-AC-ER-RI-CC-DL	15.683	1.267084
246	DP-FP-CH-AC-ER-RI-CC-DL	16.925	1.1707823
247	BL-FP-AC-CG-ER-RI-CC-DL	31.569	1.36221887
248	BP-EL-FP-AC-BH-ER-RI-CC	34.065	2.1007168
249	BL-BA-FP-AC-ER-RI-CC-DL	29.664	1.435693
250	BL-FP-AC-CG-ER-RI-CC-DF	35.286	1.817516
251	BA-FP-CH-AC-ER-RI-CC-DF	35.758	1.975769
252	PC-BF-EL-FP-AC-ER-RI-CC	32.164	1.402145
253	PC-PJ-FP-CH-AC-ER-RI-CC	35.015	2.1980475
254	BP-EL-FP-AC-CG-ER-RI-CC	34.71	1.852722
255	BL-BA-FP-AC-ER-RI-CC-DF	35.279	2.0464655
256	PC-FP-AC-BH-ER-RI-CC-DF	34.636	2.0179869
257	BP-EL-FP-AC-ER-RI-CC-DL	29.308	1.373127
258	DP-FP-CH-AC-ER-RI-CC-DF	23.026	1.61394
259	BL-BP-CA-FP-AC-ER-RI-CC	34.157	2.1360718
260	DP-BL-FP-AC-ER-RI-CC-DF	20.601	1.6911574
261	CA-FP-CH-AC-BH-ER-RI-CC	35.078	2.2980368
262	BP-EL-FP-AC-ER-RI-CC-DF	33.12	1.768462
263	BL-FP-AC-ER-RI-CC-DL-DF	29.741	1.332572
264	BA-FP-AC-BH-CG-ER-RI-CC	35.99	1.9109272
265	DP-BA-BP-FP-AC-ER-RI-CC	22.95	1.5856858
266	PC-BV-EL-FP-AC-ER-RI-CC	33.22	2.104415
267	BA-FP-AC-BH-ER-RI-CC-DL	30.074	1.432625
268	PC-BA-BP-FP-AC-ER-RI-CC	34.323	1.8064472
269	CA-FP-CH-AC-CG-ER-RI-CC	36.497	1.9694242
270	BL-BP-EL-FP-AC-ER-RI-CC	33.658	2.1689123
271	BP-FP-CH-AC-BH-ER-RI-CC	34.221	2.02610688
272	PC-FP-AC-CG-ER-RI-CC-DL	31.104	1.23410637
273	DP-FP-AC-BH-CG-ER-RI-CC	20.858	1.5918879
274	DP-BA-CA-FP-AC-ER-RI-CC	22.848	1.8795846
275	BP-FP-CH-AC-CG-ER-RI-CC	35.039	1.8362293
276	DP-FP-AC-BH-ER-RI-CC-DL	15.136	1.243175
277	PC-BA-CA-FP-AC-ER-RI-CC	35.372	2.1658775
278	BA-FP-AC-BH-ER-RI-CC-DF	35.564	1.9842605
279	PC-BA-EL-FP-AC-ER-RI-CC	35.121	2.00448
280	CA-FP-CH-AC-ER-RI-CC-DL	30.258	1.4463293
281	BL-BP-FP-CH-AC-ER-RI-CC	34.007	2.1148436
282	BL-BP-FP-AC-BH-ER-RI-CC	33.756	2.1565344
283	DP-FP-AC-BH-ER-RI-CC-DF	20.324	1.6939985
284	DP-BA-EL-FP-AC-ER-RI-CC	22.691	1.760896
285	PC-PJ-FP-AC-BH-ER-RI-CC	34.905	2.3029235
286	PC-FP-AC-CG-ER-RI-CC-DF	35.844	1.7226145
287	CA-FP-CH-AC-ER-RI-CC-DF	35.363	1.988647
288	DP-FP-AC-CG-ER-RI-CC-DL	19.082	1.044892
289	BL-BP-FP-AC-CG-ER-RI-CC	34.365	1.9840136
290	BA-FP-AC-CG-ER-RI-CC-DL	32.215	1.167684
291	BL-BP-FP-AC-ER-RI-CC-DL	28.632	1.4116445
292	PC-BA-FP-CH-AC-ER-RI-CC	35.129	2.0755102
293	PC-BA-FP-AC-BH-ER-RI-CC	35.1	2.16451749
294	PC-BF-FP-CH-AC-ER-RI-CC	31.863	1.367537
295	DP-FP-AC-CG-ER-RI-CC-DF	25.545	1.5095177
296	BA-FP-AC-CG-ER-RI-CC-DF	36.498	1.778509
297	DP-FP-AC-ER-RI-CC-DL-DF	18.412	1.0757706
298	PC-FP-AC-ER-RI-CC-DL-DF	29.543	1.2310583
299	DP-BA-FP-CH-AC-ER-RI-CC	22.659	1.7208627
300	BP-FP-CH-AC-ER-RI-CC-DL	29.19	1.283189
301	PC-PJ-FP-AC-CG-ER-RI-CC	35.863	2.005486
302	PC-BA-FP-AC-CG-ER-RI-CC	35.874	1.7748527
303	CA-FP-AC-BH-CG-ER-RI-CC	35.935	2.0130568
304	BL-BP-FP-AC-ER-RI-CC-DF	33.262	1.8639852
305	CA-FP-AC-BH-ER-RI-CC-DL	30.136	1.52937598
306	PC-DP-BL-FP-AC-ER-RI-CC	17.295	1.835469
307	PC-BA-FP-AC-ER-RI-CC-DL	29.768	1.2924434
308	BP-FP-CH-AC-ER-RI-CC-DF	33.787	1.695544
309	PC-BA-FP-AC-ER-RI-CC-DF	35.586	1.9179754
310	PC-PJ-DP-FP-AC-ER-RI-CC	18.552	1.8842184
311	BL-CA-EL-FP-AC-ER-RI-CC	34.984	2.416376
312	DP-BA-FP-AC-BH-ER-RI-CC	20.824	1.7972262
313	PC-PJ-BL-FP-AC-ER-RI-CC	34.512	2.2832351
314	BL-CA-FP-CH-AC-ER-RI-CC	34.875	2.30921863
315	BA-FP-AC-ER-RI-CC-DL-DF	30.429	1.222139
316	PC-PJ-BA-FP-AC-ER-RI-CC	35.588	2.2395436
317	PC-BP-CA-FP-AC-ER-RI-CC	33.177	1.919037
318	CA-FP-AC-BH-ER-RI-CC-DF	35.147	2.113544
319	PC-PJ-FP-AC-ER-RI-CC-DL	29.385	1.41221652
320	PC-DP-BA-FP-AC-ER-RI-CC	20.687	1.7095693
321	BA-BP-CA-FP-AC-ER-RI-CC	34.747	1.928995
322	PC-BP-EL-FP-AC-ER-RI-CC	32.027	1.870636
323	BA-BP-EL-FP-AC-ER-RI-CC	34.307	1.919998
324	DP-BA-FP-AC-CG-ER-RI-CC	24.997	1.5294691
325	PC-BV-FP-CH-AC-ER-RI-CC	33.361	2.116561
326	BL-CA-FP-AC-BH-ER-RI-CC	34.727	2.4118916
327	PC-PJ-FP-AC-ER-RI-CC-DF	35.364	2.0733401
328	BA-BP-FP-CH-AC-ER-RI-CC	34.618	1.85079577
329	PC-BF-FP-AC-BH-ER-RI-CC	32.018	1.3812701
330	PC-PJ-BV-FP-AC-ER-RI-CC	33.929	2.263083
331	PC-DP-BP-FP-AC-ER-RI-CC	18.783	1.633896
332	CA-FP-AC-CG-ER-RI-CC-DL	32.055	1.26693452
333	PC-PJ-BF-FP-AC-ER-RI-CC	32.163	1.4131957
334	CA-FP-AC-CG-ER-RI-CC-DF	36.483	1.755118
335	PC-DP-CA-FP-AC-ER-RI-CC	21.172	1.9529088
336	PC-BP-FP-CH-AC-ER-RI-CC	33.158	1.8571791
337	PC-PJ-BO-FP-AC-ER-RI-CC	35.034	2.3883906
338	PC-BF-FP-AC-CG-ER-RI-CC	32.727	1.2579486
339	PC-DP-EL-FP-AC-ER-RI-CC	18.636	1.788338
340	CA-FP-AC-ER-RI-CC-DL-DF	30.496	1.337206
341	PC-PJ-BT-FP-AC-ER-RI-CC	31.79	1.1985227
342	BP-FP-AC-BH-CG-ER-RI-CC	34.413	1.89475648
343	BL-CA-FP-AC-CG-ER-RI-CC	35.712	2.0408755
344	DP-BA-FP-AC-ER-RI-CC-DL	19.188	1.137092
345	BA-BP-FP-AC-BH-ER-RI-CC	34.566	1.93368615
346	PC-BF-FP-AC-ER-RI-CC-DL	28.71	0.8370347
347	PC-BP-FP-AC-BH-ER-RI-CC	33.187	1.9746667
348	PC-PJ-BC-FP-AC-ER-RI-CC	31.852	1.8886635
349	BL-CA-FP-AC-ER-RI-CC-DL	30.42	1.5621718
350	BA-BP-FP-AC-CG-ER-RI-CC	35.627	1.685421
351	PC-BF-FP-AC-ER-RI-CC-DF	32.433	1.3058699
352	BP-FP-AC-BH-ER-RI-CC-DL	28.964	1.420639
353	BA-BP-FP-AC-ER-RI-CC-DL	29.311	1.230254
354	DP-BA-FP-AC-ER-RI-CC-DF	25.036	1.6357677
355	PC-PJ-BY-FP-AC-ER-RI-CC	33.788	2.0717988
356	BL-CA-FP-AC-ER-RI-CC-DF	34.792	2.0960659
357	BA-BP-FP-AC-ER-RI-CC-DF	34.43	1.648803
358	BP-FP-AC-BH-ER-RI-CC-DF	33.863	1.8470977
359	PC-BP-FP-AC-CG-ER-RI-CC	34.287	1.699533
360	PC-DP-FP-CH-AC-ER-RI-CC	19.327	1.731432
361	PC-BF-BO-FP-AC-ER-RI-CC	31.865	1.445993
362	DP-BP-CA-FP-AC-ER-RI-CC	22.308	1.7789351
363	PC-DP-FP-AC-BH-ER-RI-CC	17.33	1.8237268
364	PC-PJ-BU-FP-AC-ER-RI-CC	35.111	2.395077
365	DP-BP-EL-FP-AC-ER-RI-CC	18.18	1.738795
366	PC-PJ-BP-FP-AC-ER-RI-CC	33.752	1.9596173
367	PC-BF-BT-FP-AC-ER-RI-CC	30.812	0.7495563
368	BL-EL-FP-CH-AC-ER-RI-CC	34.413	2.302761
369	PC-BP-FP-AC-ER-RI-CC-DL	28.991	1.30774162
370	PC-BV-FP-AC-BH-ER-RI-CC	33.654	2.2602473
371	PC-BP-FP-AC-ER-RI-CC-DF	33.033	1.6844649
372	DP-BP-FP-CH-AC-ER-RI-CC	20.812	1.6342924
373	BA-CA-EL-FP-AC-ER-RI-CC	35.506	2.1020128
374	PC-BV-DP-FP-AC-ER-RI-CC	17.793	1.824344
375	PC-DP-FP-AC-CG-ER-RI-CC	21.941	1.495601
376	PC-BF-BC-FP-AC-ER-RI-CC	30.415	1.2380475
377	BA-CA-FP-CH-AC-ER-RI-CC	35.622	2.162793
378	PC-DP-FP-AC-ER-RI-CC-DL	16.849	1.168474
379	PC-BV-BL-FP-AC-ER-RI-CC	33.091	2.197093
380	PC-CA-EL-FP-AC-ER-RI-CC	34.803	2.2076255
381	BP-FP-AC-CG-ER-RI-CC-DL	30.477	1.201831
382	BL-EL-FP-AC-BH-ER-RI-CC	34.166	2.3693901
383	PC-BV-BA-FP-AC-ER-RI-CC	33.781	2.1129831
384	PC-BF-BY-FP-AC-ER-RI-CC	31.89	1.3713345
385	PC-DP-FP-AC-ER-RI-CC-DF	21.223	1.6440528
386	DP-BP-FP-AC-BH-ER-RI-CC	17.911	1.7829075
387	BA-CA-FP-AC-BH-ER-RI-CC	35.387	2.250845
388	PC-BV-BP-FP-AC-ER-RI-CC	30.899	1.826763
389	PC-BF-BU-FP-AC-ER-RI-CC	32.195	1.4619403
390	PC-CA-FP-CH-AC-ER-RI-CC	34.836	2.1073533
391	BA-CA-FP-AC-CG-ER-RI-CC	36.428	1.8584243
392	BP-CA-EL-FP-AC-ER-RI-CC	34.268	2.063541
393	BP-CA-FP-CH-AC-ER-RI-CC	34.801	1.9531653
394	PC-BO-DP-FP-AC-ER-RI-CC	16.901	1.888045
395	BP-CA-FP-AC-BH-ER-RI-CC	34.193	2.0846577
396	BP-CA-FP-AC-CG-ER-RI-CC	35.595	1.8627693
397	BP-CA-FP-AC-ER-RI-CC-DL	29.977	1.3820769
398	BP-CA-FP-AC-ER-RI-CC-DF	33.466	1.777132
399	PC-BL-BA-FP-AC-ER-RI-CC	34.735	2.183809
400	DP-BP-FP-AC-CG-ER-RI-CC	24.151	1.51033
401	BL-EL-FP-AC-CG-ER-RI-CC	34.823	2.040208
402	BP-FP-AC-CG-ER-RI-CC-DF	34.907	1.630768
403	BA-CA-FP-AC-ER-RI-CC-DL	30.603	1.309372
404	PC-BO-BL-FP-AC-ER-RI-CC	34.365	2.291554
405	DP-BP-FP-AC-ER-RI-CC-DL	15.931	1.156504
406	PC-CA-FP-AC-BH-ER-RI-CC	34.784	2.3477697
407	PC-BO-EL-FP-AC-ER-RI-CC	34.325	2.170439
408	BA-CA-FP-AC-ER-RI-CC-DF	35.869	1.9418246
409	PC-BO-BA-FP-AC-ER-RI-CC	35.119	2.1881412
410	PC-BO-BP-FP-AC-ER-RI-CC	32.023	1.8853884
411	PC-BO-CA-FP-AC-ER-RI-CC	34.767	2.203331
412	DP-BP-FP-AC-ER-RI-CC-DF	21.621	1.5226774
413	DP-CA-EL-FP-AC-ER-RI-CC	20.461	1.999084
414	PC-BV-FP-AC-CG-ER-RI-CC	34.178	1.968584
415	DP-CA-FP-CH-AC-ER-RI-CC	22.611	1.8450816
416	BL-EL-FP-AC-ER-RI-CC-DL	29.498	1.4819776
417	DP-CA-FP-AC-BH-ER-RI-CC	19.94	1.9836451
418	EL-FP-CH-AC-BH-ER-RI-CC	34.667	2.2537661
419	DP-CA-FP-AC-CG-ER-RI-CC	25.008	1.6338011
420	PC-BL-BP-FP-AC-ER-RI-CC	32.735	2.0040778
421	PC-CA-FP-AC-CG-ER-RI-CC	35.934	1.897703
422	DP-CA-FP-AC-ER-RI-CC-DL	17.133	1.27381265
423	PC-PJ-CA-FP-AC-ER-RI-CC	35.301	2.337578
424	EL-FP-CH-AC-CG-ER-RI-CC	35.691	1.8551106
425	DP-CA-FP-AC-ER-RI-CC-DF	23.131	1.7430625
426	BP-FP-AC-ER-RI-CC-DL-DF	29.391	1.21331
427	DP-EL-FP-CH-AC-ER-RI-CC	20.337	1.794047
428	BA-EL-FP-CH-AC-ER-RI-CC	35.377	2.1541918
429	EL-FP-CH-AC-ER-RI-CC-DL	30.108	1.444916
430	DP-EL-FP-AC-BH-ER-RI-CC	18.941	1.9350143
431	BA-EL-FP-AC-BH-ER-RI-CC	35.152	2.1808119
432	FP-CH-AC-BH-ER-RI-CC-DL	29.532	1.43697
433	BL-EL-FP-AC-ER-RI-CC-DF	34.621	2.05475
434	PC-CA-FP-AC-ER-RI-CC-DL	30.045	1.44218454
435	EL-FP-CH-AC-ER-RI-CC-DF	35.098	1.974985
436	PC-CA-FP-AC-ER-RI-CC-DF	34.817	1.957109
437	PC-EL-FP-CH-AC-ER-RI-CC	34.425	2.079501
438	PC-BL-CA-FP-AC-ER-RI-CC	34.532	2.3140757
439	PC-BV-FP-AC-ER-RI-CC-DL	28.697	1.394593
440	PC-BO-FP-CH-AC-ER-RI-CC	34.28	2.154074
441	BA-EL-FP-AC-CG-ER-RI-CC	36.149	1.8523165
442	PC-EL-FP-AC-BH-ER-RI-CC	34.465	2.220345
443	FP-CH-AC-BH-ER-RI-CC-DF	34.958	2.024483
444	PC-BY-FP-AC-BH-ER-RI-CC	33.482	2.1078017
445	EL-FP-AC-BH-CG-ER-RI-CC	35.229	2.007332
446	BL-FP-CH-AC-BH-ER-RI-CC	34.284	2.2901863
447	PC-BL-EL-FP-AC-ER-RI-CC	34.062	2.196775
448	PC-BV-FP-AC-ER-RI-CC-DF	33.984	1.949539
449	PC-BY-FP-AC-CG-ER-RI-CC	33.834	1.8306749
450	PC-BY-FP-AC-ER-RI-CC-DL	29.082	1.33311961
451	PC-EL-FP-AC-CG-ER-RI-CC	35.42	1.853783
452	BL-FP-CH-AC-CG-ER-RI-CC	35.132	1.9420424
453	PC-EL-FP-AC-ER-RI-CC-DL	29.228	1.3486343
454	PC-BY-FP-AC-ER-RI-CC-DF	33.766	1.7468584
455	PC-EL-FP-AC-ER-RI-CC-DF	34.788	1.896126
456	PC-FP-CH-AC-BH-ER-RI-CC	34.53	2.1813097
457	PC-FP-CH-AC-CG-ER-RI-CC	35.579	1.792814
458	FP-CH-AC-CG-ER-RI-CC-DL	31.701	1.2665196
459	BA-EL-FP-AC-ER-RI-CC-DL	30.169	1.395932
460	PC-BY-BU-FP-AC-ER-RI-CC	33.91	2.1457622
461	EL-FP-AC-BH-ER-RI-CC-DL	29.725	1.482374
462	PC-BL-FP-CH-AC-ER-RI-CC	34.232	2.166162
463	PC-BU-DP-FP-AC-ER-RI-CC	19.06	1.852521
464	PJ-BL-FP-AC-CG-ER-RI-CC	35.334	2.14956061
465	PC-BV-BF-FP-AC-ER-RI-CC	31.182	1.3018883
466	PC-BL-FP-AC-BH-ER-RI-CC	34.183	2.2988232
467	BL-FP-CH-AC-ER-RI-CC-DL	29.428	1.4761489
468	PC-BU-BL-FP-AC-ER-RI-CC	34.418	2.234432
469	BA-EL-FP-AC-ER-RI-CC-DF	35.636	1.92765
470	FP-CH-AC-CG-ER-RI-CC-DF	36.19	1.727235
471	PC-BV-BO-FP-AC-ER-RI-CC	33.559	2.26586708
472	BL-FP-CH-AC-ER-RI-CC-DF	34.787	2.067265
473	FP-CH-AC-ER-RI-CC-DL-DF	30.288	1.281627
474	PJ-BL-FP-AC-ER-RI-CC-DL	29.973	1.5896789
475	EL-FP-AC-BH-ER-RI-CC-DF	34.885	2.054617
476	FP-AC-BH-CG-ER-RI-CC-DL	30.889	1.325187
477	PJ-BL-FP-AC-ER-RI-CC-DF	34.986	2.122883
478	PC-BV-BT-FP-AC-ER-RI-CC	30.775	1.068542
479	PC-BO-FP-AC-BH-ER-RI-CC	34.55	2.313911
480	PC-BU-BA-FP-AC-ER-RI-CC	35.162	2.2272775
481	BL-FP-AC-BH-CG-ER-RI-CC	34.747	2.0061346
482	PC-PJ-EL-FP-AC-ER-RI-CC	34.986	2.246134
483	FP-AC-BH-CG-ER-RI-CC-DF	35.962	1.835986
484	PC-BL-FP-AC-CG-ER-RI-CC	34.79	1.977105
485	PJ-BA-BP-FP-AC-ER-RI-CC	34.797	1.9731418
486	FP-AC-BH-ER-RI-CC-DL-DF	29.599	1.370229
487	PC-BV-BC-FP-AC-ER-RI-CC	30.01	1.7748414
488	FP-AC-CG-ER-RI-CC-DL-DF	32.199	1.16256
489	PC-BL-FP-AC-ER-RI-CC-DL	28.941	1.42963134
490	PC-BT-BC-FP-AC-ER-RI-CC	30.256	1.0864083
491	PC-BU-BP-FP-AC-ER-RI-CC	33.511	1.9588447
492	EL-FP-AC-CG-ER-RI-CC-DL	31.191	1.290676
493	PC-BV-BY-FP-AC-ER-RI-CC	32.551	2.0458019
494	PC-BL-FP-AC-ER-RI-CC-DF	34.34	1.9729086
495	PJ-FP-CH-AC-ER-RI-CC-DF	35.658	2.1008085
496	PC-BV-BU-FP-AC-ER-RI-CC	33.633	2.169264
497	PC-BU-CA-FP-AC-ER-RI-CC	35.181	2.292715
498	PC-BF-DP-FP-AC-ER-RI-CC	22.606	1.2674933
499	BL-FP-AC-BH-ER-RI-CC-DL	29.432	1.5421547
500	PJ-FP-AC-BH-CG-ER-RI-CC	35.777	2.1502172
501	PC-BF-BL-FP-AC-ER-RI-CC	31.652	1.37182639
502	PJ-BA-CA-FP-AC-ER-RI-CC	35.965	2.3267469
503	PC-BU-EL-FP-AC-ER-RI-CC	34.638	2.194067
504	EL-FP-AC-CG-ER-RI-CC-DF	36.247	1.7846525
505	PC-BF-BA-FP-AC-ER-RI-CC	32.304	1.21608017
506	PC-BF-BP-FP-AC-ER-RI-CC	31.738	1.25445
507	PJ-FP-AC-BH-ER-RI-CC-DL	29.906	1.558214
508	PJ-BF-FP-AC-CG-ER-RI-CC	32.764	1.3305519
509	PJ-FP-AC-BH-ER-RI-CC-DF	35.548	2.214126
510	PJ-BU-BA-FP-AC-ER-RI-CC	35.708	2.4001725
511	PJ-BF-FP-AC-ER-RI-CC-DL	28.891	0.9186033
512	PJ-BU-BP-FP-AC-ER-RI-CC	34.277	2.208276
513	PC-BT-BY-FP-AC-ER-RI-CC	31.567	1.1610701
514	PJ-BA-EL-FP-AC-ER-RI-CC	35.76	2.40646
515	PC-BU-FP-CH-AC-ER-RI-CC	34.719	2.218602
516	PC-BO-FP-AC-CG-ER-RI-CC	35.242	2.0134055
517	EL-FP-AC-ER-RI-CC-DL-DF	30.318	1.291685
518	PJ-BF-FP-AC-ER-RI-CC-DF	32.577	1.3944236
519	PJ-BA-FP-CH-AC-ER-RI-CC	35.795	2.2950463
520	PJ-BF-BO-FP-AC-ER-RI-CC	32.13	1.4717022
521	PJ-BU-CA-FP-AC-ER-RI-CC	35.841	2.504375
522	PJ-BT-FP-AC-ER-RI-CC-DL	28.929	0.7145805
523	PC-BT-BU-FP-AC-ER-RI-CC	31.728	1.1642531
524	PJ-FP-AC-CG-ER-RI-CC-DL	31.301	1.390204
525	PC-BU-FP-AC-BH-ER-RI-CC	34.678	2.31501
526	PJ-BA-FP-AC-BH-ER-RI-CC	35.584	2.3697084
527	PC-BU-FP-AC-CG-ER-RI-CC	35.442	1.86081697
528	PJ-BA-FP-AC-CG-ER-RI-CC	36.296	2.0988925
529	PC-BO-FP-AC-ER-RI-CC-DL	29.852	1.5244103
530	PC-BC-DP-FP-AC-ER-RI-CC	15.822	1.560603
531	PC-BO-FP-AC-ER-RI-CC-DF	34.999	2.0292541
532	PJ-BF-BT-FP-AC-ER-RI-CC	30.918	0.7916206
533	PC-BC-BL-FP-AC-ER-RI-CC	31.818	1.8266929
534	PJ-BF-BC-FP-AC-ER-RI-CC	30.545	1.3027033
535	PC-BC-BA-FP-AC-ER-RI-CC	32.49	1.84306167
536	PC-BU-FP-AC-ER-RI-CC-DL	30.248	1.4450266
537	PJ-FP-AC-CG-ER-RI-CC-DF	36.376	1.9718463
538	PJ-BU-EL-FP-AC-ER-RI-CC	35.442	2.55743
539	PJ-BT-FP-AC-ER-RI-CC-DF	32.293	1.10315539
540	PC-BU-FP-AC-ER-RI-CC-DF	34.947	2.0356764
541	PJ-FP-AC-ER-RI-CC-DL-DF	30.13	1.373806
542	PJ-BF-BY-FP-AC-ER-RI-CC	31.901	1.41301889
543	PJ-DP-BL-FP-AC-ER-RI-CC	18.004	1.968983
544	PC-BO-BT-FP-AC-ER-RI-CC	31.552	1.2380953
545	PJ-BF-BU-FP-AC-ER-RI-CC	32.187	1.496817
546	PJ-BA-FP-AC-ER-RI-CC-DL	30.309	1.463983
547	PJ-DP-BA-FP-AC-ER-RI-CC	21.347	1.9447865
548	PC-BO-BC-FP-AC-ER-RI-CC	31.579	1.8491209
549	PJ-BA-FP-AC-ER-RI-CC-DF	36.101	2.1175259
550	PJ-BO-DP-FP-AC-ER-RI-CC	17.634	2.091135
551	PJ-BO-BL-FP-AC-ER-RI-CC	34.773	2.4815001
552	PJ-BU-FP-CH-AC-ER-RI-CC	35.45	2.3873343
553	PJ-BV-DP-FP-AC-ER-RI-CC	19.386	1.948229
554	PJ-BT-BC-FP-AC-ER-RI-CC	30.339	1.1235671
555	PJ-BV-BL-FP-AC-ER-RI-CC	33.971	2.415137
556	PC-BC-BP-FP-AC-ER-RI-CC	30.654	1.7612713
557	PJ-BT-BY-FP-AC-ER-RI-CC	31.834	1.2007547
558	PC-BC-CA-FP-AC-ER-RI-CC	32.377	1.8786444
559	PJ-BT-BU-FP-AC-ER-RI-CC	31.974	1.1972398
560	PC-BO-BY-FP-AC-ER-RI-CC	33.662	2.116458
561	PJ-BP-CA-FP-AC-ER-RI-CC	34.854	2.155748
562	PC-BC-EL-FP-AC-ER-RI-CC	31.285	1.756086
563	PJ-BO-BA-FP-AC-ER-RI-CC	35.646	2.3913512
564	PJ-DP-BP-FP-AC-ER-RI-CC	19.018	1.802732
565	PJ-BP-EL-FP-AC-ER-RI-CC	34.304	2.142401
566	PC-BO-BU-FP-AC-ER-RI-CC	34.659	2.329826
567	PJ-BO-BP-FP-AC-ER-RI-CC	34.284	2.167096
568	PJ-DP-CA-FP-AC-ER-RI-CC	20.922	2.07603
569	PJ-BU-FP-AC-BH-ER-RI-CC	35.212	2.569776
570	PJ-BC-DP-FP-AC-ER-RI-CC	15.447	1.6543956
571	PJ-BO-CA-FP-AC-ER-RI-CC	35.533	2.421686
572	PJ-BU-FP-AC-CG-ER-RI-CC	36.085	2.1710533
573	PJ-DP-EL-FP-AC-ER-RI-CC	19.934	2.087539
574	PJ-BV-BA-FP-AC-ER-RI-CC	34.435	2.3724728
575	PC-BC-FP-CH-AC-ER-RI-CC	31.589	1.7677747
576	PJ-BP-FP-CH-AC-ER-RI-CC	34.673	2.0805835
577	PJ-BU-FP-AC-ER-RI-CC-DL	30.885	1.599793
578	PJ-BC-BL-FP-AC-ER-RI-CC	32.155	1.9328662
579	PJ-BV-BP-FP-AC-ER-RI-CC	33.057	2.052854
580	PJ-BP-FP-AC-BH-ER-RI-CC	34.305	2.15121809
581	PJ-BU-FP-AC-ER-RI-CC-DF	35.624	2.239201
582	PJ-BO-EL-FP-AC-ER-RI-CC	35.337	2.4558991
583	PJ-BV-CA-FP-AC-ER-RI-CC	34.632	2.394552
584	PJ-BP-FP-AC-CG-ER-RI-CC	35.375	1.9644731
585	PC-BC-FP-AC-BH-ER-RI-CC	31.797	1.8949227
586	PJ-BO-FP-CH-AC-ER-RI-CC	35.21	2.4271314
587	PJ-BP-FP-AC-ER-RI-CC-DL	28.953	1.375026
588	PJ-BP-FP-AC-ER-RI-CC-DF	34.156	1.830992
589	PC-BT-DP-FP-AC-ER-RI-CC	22.194	1.0238667
590	PJ-DP-FP-CH-AC-ER-RI-CC	20.489	1.903888
591	BV-DP-BL-FP-AC-ER-RI-CC	16.548	1.854824
592	PJ-BC-BA-FP-AC-ER-RI-CC	33.226	1.92601881
593	PJ-BV-EL-FP-AC-ER-RI-CC	34.274	2.4129551
594	PJ-DP-FP-AC-BH-ER-RI-CC	18.45	2.0086853
595	PC-BT-BL-FP-AC-ER-RI-CC	31.226	1.0653973
596	BV-DP-BA-FP-AC-ER-RI-CC	19.952	1.75889
597	PJ-CA-EL-FP-AC-ER-RI-CC	35.686	2.462424
598	PJ-CA-FP-CH-AC-ER-RI-CC	35.679	2.3320412
599	PJ-BC-BP-FP-AC-ER-RI-CC	30.699	1.8160487
600	PJ-BO-FP-AC-BH-ER-RI-CC	35.117	2.4830962
601	PC-BC-FP-AC-CG-ER-RI-CC	32.578	1.7230788
602	PJ-BO-FP-AC-CG-ER-RI-CC	35.784	2.2013424
603	PC-BC-FP-AC-ER-RI-CC-DL	28.915	1.2181291
604	PJ-BO-FP-AC-ER-RI-CC-DL	30.308	1.5920656
605	PJ-BV-FP-CH-AC-ER-RI-CC	34.294	2.3741965
606	PJ-CA-FP-AC-BH-ER-RI-CC	35.429	2.486627
607	PC-BT-BA-FP-AC-ER-RI-CC	32.105	0.9694594
608	PJ-DP-FP-AC-CG-ER-RI-CC	23.111	1.754689
609	PJ-BV-FP-AC-BH-ER-RI-CC	34.265	2.4416516
610	PC-BT-BP-FP-AC-ER-RI-CC	30.939	1.135378
611	BV-DP-BP-FP-AC-ER-RI-CC	18.812	1.709156
612	PJ-BV-FP-AC-CG-ER-RI-CC	34.893	2.2142914
613	PJ-CA-FP-AC-CG-ER-RI-CC	36.576	2.0965573
614	PJ-BC-CA-FP-AC-ER-RI-CC	32.714	1.9138301
615	PC-BT-CA-FP-AC-ER-RI-CC	31.668	1.1349496
616	PJ-BV-FP-AC-ER-RI-CC-DL	29.371	1.5776863
617	PJ-DP-FP-AC-ER-RI-CC-DL	15.986	1.253252
618	PC-BT-EL-FP-AC-ER-RI-CC	31.557	1.097993
619	PJ-BO-FP-AC-ER-RI-CC-DF	35.724	2.25310493
620	PC-BT-FP-CH-AC-ER-RI-CC	31.657	1.0790698
621	PJ-BO-BT-FP-AC-ER-RI-CC	31.937	1.3243579
622	PC-BT-FP-AC-BH-ER-RI-CC	31.66	1.1655427
623	PC-BC-FP-AC-ER-RI-CC-DF	32.187	1.7150525
624	PC-BC-BY-FP-AC-ER-RI-CC	31.55	1.8260999
625	PC-BT-FP-AC-CG-ER-RI-CC	32.044	0.9457511
626	PJ-CA-FP-AC-ER-RI-CC-DL	30.509	1.4991713
627	PJ-BC-EL-FP-AC-ER-RI-CC	32.29	1.898136
628	PJ-CA-FP-AC-ER-RI-CC-DF	35.706	2.1831341
629	PC-BC-BU-FP-AC-ER-RI-CC	31.75	1.784236
630	BV-DP-CA-FP-AC-ER-RI-CC	20.711	1.894044
631	PJ-EL-FP-CH-AC-ER-RI-CC	35.373	2.3814925
632	PC-BT-FP-AC-ER-RI-CC-DL	28.907	0.678793
633	PC-BY-DP-FP-AC-ER-RI-CC	17.085	1.545411
634	PJ-BV-FP-AC-ER-RI-CC-DF	34.606	2.162499
635	PC-BT-FP-AC-ER-RI-CC-DF	32.08	1.06782823
636	PJ-BV-BF-FP-AC-ER-RI-CC	31.295	1.4228622
637	BV-DP-EL-FP-AC-ER-RI-CC	17.93	1.93079
638	FP-CH-AC-BH-CG-ER-RI-CC	35.497	1.9084877
639	PJ-BC-FP-CH-AC-ER-RI-CC	32.131	1.8467218
640	PJ-DP-FP-AC-ER-RI-CC-DF	21.079	1.8069198
641	PJ-EL-FP-AC-BH-ER-RI-CC	35.226	2.504882
642	PJ-BO-BC-FP-AC-ER-RI-CC	32.547	1.9855326
643	PC-BY-BL-FP-AC-ER-RI-CC	33.163	2.0516094
644	PJ-BO-BY-FP-AC-ER-RI-CC	34.212	2.306994
645	PC-BY-BA-FP-AC-ER-RI-CC	34.088	1.8962473
646	PJ-EL-FP-AC-CG-ER-RI-CC	35.911	2.1762463
647	BV-BA-FP-AC-BH-ER-RI-CC	33.973	2.225737
648	PJ-BO-BU-FP-AC-ER-RI-CC	35.318	2.509959
649	PJ-BV-BO-FP-AC-ER-RI-CC	34.148	2.4694118
650	BV-BA-FP-AC-CG-ER-RI-CC	34.799	1.9325701
651	BV-BA-FP-AC-ER-RI-CC-DL	29.412	1.4789077
652	BV-BA-FP-AC-ER-RI-CC-DF	34.33	2.007924
653	BV-BP-CA-FP-AC-ER-RI-CC	32.241	1.889967
654	BV-DP-FP-CH-AC-ER-RI-CC	19.073	1.80186
655	PJ-EL-FP-AC-ER-RI-CC-DL	30.23	1.515959
656	PJ-BL-BA-FP-AC-ER-RI-CC	35.272	2.3513884
657	PJ-BC-FP-AC-BH-ER-RI-CC	32.581	1.966132
658	BV-DP-FP-AC-BH-ER-RI-CC	17.112	1.908201
659	PJ-BL-BP-FP-AC-ER-RI-CC	33.927	2.1936572
660	PJ-EL-FP-AC-ER-RI-CC-DF	35.614	2.2220633
661	PC-BY-BP-FP-AC-ER-RI-CC	32.079	1.8430641
662	PJ-BV-BT-FP-AC-ER-RI-CC	30.992	1.1418161
663	BV-DP-FP-AC-CG-ER-RI-CC	22.421	1.659162
664	BV-DP-FP-AC-ER-RI-CC-DL	16.114	1.3181188
665	PJ-BL-CA-FP-AC-ER-RI-CC	35.167	2.484418
666	PJ-BT-DP-FP-AC-ER-RI-CC	22.233	1.0756038
667	PJ-FP-CH-AC-BH-ER-RI-CC	35.24	2.345201
668	PJ-BL-EL-FP-AC-ER-RI-CC	34.898	2.469088
669	BV-BP-EL-FP-AC-ER-RI-CC	32.162	2.082866
670	PJ-BT-BL-FP-AC-ER-RI-CC	31.505	1.15838132
671	PJ-FP-CH-AC-CG-ER-RI-CC	36.17	2.11598908
672	PJ-BC-FP-AC-CG-ER-RI-CC	32.858	1.78951353
673	PJ-FP-CH-AC-ER-RI-CC-DL	30.053	1.4640602
674	PC-BY-CA-FP-AC-ER-RI-CC	33.876	2.0319506
675	PJ-BV-BC-FP-AC-ER-RI-CC	30.671	1.86801014
676	PC-BY-EL-FP-AC-ER-RI-CC	33.289	1.966128
677	PC-BY-FP-CH-AC-ER-RI-CC	33.26	1.924448
678	PJ-BL-FP-CH-AC-ER-RI-CC	35.015	2.35381989
679	BV-DP-FP-AC-ER-RI-CC-DF	20.449	1.690123
680	BV-BL-BA-FP-AC-ER-RI-CC	33.52	2.2165973
681	PJ-BL-FP-AC-BH-ER-RI-CC	34.694	2.4379946
682	BV-BL-BP-FP-AC-ER-RI-CC	32.028	2.059281
683	BV-BP-FP-CH-AC-ER-RI-CC	32.694	1.987717
684	PJ-BT-BA-FP-AC-ER-RI-CC	32.45	1.0413473
685	PJ-BC-FP-AC-ER-RI-CC-DL	28.959	1.30904654
686	PJ-BT-BP-FP-AC-ER-RI-CC	31.499	1.1766475
687	BV-BY-FP-CH-AC-ER-RI-CC	32.42	2.0520477
688	BV-BL-CA-FP-AC-ER-RI-CC	33.82	2.304146
689	PJ-BV-BY-FP-AC-ER-RI-CC	32.872	2.16037364
690	BV-BF-DP-FP-AC-ER-RI-CC	23.022	1.23794912
691	BV-BL-EL-FP-AC-ER-RI-CC	32.987	2.241867
692	BV-BY-FP-AC-BH-ER-RI-CC	32.663	2.13762215
693	BV-BY-FP-AC-CG-ER-RI-CC	33.05	1.9674682
694	BV-BL-FP-CH-AC-ER-RI-CC	33.203	2.261205
695	BV-BY-FP-AC-ER-RI-CC-DL	28.783	1.4505274
696	PJ-BC-FP-AC-ER-RI-CC-DF	32.373	1.7265901
697	BV-BT-BL-FP-AC-ER-RI-CC	30.409	1.0833872
698	BV-BP-FP-AC-BH-ER-RI-CC	32.875	2.027596
699	BV-BY-FP-AC-ER-RI-CC-DF	32.87	1.8481964
700	PJ-BV-BU-FP-AC-ER-RI-CC	34.067	2.355268
701	PJ-BF-DP-FP-AC-ER-RI-CC	22.254	1.3206689
702	BV-BL-FP-AC-BH-ER-RI-CC	33.107	2.2477569
703	PJ-BT-CA-FP-AC-ER-RI-CC	31.983	1.1301352
704	BV-BF-BL-FP-AC-ER-RI-CC	30.751	1.3876547
705	BV-BL-FP-AC-CG-ER-RI-CC	33.793	2.0557772
706	BV-BP-FP-AC-CG-ER-RI-CC	33.702	1.730385
707	BV-BP-FP-AC-ER-RI-CC-DL	28.18	1.266709
708	PJ-BC-BY-FP-AC-ER-RI-CC	31.692	1.8520777
709	BV-BP-FP-AC-ER-RI-CC-DF	32.034	1.718589
710	PJ-BT-EL-FP-AC-ER-RI-CC	31.861	1.19952266
711	BV-BY-BU-FP-AC-ER-RI-CC	32.87	2.088037
712	BV-BL-FP-AC-ER-RI-CC-DL	28.77	1.568126
713	BV-BF-BA-FP-AC-ER-RI-CC	31.446	1.2395501
714	BV-BT-BA-FP-AC-ER-RI-CC	30.988	0.9537441
715	PJ-BC-BU-FP-AC-ER-RI-CC	32.333	1.886315
716	PJ-BF-BL-FP-AC-ER-RI-CC	31.779	1.4518651
717	BV-BT-BP-FP-AC-ER-RI-CC	29.894	1.047927
718	BV-CA-EL-FP-AC-ER-RI-CC	33.892	2.297512
719	PJ-BY-DP-FP-AC-ER-RI-CC	16.33	1.651971
720	PJ-BT-FP-CH-AC-ER-RI-CC	31.923	1.163908
721	PJ-BT-FP-AC-BH-ER-RI-CC	31.882	1.1894988
722	PJ-BY-BL-FP-AC-ER-RI-CC	33.547	2.1967357
723	PJ-BF-BA-FP-AC-ER-RI-CC	32.515	1.38002316
724	PJ-BY-BA-FP-AC-ER-RI-CC	34.41	2.0367206
725	BV-BL-FP-AC-ER-RI-CC-DF	33.461	2.030182
726	BV-BF-BP-FP-AC-ER-RI-CC	30.28	1.296945
727	PJ-BT-FP-AC-CG-ER-RI-CC	32.147	1.0152545
728	BV-BA-BP-FP-AC-ER-RI-CC	32.769	1.854577
729	BV-BU-DP-FP-AC-ER-RI-CC	18.727	1.855328
730	PJ-BY-BP-FP-AC-ER-RI-CC	33.337	2.0011698
731	PJ-BY-CA-FP-AC-ER-RI-CC	34.497	2.1669703
732	BF-BL-FP-AC-BH-ER-RI-CC	31.71	1.4071506
733	BV-BU-BL-FP-AC-ER-RI-CC	33.12	2.134998
734	BV-BT-CA-FP-AC-ER-RI-CC	30.824	1.075954
735	PJ-BY-EL-FP-AC-ER-RI-CC	34	2.182614
736	BF-BL-FP-AC-CG-ER-RI-CC	32.281	1.2506883
737	BV-CA-FP-CH-AC-ER-RI-CC	34.051	2.330112
738	PJ-BY-FP-CH-AC-ER-RI-CC	33.811	2.0964455
739	BV-BT-EL-FP-AC-ER-RI-CC	30.704	1.089905
740	BF-BL-FP-AC-ER-RI-CC-DL	28.648	0.9762435
741	BV-BU-BA-FP-AC-ER-RI-CC	33.693	2.181678
742	BF-BL-FP-AC-ER-RI-CC-DF	32.098	1.3846623
743	BV-BT-FP-CH-AC-ER-RI-CC	30.794	1.0612809
744	BF-BA-BP-FP-AC-ER-RI-CC	32.039	1.141872483
745	BV-BU-BP-FP-AC-ER-RI-CC	31.825	1.87965
746	PJ-BF-BP-FP-AC-ER-RI-CC	31.733	1.3325997
747	BV-BF-CA-FP-AC-ER-RI-CC	31.289	1.33864
748	BV-BA-CA-FP-AC-ER-RI-CC	33.894	2.1428436
749	BF-BA-CA-FP-AC-ER-RI-CC	32.752	1.26138996
750	BV-BU-CA-FP-AC-ER-RI-CC	33.707	2.320638
751	BV-CA-FP-AC-BH-ER-RI-CC	34.042	2.347095
752	BF-BA-EL-FP-AC-ER-RI-CC	32.428	1.2830647
753	BV-BU-EL-FP-AC-ER-RI-CC	33.374	2.293701
754	PJ-BY-FP-AC-BH-ER-RI-CC	33.918	2.2465828
755	BV-BU-FP-CH-AC-ER-RI-CC	33.537	2.250656
756	PJ-BY-FP-AC-CG-ER-RI-CC	34.264	2.019743
757	BV-CA-FP-AC-CG-ER-RI-CC	35.503	2.071451
758	BF-BA-FP-CH-AC-ER-RI-CC	32.284	1.2777841
759	BV-CA-FP-AC-ER-RI-CC-DL	29.664	1.463409
760	BF-BA-FP-AC-BH-ER-RI-CC	32.384	1.2848007
761	BF-BA-FP-AC-CG-ER-RI-CC	33.217	1.1267333
762	BV-BF-EL-FP-AC-ER-RI-CC	31.141	1.4087861
763	BF-BA-FP-AC-ER-RI-CC-DL	29.153	0.7232356
764	BV-BT-FP-AC-BH-ER-RI-CC	30.805	1.0939446
765	BV-BA-EL-FP-AC-ER-RI-CC	33.566	2.143317
766	BF-BA-FP-AC-ER-RI-CC-DF	32.859	1.2098185
767	BV-BA-FP-CH-AC-ER-RI-CC	33.777	2.1651673
768	PJ-BF-CA-FP-AC-ER-RI-CC	32.507	1.421204
769	BF-BP-CA-FP-AC-ER-RI-CC	31.826	1.2749416
770	PJ-BF-EL-FP-AC-ER-RI-CC	32.294	1.4902954
771	BF-BP-EL-FP-AC-ER-RI-CC	31.528	1.31644683
772	BV-BU-FP-AC-BH-ER-RI-CC	33.504	2.280591
773	PJ-BY-FP-AC-ER-RI-CC-DL	29.367	1.4623646
774	BF-FP-CH-AC-ER-RI-CC-DL	28.824	0.8547851
775	BV-CA-FP-AC-ER-RI-CC-DF	33.815	1.9952737
776	BF-FP-CH-AC-ER-RI-CC-DF	32.604	1.3649991
777	PJ-BF-FP-CH-AC-ER-RI-CC	32.17	1.4403398
778	BV-BU-FP-AC-CG-ER-RI-CC	34.367	2.021109
779	BF-BP-FP-CH-AC-ER-RI-CC	31.579	1.25715982
780	PJ-BF-FP-AC-BH-ER-RI-CC	32.156	1.4703094
781	BV-BU-FP-AC-ER-RI-CC-DL	29.147	1.582631
782	BV-BU-FP-AC-ER-RI-CC-DF	33.684	2.018302
783	BF-BT-FP-AC-ER-RI-CC-DL	28.889	0.50047891
784	BF-BT-FP-AC-ER-RI-CC-DF	31.303	0.738073
785	BV-BF-FP-CH-AC-ER-RI-CC	31.157	1.343615
786	BV-BT-FP-AC-CG-ER-RI-CC	31.107	0.939345
787	BF-BT-BC-FP-AC-ER-RI-CC	29.481	0.80433861
788	BF-DP-BL-FP-AC-ER-RI-CC	22.349	1.2673262
789	PJ-BY-FP-AC-ER-RI-CC-DF	34.181	1.901417
790	BV-EL-FP-CH-AC-ER-RI-CC	33.417	2.207022
791	BF-FP-AC-BH-CG-ER-RI-CC	32.718	1.299487
792	BV-BF-FP-AC-BH-ER-RI-CC	31.258	1.380055
793	BF-BT-BY-FP-AC-ER-RI-CC	30.777	0.7797087
794	PJ-BY-BU-FP-AC-ER-RI-CC	34.206	2.268605
795	BV-BF-FP-AC-CG-ER-RI-CC	32.036	1.2143196
796	BF-BP-FP-AC-BH-ER-RI-CC	31.59	1.3160953
797	PJ-BU-DP-FP-AC-ER-RI-CC	19.198	2.083448
798	BV-BT-FP-AC-ER-RI-CC-DL	28.034	0.7350757
799	BF-DP-BA-FP-AC-ER-RI-CC	24.864	1.1511297
800	BF-BT-BU-FP-AC-ER-RI-CC	30.819	0.7785761
801	BV-BF-FP-AC-ER-RI-CC-DL	28.009	0.8293881
802	BF-BC-DP-FP-AC-ER-RI-CC	20.586	1.10377348
803	BV-BF-FP-AC-ER-RI-CC-DF	31.545	1.3310543
804	BF-BC-BL-FP-AC-ER-RI-CC	30.226	1.25892574
805	BF-BP-FP-AC-CG-ER-RI-CC	32.22	1.1880531
806	BF-BP-FP-AC-ER-RI-CC-DL	28.614	0.8242354
807	BF-FP-AC-BH-ER-RI-CC-DL	28.779	0.9197634
808	BV-EL-FP-AC-BH-ER-RI-CC	33.415	2.250328
809	BF-BC-BA-FP-AC-ER-RI-CC	30.457	1.14148041
810	BV-EL-FP-AC-CG-ER-RI-CC	34.446	1.995902
811	BF-BC-BP-FP-AC-ER-RI-CC	29.471	1.1732822
812	PJ-BU-BL-FP-AC-ER-RI-CC	34.936	2.46197
813	BF-BC-CA-FP-AC-ER-RI-CC	30.727	1.22373088
814	BF-DP-BP-FP-AC-ER-RI-CC	21.702	1.1740357
815	BF-BC-EL-FP-AC-ER-RI-CC	30.544	1.23172918
816	BF-BC-FP-CH-AC-ER-RI-CC	30.179	1.25172345
817	BV-BT-FP-AC-ER-RI-CC-DF	31.145	0.9908595
818	BF-BC-FP-AC-BH-ER-RI-CC	30.44	1.3055422
819	BF-BC-FP-AC-CG-ER-RI-CC	30.614	1.2175145
820	BV-BT-BC-FP-AC-ER-RI-CC	28.913	0.99613851
821	BF-BU-BA-FP-AC-ER-RI-CC	32.355	1.315568
822	BV-BT-BY-FP-AC-ER-RI-CC	30.668	1.0857068
823	BF-BC-FP-AC-ER-RI-CC-DL	28.581	0.8135871
824	BF-BP-FP-AC-ER-RI-CC-DF	32.097	1.2110708
825	BV-EL-FP-AC-ER-RI-CC-DL	28.879	1.462503
826	BV-BF-BO-FP-AC-ER-RI-CC	30.949	1.3476113
827	BV-EL-FP-AC-ER-RI-CC-DF	33.816	2.07009
828	BF-FP-AC-BH-ER-RI-CC-DF	32.424	1.3509494
829	BV-BF-BT-FP-AC-ER-RI-CC	29.829	0.7845803
830	BF-DP-CA-FP-AC-ER-RI-CC	23.115	1.2906516
831	BF-FP-AC-CG-ER-RI-CC-DL	29.745	0.7919317
832	BF-FP-AC-CG-ER-RI-CC-DF	33.05	1.2165264
833	BV-FP-CH-AC-BH-ER-RI-CC	33.56	2.2882945
834	BV-BT-BU-FP-AC-ER-RI-CC	30.814	1.123637
835	BF-DP-EL-FP-AC-ER-RI-CC	23.802	1.2889041
836	BV-FP-CH-AC-CG-ER-RI-CC	34.584	1.9862658
837	BV-BF-BC-FP-AC-ER-RI-CC	28.936	1.18686107
838	BV-BF-BY-FP-AC-ER-RI-CC	31.001	1.3762056
839	BV-BC-DP-FP-AC-ER-RI-CC	15.324	1.52099732
840	BV-BF-BU-FP-AC-ER-RI-CC	31.294	1.3641895
841	BV-BO-DP-FP-AC-ER-RI-CC	16.54	1.9405166
842	BV-BO-BL-FP-AC-ER-RI-CC	33.27	2.3245072
843	BF-BU-BP-FP-AC-ER-RI-CC	31.567	1.3237682
844	BV-BO-BA-FP-AC-ER-RI-CC	33.958	2.2465096
845	BF-BC-FP-AC-ER-RI-CC-DF	30.817	1.1942525
846	BF-CA-EL-FP-AC-ER-RI-CC	32.427	1.3632684
847	BF-BC-BY-FP-AC-ER-RI-CC	30.291	1.3102444
848	BF-BU-CA-FP-AC-ER-RI-CC	32.477	1.4508573
849	BF-BC-BU-FP-AC-ER-RI-CC	30.534	1.2279007
850	BF-CA-FP-CH-AC-ER-RI-CC	32.35	1.3540195
851	BV-BO-BP-FP-AC-ER-RI-CC	31.884	2.05051
852	BF-BU-EL-FP-AC-ER-RI-CC	32.209	1.4446241
853	BV-BO-CA-FP-AC-ER-RI-CC	33.692	2.318427
854	BF-CA-FP-AC-BH-ER-RI-CC	32.359	1.35974311
855	BF-BU-FP-CH-AC-ER-RI-CC	32.189	1.3898977
856	BF-CA-FP-AC-CG-ER-RI-CC	33.027	1.1826572
857	BV-FP-CH-AC-ER-RI-CC-DL	28.758	1.504652
858	BF-DP-FP-CH-AC-ER-RI-CC	22.877	1.2458662
859	BF-CA-FP-AC-ER-RI-CC-DL	29.083	0.8540343
860	BF-BY-DP-FP-AC-ER-RI-CC	22.014	1.2333526
861	BF-FP-AC-ER-RI-CC-DL-DF	29.271	0.8355026
862	BV-BC-BL-FP-AC-ER-RI-CC	30.219	1.76390474
863	BF-CA-FP-AC-ER-RI-CC-DF	32.66	1.31414884
864	BF-BU-FP-AC-BH-ER-RI-CC	32.218	1.50324
865	BV-FP-CH-AC-ER-RI-CC-DF	33.774	2.029998
866	BF-BO-DP-FP-AC-ER-RI-CC	22.004	1.303881
867	BF-BY-BL-FP-AC-ER-RI-CC	31.54	1.39158761
868	BF-EL-FP-CH-AC-ER-RI-CC	32.055	1.38727525
869	BF-BU-FP-AC-CG-ER-RI-CC	32.964	1.2969726
870	BF-BO-BL-FP-AC-ER-RI-CC	31.731	1.4253978
871	BF-DP-FP-AC-BH-ER-RI-CC	22.336	1.2877181
872	BF-BY-BA-FP-AC-ER-RI-CC	32.201	1.23072689
873	BF-BY-BP-FP-AC-ER-RI-CC	31.511	1.3167139
874	BF-BY-CA-FP-AC-ER-RI-CC	32.179	1.33564426
875	BV-BO-EL-FP-AC-ER-RI-CC	33.442	2.24178
876	BV-BO-FP-CH-AC-ER-RI-CC	33.754	2.2940143
877	BF-BY-EL-FP-AC-ER-RI-CC	31.975	1.4440652
878	BV-BC-BA-FP-AC-ER-RI-CC	30.279	1.7266708
879	BF-BY-FP-CH-AC-ER-RI-CC	31.85	1.3417751
880	BF-BU-FP-AC-ER-RI-CC-DL	28.9	0.8717922
881	BF-EL-FP-AC-BH-ER-RI-CC	32.166	1.4461287
882	BF-BY-FP-AC-BH-ER-RI-CC	31.883	1.44067
883	BV-BO-FP-AC-BH-ER-RI-CC	33.607	2.3869011
884	BF-EL-FP-AC-CG-ER-RI-CC	32.844	1.2759791
885	BF-BY-FP-AC-CG-ER-RI-CC	32.233	1.2832042
886	BF-EL-FP-AC-ER-RI-CC-DL	28.859	0.8944292
887	BV-FP-AC-BH-CG-ER-RI-CC	34.285	2.061311
888	BF-BO-BA-FP-AC-ER-RI-CC	32.193	1.2921987
889	BF-BY-FP-AC-ER-RI-CC-DL	28.828	0.8797057
890	BF-EL-FP-AC-ER-RI-CC-DF	32.437	1.3741716
891	BV-FP-AC-BH-ER-RI-CC-DL	28.718	1.5282697
892	BF-BY-FP-AC-ER-RI-CC-DF	32.271	1.3335748
893	BF-FP-CH-AC-BH-ER-RI-CC	32.138	1.4070876
894	BV-FP-AC-BH-ER-RI-CC-DF	33.814	2.084513
895	BF-DP-FP-AC-CG-ER-RI-CC	24.185	1.174498
896	BF-BY-BU-FP-AC-ER-RI-CC	31.946	1.428206
897	BV-FP-AC-CG-ER-RI-CC-DL	31.068	1.3638257
898	BF-BO-BP-FP-AC-ER-RI-CC	31.216	1.337612
899	BV-FP-AC-CG-ER-RI-CC-DF	34.627	1.7945047
900	BF-BU-DP-FP-AC-ER-RI-CC	22.917	1.329604
901	BV-FP-AC-ER-RI-CC-DL-DF	29.098	1.3405493
902	BF-BU-BL-FP-AC-ER-RI-CC	31.758	1.43262538
903	BF-BU-FP-AC-ER-RI-CC-DF	32.429	1.405091
904	BF-FP-CH-AC-CG-ER-RI-CC	32.738	1.2518746
905	BF-BO-CA-FP-AC-ER-RI-CC	32.303	1.3696279
906	BV-BC-BP-FP-AC-ER-RI-CC	29.412	1.56286044
907	BF-DP-FP-AC-ER-RI-CC-DL	20.677	0.8357076
908	BV-BO-FP-AC-CG-ER-RI-CC	34.245	2.1146685
909	BO-DP-BL-FP-AC-ER-RI-CC	17.304	1.9593177
910	BO-BA-FP-AC-BH-ER-RI-CC	35.114	2.321643
911	BF-DP-FP-AC-ER-RI-CC-DF	23.596	1.2041631
912	BO-BT-DP-FP-AC-ER-RI-CC	21.921	1.0945451
913	BO-BT-BL-FP-AC-ER-RI-CC	31.33	1.2764219
914	BF-BO-EL-FP-AC-ER-RI-CC	32.209	1.4985401
915	BO-BA-FP-AC-CG-ER-RI-CC	36.039	2.0574267
916	BV-BC-CA-FP-AC-ER-RI-CC	30.581	1.817648
917	BO-BY-EL-FP-AC-ER-RI-CC	33.715	2.121371
918	BV-BC-EL-FP-AC-ER-RI-CC	29.984	1.685928
919	BV-BO-FP-AC-ER-RI-CC-DL	29.597	1.5757502
920	BO-BY-FP-CH-AC-ER-RI-CC	33.453	2.108528
921	BO-DP-BA-FP-AC-ER-RI-CC	21.525	1.8598389
922	BF-BL-BA-FP-AC-ER-RI-CC	32.032	1.2703237
923	BO-BA-FP-AC-ER-RI-CC-DL	30.509	1.4841815
924	BO-BY-FP-AC-BH-ER-RI-CC	33.633	2.252212
925	BF-BL-BP-FP-AC-ER-RI-CC	31.293	1.3561436
926	BF-BL-CA-FP-AC-ER-RI-CC	31.93	1.371826
927	BF-BO-FP-CH-AC-ER-RI-CC	32.001	1.4293793
928	BO-BY-FP-AC-CG-ER-RI-CC	34.145	1.9980412
929	BF-BL-EL-FP-AC-ER-RI-CC	31.752	1.5070771
930	BF-BL-FP-CH-AC-ER-RI-CC	31.708	1.3957082
931	BV-BC-FP-CH-AC-ER-RI-CC	30.283	1.69513667
932	BV-BO-FP-AC-ER-RI-CC-DF	34.155	2.1525634
933	BF-BO-FP-AC-BH-ER-RI-CC	32.054	1.471392
934	BO-BT-BA-FP-AC-ER-RI-CC	32.211	1.1341127
935	BO-BA-FP-AC-ER-RI-CC-DF	35.719	2.06179377
936	BO-DP-BP-FP-AC-ER-RI-CC	18.26	1.7565243
937	BT-BL-FP-CH-AC-ER-RI-CC	31.334	1.0926267
938	BF-BO-FP-AC-CG-ER-RI-CC	32.631	1.298569
939	BO-BP-CA-FP-AC-ER-RI-CC	33.376	1.9909167
940	BF-BO-FP-AC-ER-RI-CC-DL	28.83	0.995335
941	BF-BO-FP-AC-ER-RI-CC-DF	32.555	1.3930206
942	BO-BY-FP-AC-ER-RI-CC-DL	29.841	1.544271
943	BV-BC-FP-AC-BH-ER-RI-CC	30.502	1.83368252
944	BV-BO-BT-FP-AC-ER-RI-CC	30.622	1.2095773
945	BF-BO-BT-FP-AC-ER-RI-CC	30.742	0.8581555
946	BO-BT-BP-FP-AC-ER-RI-CC	31.058	1.2737683
947	BO-DP-CA-FP-AC-ER-RI-CC	19.834	1.9643786
948	BO-BY-FP-AC-ER-RI-CC-DF	34.185	1.9366155
949	BO-DP-EL-FP-AC-ER-RI-CC	18.281	2.010267
950	BV-BC-FP-AC-CG-ER-RI-CC	30.873	1.7154314
951	BO-BP-EL-FP-AC-ER-RI-CC	33.809	2.00681
952	BT-BL-FP-AC-BH-ER-RI-CC	31.309	1.116814
953	BO-DP-FP-CH-AC-ER-RI-CC	18.785	1.8515347
954	BO-BP-FP-CH-AC-ER-RI-CC	33.917	2.0242623
955	BO-BT-CA-FP-AC-ER-RI-CC	31.733	1.2031112
956	BF-BO-BC-FP-AC-ER-RI-CC	30	1.287221
957	BO-BY-BU-FP-AC-ER-RI-CC	34.028	2.255846
958	BV-BO-BC-FP-AC-ER-RI-CC	30.587	1.89484754
959	BT-BL-FP-AC-CG-ER-RI-CC	31.694	0.9760043
960	BO-BT-EL-FP-AC-ER-RI-CC	31.567	1.233191
961	BO-DP-FP-AC-BH-ER-RI-CC	16.873	1.97049282
962	BO-BP-FP-AC-BH-ER-RI-CC	33.808	2.0860128
963	BF-BO-BY-FP-AC-ER-RI-CC	31.758	1.4837456
964	BV-BC-FP-AC-ER-RI-CC-DL	28.05	1.2540624
965	BO-BU-DP-FP-AC-ER-RI-CC	17.564	1.968721
966	BO-BT-FP-CH-AC-ER-RI-CC	31.774	1.21931106
967	BO-BT-FP-AC-BH-ER-RI-CC	31.647	1.303957
968	BV-BO-BY-FP-AC-ER-RI-CC	32.538	2.2037583
969	BO-BP-FP-AC-CG-ER-RI-CC	35.139	1.9172451
970	BO-BT-FP-AC-CG-ER-RI-CC	32.188	1.192171
971	BO-BU-BL-FP-AC-ER-RI-CC	34.515	2.455004
972	BF-BO-BU-FP-AC-ER-RI-CC	32.147	1.49405
973	BV-BO-BU-FP-AC-ER-RI-CC	33.705	2.371659
974	BO-DP-FP-AC-CG-ER-RI-CC	19.402	1.764013
975	BO-BT-FP-AC-ER-RI-CC-DL	28.914	0.76976
976	BO-BT-FP-AC-ER-RI-CC-DF	32.107	1.19725239
977	BO-DP-FP-AC-ER-RI-CC-DL	16.119	1.3477457
978	BO-BP-FP-AC-ER-RI-CC-DL	29.485	1.37937942
979	BO-DP-FP-AC-ER-RI-CC-DF	19.26	1.78089943
980	BT-BL-FP-AC-ER-RI-CC-DL	28.528	0.7325929
981	BO-BP-FP-AC-ER-RI-CC-DF	33.93	1.873331
982	BV-BC-FP-AC-ER-RI-CC-DF	30.361	1.5880365
983	BO-CA-EL-FP-AC-ER-RI-CC	34.852	2.2637097
984	BF-BT-DP-FP-AC-ER-RI-CC	25.816	0.70141192
985	BO-BL-BA-FP-AC-ER-RI-CC	34.962	2.32427978
986	BO-BT-BC-FP-AC-ER-RI-CC	29.64	1.170995
987	BV-BT-DP-FP-AC-ER-RI-CC	22.353	0.959389
988	BO-BL-BP-FP-AC-ER-RI-CC	33.652	2.133301
989	BV-BC-BY-FP-AC-ER-RI-CC	30.107	1.76738349
990	BO-CA-FP-CH-AC-ER-RI-CC	35.026	2.3261743
991	BF-BT-BL-FP-AC-ER-RI-CC	30.476	0.73931346
992	BO-BT-BY-FP-AC-ER-RI-CC	31.567	1.301734
993	BV-BC-BU-FP-AC-ER-RI-CC	30.072	1.7657075
994	BT-BL-FP-AC-ER-RI-CC-DF	31.673	1.0250315
995	BO-BL-CA-FP-AC-ER-RI-CC	34.849	2.3435601
996	BO-BU-BA-FP-AC-ER-RI-CC	35.077	2.297068
997	BO-CA-FP-AC-BH-ER-RI-CC	34.886	2.3662601
998	BT-FP-CH-AC-CG-ER-RI-CC	32.193	0.938875
999	BF-BT-BA-FP-AC-ER-RI-CC	31.338	0.6319958
1000	BO-CA-FP-AC-CG-ER-RI-CC	36.254	2.0880777
1001	BT-FP-CH-AC-ER-RI-CC-DL	28.911	0.677584
1002	BV-BY-DP-FP-AC-ER-RI-CC	16.836	1.6029042
1003	BO-CA-FP-AC-ER-RI-CC-DL	30.513	1.546305
1004	BT-FP-CH-AC-ER-RI-CC-DF	32.249	1.0864199
1005	BO-BL-EL-FP-AC-ER-RI-CC	34.456	2.339414
1006	BT-FP-AC-BH-CG-ER-RI-CC	32.022	0.9411806
1007	BF-BT-BP-FP-AC-ER-RI-CC	30.468	0.7934595
1008	BT-FP-AC-BH-ER-RI-CC-DL	28.911	0.725585
1009	BT-BA-BP-FP-AC-ER-RI-CC	31.69	0.9496178
1010	BT-FP-AC-BH-ER-RI-CC-DF	32.109	1.06524072
1011	BO-BU-BP-FP-AC-ER-RI-CC	33.637	2.0685243
1012	BO-BU-CA-FP-AC-ER-RI-CC	34.995	2.2553602
1013	BF-BT-CA-FP-AC-ER-RI-CC	30.851	0.735283
1014	BO-CA-FP-AC-ER-RI-CC-DF	35.357	2.0965741
1015	BO-BT-BU-FP-AC-ER-RI-CC	31.733	1.322461
1016	BO-BU-EL-FP-AC-ER-RI-CC	34.66	2.34324
1017	BF-BT-EL-FP-AC-ER-RI-CC	30.803	0.7818847
1018	BO-EL-FP-CH-AC-ER-RI-CC	34.593	2.2528042
1019	BT-BA-CA-FP-AC-ER-RI-CC	32.286	0.9519388
1020	BO-BL-FP-CH-AC-ER-RI-CC	34.602	2.3359556
1021	BT-BA-EL-FP-AC-ER-RI-CC	32.278	0.9682032
1022	BV-BY-BL-FP-AC-ER-RI-CC	32.208	2.0613139
1023	BO-BU-FP-CH-AC-ER-RI-CC	34.644	2.339748
1024	BF-BT-FP-CH-AC-ER-RI-CC	30.832	0.7816737
1025	BT-BA-FP-CH-AC-ER-RI-CC	32.321	0.9834502
1026	BV-BY-BA-FP-AC-ER-RI-CC	32.748	2.0187548
1027	BO-BL-FP-AC-BH-ER-RI-CC	34.397	2.4076876
1028	BO-BU-FP-AC-BH-ER-RI-CC	34.714	2.447107
1029	BF-BT-FP-AC-BH-ER-RI-CC	30.833	0.7602489
1030	BT-FP-AC-CG-ER-RI-CC-DL	30.04	0.642587
1031	BO-EL-FP-AC-BH-ER-RI-CC	34.48	2.3392476
1032	BO-BC-DP-FP-AC-ER-RI-CC	15.099	1.66019466
1033	BO-BL-FP-AC-CG-ER-RI-CC	34.824	2.0918466
1034	BO-BU-FP-AC-CG-ER-RI-CC	35.588	2.146598
1035	BT-FP-AC-CG-ER-RI-CC-DF	32.452	0.8990038
1036	BO-BU-FP-AC-ER-RI-CC-DL	30.486	1.596815
1037	BT-FP-AC-ER-RI-CC-DL-DF	29.357	0.6537
1038	BO-BU-FP-AC-ER-RI-CC-DF	35.446	2.177256
1039	BT-BC-DP-FP-AC-ER-RI-CC	20.017	0.9604369
1040	BF-BT-FP-AC-CG-ER-RI-CC	31.288	0.6483964
1041	BO-BC-BL-FP-AC-ER-RI-CC	32.175	1.9144475
1042	BO-BL-FP-AC-ER-RI-CC-DL	29.938	1.5944265
1043	BT-BA-FP-AC-BH-ER-RI-CC	32.194	0.9769972
1044	BO-EL-FP-AC-CG-ER-RI-CC	35.445	2.055316
1045	BT-DP-BL-FP-AC-ER-RI-CC	21.91	0.9741236
1046	BT-BA-FP-AC-CG-ER-RI-CC	32.813	0.84799685
1047	BT-BC-BL-FP-AC-ER-RI-CC	29.995	1.0553201
1048	BO-BL-FP-AC-ER-RI-CC-DF	34.928	2.162501
1049	BO-BC-BA-FP-AC-ER-RI-CC	32.655	1.92914848
1050	BV-BY-BP-FP-AC-ER-RI-CC	31.495	1.856507
1051	BT-BA-FP-AC-ER-RI-CC-DL	29.299	0.6031775
1052	BO-BA-BP-FP-AC-ER-RI-CC	34.695	1.95636
1053	BT-BY-FP-AC-ER-RI-CC-DF	32.064	1.0812852
1054	BV-BY-CA-FP-AC-ER-RI-CC	32.771	1.975054
1055	BO-EL-FP-AC-ER-RI-CC-DL	30.245	1.507652
1056	BT-BY-BU-FP-AC-ER-RI-CC	31.719	1.184979
1057	BV-BY-EL-FP-AC-ER-RI-CC	32.553	2.117916
1058	BO-BA-CA-FP-AC-ER-RI-CC	35.569	2.1931085
1059	BT-BU-DP-FP-AC-ER-RI-CC	22.594	1.050212
1060	BT-DP-BA-FP-AC-ER-RI-CC	28.428	0.8896023
1061	BO-EL-FP-AC-ER-RI-CC-DF	35.221	2.130144
1062	BT-BC-BA-FP-AC-ER-RI-CC	30.385	0.9914678
1063	BT-BA-FP-AC-ER-RI-CC-DF	32.592	0.9011722
1064	BT-BU-BL-FP-AC-ER-RI-CC	31.264	1.09087674
1065	BO-BC-BP-FP-AC-ER-RI-CC	30.768	1.8124865
1066	BC-BA-BP-FP-AC-ER-RI-CC	30.967	1.7457778
1067	BT-BC-BP-FP-AC-ER-RI-CC	29.561	1.0629141
1068	BT-BU-BA-FP-AC-ER-RI-CC	32.203	0.99776
1069	BT-BP-CA-FP-AC-ER-RI-CC	31.332	1.0714403
1070	BC-BA-CA-FP-AC-ER-RI-CC	32.739	1.83437391
1071	BT-BP-EL-FP-AC-ER-RI-CC	31.254	1.108081
1072	BC-BA-EL-FP-AC-ER-RI-CC	32.322	1.7867798
1073	BC-BA-FP-CH-AC-ER-RI-CC	32.256	1.7755965
1074	BT-BC-CA-FP-AC-ER-RI-CC	30.407	1.036872
1075	BO-FP-CH-AC-BH-ER-RI-CC	34.627	2.3370261
1076	BT-DP-BP-FP-AC-ER-RI-CC	21.82	0.9918224
1077	BO-BA-EL-FP-AC-ER-RI-CC	35.287	2.2378276
1078	BO-BC-CA-FP-AC-ER-RI-CC	32.397	1.9002349
1079	BC-BA-FP-AC-BH-ER-RI-CC	32.634	1.89019356
1080	BT-BC-EL-FP-AC-ER-RI-CC	30.076	1.0733945
1081	BT-BP-FP-CH-AC-ER-RI-CC	31.319	1.0908223
1082	BT-BC-FP-CH-AC-ER-RI-CC	30.096	1.0556272
1083	BT-BU-BP-FP-AC-ER-RI-CC	31.317	1.151613
1084	BT-BC-FP-AC-BH-ER-RI-CC	30.284	1.1161035
1085	BO-BC-EL-FP-AC-ER-RI-CC	31.901	1.8196191
1086	BT-BP-FP-AC-BH-ER-RI-CC	31.234	1.1398
1087	BC-BA-FP-AC-CG-ER-RI-CC	33.32	1.696503
1088	BO-BA-FP-CH-AC-ER-RI-CC	35.21	2.2186378
1089	BT-BP-FP-AC-CG-ER-RI-CC	31.879	0.972945
1090	BC-BA-FP-AC-ER-RI-CC-DL	29.099	1.21121672
1091	BT-BU-CA-FP-AC-ER-RI-CC	31.817	1.1025744
1092	BC-BA-FP-AC-ER-RI-CC-DF	32.696	1.6695172
1093	BC-FP-AC-BH-ER-RI-CC-DF	32.147	1.7206868
1094	BT-DP-CA-FP-AC-ER-RI-CC	22.882	0.9926502
1095	BT-BU-EL-FP-AC-ER-RI-CC	31.656	1.098847
1096	BT-BC-FP-AC-CG-ER-RI-CC	30.372	1.0501299
1097	BC-FP-AC-CG-ER-RI-CC-DL	30.073	1.18613044
1098	BC-BP-CA-FP-AC-ER-RI-CC	31.006	1.7486019
1099	BT-BU-FP-CH-AC-ER-RI-CC	31.778	1.152791
1100	BC-FP-AC-CG-ER-RI-CC-DF	33.028	1.57026729
1101	BC-BP-EL-FP-AC-ER-RI-CC	30.669	1.7415482
1102	BT-BU-FP-AC-BH-ER-RI-CC	31.753	1.178182
1103	BC-FP-AC-ER-RI-CC-DL-DF	29.366	1.1307377
1104	BT-BP-FP-AC-ER-RI-CC-DL	28.903	0.67979
1105	BO-BC-FP-CH-AC-ER-RI-CC	31.808	1.8662678
1106	BC-BP-FP-CH-AC-ER-RI-CC	30.692	1.7638172
1107	BT-DP-EL-FP-AC-ER-RI-CC	22.432	1.032265
1108	BT-BP-FP-AC-ER-RI-CC-DF	31.494	1.0239805
1109	BT-BU-FP-AC-CG-ER-RI-CC	32.127	0.9632775
1110	BO-FP-CH-AC-CG-ER-RI-CC	35.863	2.003921
1111	BC-BY-DP-FP-AC-ER-RI-CC	14.148	1.47258857
1112	BT-BU-FP-AC-ER-RI-CC-DL	28.923	0.679405
1113	BT-BC-FP-AC-ER-RI-CC-DL	28.902	0.7334497
1114	BO-FP-CH-AC-ER-RI-CC-DL	29.964	1.5690926
1115	BC-BP-FP-AC-BH-ER-RI-CC	30.627	1.8150781
1116	BC-BY-BL-FP-AC-ER-RI-CC	31.562	1.8199447
1117	BC-BP-FP-AC-CG-ER-RI-CC	31.664	1.7240493
1118	BT-BU-FP-AC-ER-RI-CC-DF	32.189	1.1007073
1119	BC-BY-BA-FP-AC-ER-RI-CC	31.993	1.766202
1120	BO-BC-FP-AC-BH-ER-RI-CC	32.285	1.9127053
1121	BT-DP-FP-CH-AC-ER-RI-CC	23.122	0.9856093
1122	BC-BP-FP-AC-ER-RI-CC-DL	28.907	1.17456981
1123	BC-BY-BP-FP-AC-ER-RI-CC	30.532	1.769158
1124	BC-DP-BL-FP-AC-ER-RI-CC	15.91	1.5685612
1125	BC-BP-FP-AC-ER-RI-CC-DF	30.969	1.5817077
1126	BO-FP-CH-AC-ER-RI-CC-DF	35.218	2.1112813
1127	BT-BC-FP-AC-ER-RI-CC-DF	30.702	1.0132231
1128	BT-DP-FP-AC-BH-ER-RI-CC	21.904	0.9920477
1129	BC-BY-CA-FP-AC-ER-RI-CC	31.989	1.7948776
1130	BC-CA-EL-FP-AC-ER-RI-CC	32.387	1.8080666
1131	BT-DP-FP-AC-CG-ER-RI-CC	23.67	0.8449731
1132	BO-FP-AC-BH-CG-ER-RI-CC	35.159	2.138797
1133	BC-BY-EL-FP-AC-ER-RI-CC	31.51	1.791472
1134	BT-CA-EL-FP-AC-ER-RI-CC	31.694	1.0801457
1135	BC-DP-BA-FP-AC-ER-RI-CC	17.53	1.5595688
1136	BO-BC-FP-AC-CG-ER-RI-CC	32.966	1.8217939
1137	BC-BY-FP-CH-AC-ER-RI-CC	31.643	1.75762825
1138	BT-DP-FP-AC-ER-RI-CC-DL	22.26	0.6451
1139	BT-CA-FP-CH-AC-ER-RI-CC	31.712	1.0451245
1140	BC-CA-FP-CH-AC-ER-RI-CC	32.02	1.80029183
1141	BC-BY-FP-AC-BH-ER-RI-CC	31.643	1.8799259
1142	BT-DP-FP-AC-ER-RI-CC-DF	22.768	0.9409731
1143	BC-DP-BP-FP-AC-ER-RI-CC	16.117	1.5281064
1144	BC-CA-FP-AC-BH-ER-RI-CC	32.691	1.912827
1145	BC-BY-FP-AC-CG-ER-RI-CC	31.815	1.7301982
1146	BC-DP-CA-FP-AC-ER-RI-CC	17.018	1.63806932
1147	BO-FP-AC-BH-ER-RI-CC-DL	29.926	1.568345
1148	BT-BC-BY-FP-AC-ER-RI-CC	30.151	1.1211199
1149	BT-CA-FP-AC-BH-ER-RI-CC	31.757	1.1095149
1150	BC-BY-FP-AC-ER-RI-CC-DL	28.915	1.2607308
1151	BO-FP-AC-BH-ER-RI-CC-DF	35.187	2.1953246
1152	BC-CA-FP-AC-CG-ER-RI-CC	32.992	1.70140666
1153	BT-CA-FP-AC-CG-ER-RI-CC	32.171	0.9362912
1154	BC-BY-FP-AC-ER-RI-CC-DF	31.513	1.6300098
1155	BC-DP-EL-FP-AC-ER-RI-CC	16.545	1.555496
1156	BT-CA-FP-AC-ER-RI-CC-DL	28.977	0.647302
1157	BC-CA-FP-AC-ER-RI-CC-DL	29.304	1.2616436
1158	BO-BC-FP-AC-ER-RI-CC-DL	28.985	1.36480176
1159	BC-BY-BU-FP-AC-ER-RI-CC	31.606	1.811643
1160	BC-CA-FP-AC-ER-RI-CC-DF	32.254	1.6995719
1161	BC-BU-DP-FP-AC-ER-RI-CC	16.919	1.56003981
1162	BC-DP-FP-CH-AC-ER-RI-CC	16.031	1.49678048
1163	BC-DP-FP-AC-BH-ER-RI-CC	15.433	1.59029803
1164	BT-BL-BA-FP-AC-ER-RI-CC	31.77	0.9976795
1165	BC-EL-FP-CH-AC-ER-RI-CC	31.655	1.7472084
1166	BT-CA-FP-AC-ER-RI-CC-DF	32.221	1.0443837
1167	BT-BC-BU-FP-AC-ER-RI-CC	30.28	1.0652002
1168	BO-FP-AC-CG-ER-RI-CC-DL	31.978	1.407077
1169	BC-DP-FP-AC-CG-ER-RI-CC	16.729	1.4401106
1170	BC-BU-BL-FP-AC-ER-RI-CC	32.135	1.796402
1171	BC-EL-FP-AC-BH-ER-RI-CC	31.645	1.861847
1172	BO-BC-FP-AC-ER-RI-CC-DF	32.306	1.7186013
1173	BC-BU-BA-FP-AC-ER-RI-CC	32.576	1.8612323
1174	BC-EL-FP-AC-CG-ER-RI-CC	32.715	1.66389
1175	BT-BL-BP-FP-AC-ER-RI-CC	30.708	1.118171
1176	BT-EL-FP-CH-AC-ER-RI-CC	31.645	1.0677671
1177	BO-FP-AC-CG-ER-RI-CC-DF	35.91	1.965757
1178	BC-EL-FP-AC-ER-RI-CC-DL	28.916	1.2315195
1179	BO-FP-AC-ER-RI-CC-DL-DF	30.474	1.445606
1180	BC-BU-BP-FP-AC-ER-RI-CC	30.632	1.7334567
1181	BC-DP-FP-AC-ER-RI-CC-DL	15.3	1.08305969
1182	BC-EL-FP-AC-ER-RI-CC-DF	31.918	1.629673
1183	BC-BU-CA-FP-AC-ER-RI-CC	32.753	1.8672849
1184	BC-DP-FP-AC-ER-RI-CC-DF	17.897	1.431128
1185	BT-BL-CA-FP-AC-ER-RI-CC	31.407	1.0885792
1186	BC-FP-CH-AC-BH-ER-RI-CC	31.902	1.8579379
1187	BT-EL-FP-AC-BH-ER-RI-CC	31.656	1.1203739
1188	BY-DP-FP-CH-AC-ER-RI-CC	17.568	1.4737599
1189	BC-BU-EL-FP-AC-ER-RI-CC	31.642	1.8380664
1190	BC-BL-BA-FP-AC-ER-RI-CC	32.623	1.8795636
1191	BC-FP-CH-AC-CG-ER-RI-CC	32.901	1.6689494
1192	BT-BL-EL-FP-AC-ER-RI-CC	31.23	1.1343429
1193	BY-DP-FP-AC-BH-ER-RI-CC	16.603	1.5812145
1194	BC-BL-BP-FP-AC-ER-RI-CC	30.541	1.8647784
1195	BC-FP-CH-AC-ER-RI-CC-DL	28.926	1.19338542
1196	BY-DP-FP-AC-CG-ER-RI-CC	18.682	1.3611138
1197	BC-BU-FP-CH-AC-ER-RI-CC	31.78	1.7765174
1198	BY-CA-FP-AC-CG-ER-RI-CC	34.444	1.879791
1199	BT-BY-DP-FP-AC-ER-RI-CC	21.284	0.9711261
1200	BC-FP-CH-AC-ER-RI-CC-DF	32.241	1.638228
1201	BC-BU-FP-AC-BH-ER-RI-CC	32.307	1.900479
1202	BY-DP-FP-AC-ER-RI-CC-DL	15.294	1.1316262
1203	BO-BC-BY-FP-AC-ER-RI-CC	31.649	1.8632516
1204	BC-BL-CA-FP-AC-ER-RI-CC	32.586	1.9165939
1205	BY-DP-FP-AC-ER-RI-CC-DF	19.674	1.3682646
1206	BC-FP-AC-BH-CG-ER-RI-CC	32.816	1.77165502
1207	BC-BU-FP-AC-CG-ER-RI-CC	33.126	1.6716131
1208	BT-EL-FP-AC-CG-ER-RI-CC	32.032	0.96063
1209	BY-CA-FP-AC-ER-RI-CC-DL	30.275	1.4071088
1210	BT-BY-BL-FP-AC-ER-RI-CC	31.197	1.0970075
1211	BC-FP-AC-BH-ER-RI-CC-DL	28.92	1.2837055
1212	BT-EL-FP-AC-ER-RI-CC-DL	28.909	0.642675
1213	BC-BU-FP-AC-ER-RI-CC-DL	29.027	1.2382602
1214	BY-CA-FP-AC-ER-RI-CC-DF	34.228	1.795922
1215	BC-BL-EL-FP-AC-ER-RI-CC	31.791	1.8868729
1216	BY-BL-BA-FP-AC-ER-RI-CC	33.942	1.9975944
1217	BT-BY-BA-FP-AC-ER-RI-CC	32.022	0.9458008
1218	BC-BU-FP-AC-ER-RI-CC-DF	32.322	1.6699716
1219	BY-BL-BP-FP-AC-ER-RI-CC	32.551	1.9815343
1220	BC-BL-FP-CH-AC-ER-RI-CC	31.722	1.8285279
1221	BY-BL-CA-FP-AC-ER-RI-CC	33.769	2.106332
1222	BY-DP-BL-FP-AC-ER-RI-CC	15.818	1.60555
1223	BU-DP-CA-FP-AC-ER-RI-CC	21.394	1.9882027
1224	BY-EL-FP-CH-AC-ER-RI-CC	33.322	2.0168287
1225	BT-BY-BP-FP-AC-ER-RI-CC	30.93	1.1505588
1226	BY-BL-EL-FP-AC-ER-RI-CC	33.163	2.13368
1227	BC-BL-FP-AC-BH-ER-RI-CC	32.12	1.9205725
1228	BY-DP-BA-FP-AC-ER-RI-CC	21.792	1.4889166
1229	BT-EL-FP-AC-ER-RI-CC-DF	32.065	1.0409502
1230	BO-BC-BU-FP-AC-ER-RI-CC	32.225	1.826075
1231	BU-DP-EL-FP-AC-ER-RI-CC	19.217	1.952144
1232	BC-BL-FP-AC-CG-ER-RI-CC	32.48	1.7332427
1233	BY-EL-FP-AC-BH-ER-RI-CC	33.531	2.142099
1234	BY-BL-FP-CH-AC-ER-RI-CC	33.123	2.0417043
1235	BY-DP-BP-FP-AC-ER-RI-CC	17.091	1.6294439
1236	BT-FP-CH-AC-BH-ER-RI-CC	31.692	1.129719
1237	BT-BY-CA-FP-AC-ER-RI-CC	31.744	1.08634448
1238	BO-BY-DP-FP-AC-ER-RI-CC	15.443	1.7802025
1239	BU-DP-FP-CH-AC-ER-RI-CC	19.901	1.844157
1240	BC-BL-FP-AC-ER-RI-CC-DL	28.532	1.32237876
1241	BY-DP-CA-FP-AC-ER-RI-CC	19.932	1.6163606
1242	BU-DP-FP-AC-BH-ER-RI-CC	18.002	1.972481
1243	BY-EL-FP-AC-CG-ER-RI-CC	33.842	1.90498
1244	BU-CA-FP-CH-AC-ER-RI-CC	35.327	2.3054187
1245	BC-BL-FP-AC-ER-RI-CC-DF	31.82	1.7145551
1246	BU-DP-FP-AC-CG-ER-RI-CC	23.171	1.690505
1247	BY-BL-FP-AC-BH-ER-RI-CC	33.22	2.1678444
1248	BU-CA-FP-AC-BH-ER-RI-CC	35.127	2.4504272
1249	BY-EL-FP-AC-ER-RI-CC-DL	29.322	1.409903
1250	BY-BL-FP-AC-CG-ER-RI-CC	33.464	1.8611728
1251	BY-DP-EL-FP-AC-ER-RI-CC	17.306	1.591445
1252	BU-CA-FP-AC-CG-ER-RI-CC	36.444	2.0781016
1253	BU-DP-FP-AC-ER-RI-CC-DL	18.139	1.332312
1254	BY-BL-FP-AC-ER-RI-CC-DL	28.816	1.4618457
1255	BT-BY-EL-FP-AC-ER-RI-CC	31.574	1.1434536
1256	BU-CA-FP-AC-ER-RI-CC-DL	30.944	1.48892641
1257	BY-BL-FP-AC-ER-RI-CC-DF	33.447	1.8121544
1258	BO-BY-BL-FP-AC-ER-RI-CC	33.367	2.1949771
1259	BY-EL-FP-AC-ER-RI-CC-DF	33.76	1.783815
1260	BY-BA-BP-FP-AC-ER-RI-CC	33.463	1.7252271
1261	BT-BY-FP-CH-AC-ER-RI-CC	31.651	1.1039507
1262	BO-BY-BA-FP-AC-ER-RI-CC	34.291	2.0994281
1263	BY-FP-CH-AC-BH-ER-RI-CC	33.399	2.0588967
1264	BY-BA-CA-FP-AC-ER-RI-CC	34.583	1.95101
1265	BT-BY-FP-AC-BH-ER-RI-CC	31.625	1.1582594
1266	BU-CA-FP-AC-ER-RI-CC-DF	35.529	2.15395
1267	BU-DP-FP-AC-ER-RI-CC-DF	20.743	1.806024
1268	BO-BY-BP-FP-AC-ER-RI-CC	32.928	1.9356389
1269	BT-BY-FP-AC-CG-ER-RI-CC	31.911	0.9859566
1270	BU-EL-FP-CH-AC-ER-RI-CC	34.974	2.313843
1271	BY-BA-EL-FP-AC-ER-RI-CC	34.021	1.8880816
1272	BT-BY-FP-AC-ER-RI-CC-DL	28.908	0.695406
1273	BY-BA-FP-CH-AC-ER-RI-CC	33.833	1.8880425
1274	BY-FP-CH-AC-CG-ER-RI-CC	33.722	1.78805
1275	BU-BL-BA-FP-AC-ER-RI-CC	34.892	2.380485
1276	BU-EL-FP-AC-BH-ER-RI-CC	34.591	2.465359
1277	BU-BL-BP-FP-AC-ER-RI-CC	33.705	2.131607
1278	BO-BY-CA-FP-AC-ER-RI-CC	34.329	2.1382953
1279	BU-EL-FP-AC-CG-ER-RI-CC	35.794	2.0606
1280	BU-BL-CA-FP-AC-ER-RI-CC	35.101	2.4378722
1281	BY-BA-FP-AC-BH-ER-RI-CC	34.16	2.0102086
1282	BY-FP-CH-AC-ER-RI-CC-DL	29.202	1.344319
1283	BU-BL-EL-FP-AC-ER-RI-CC	34.466	2.414453
1284	BY-BA-FP-AC-CG-ER-RI-CC	34.174	1.7399112
1285	BU-BL-FP-CH-AC-ER-RI-CC	34.473	2.275826
1286	BY-FP-CH-AC-ER-RI-CC-DF	33.492	1.732557
1287	BU-BL-FP-AC-BH-ER-RI-CC	34.23	2.407541
1288	BY-FP-AC-BH-CG-ER-RI-CC	33.773	1.9356091
1289	BY-BA-FP-AC-ER-RI-CC-DL	29.997	1.315172
1290	BU-BL-FP-AC-CG-ER-RI-CC	35.048	2.1155012
1291	BY-FP-AC-BH-ER-RI-CC-DL	29.12	1.450974
1292	BU-EL-FP-AC-ER-RI-CC-DL	30.826	1.535716
1293	BU-BL-FP-AC-ER-RI-CC-DL	29.962	1.598198
1294	BY-BA-FP-AC-ER-RI-CC-DF	34.429	1.6810056
1295	BY-FP-AC-BH-ER-RI-CC-DF	33.779	1.853277
1296	BU-EL-FP-AC-ER-RI-CC-DF	35.064	2.144254
1297	BY-FP-AC-CG-ER-RI-CC-DL	30.658	1.2631839
1298	BU-BL-FP-AC-ER-RI-CC-DF	34.467	2.153228
1299	BY-FP-AC-CG-ER-RI-CC-DF	34.289	1.6650654
1300	BU-BA-BP-FP-AC-ER-RI-CC	34.261	1.94605
1301	BY-BP-CA-FP-AC-ER-RI-CC	33.074	1.933022
1302	BU-FP-CH-AC-BH-ER-RI-CC	34.757	2.321947
1303	BY-FP-AC-ER-RI-CC-DL-DF	29.612	1.2171578
1304	BU-FP-CH-AC-CG-ER-RI-CC	36.082	1.9108772
1305	BY-BU-DP-FP-AC-ER-RI-CC	18.893	1.641104
1306	BY-BP-EL-FP-AC-ER-RI-CC	33.043	1.939511
1307	BU-FP-CH-AC-ER-RI-CC-DL	30.216	1.448181
1308	BY-BU-BL-FP-AC-ER-RI-CC	33.582	2.1461692
1309	BY-BP-FP-CH-AC-ER-RI-CC	32.851	1.89046546
1310	BY-BU-BA-FP-AC-ER-RI-CC	34.175	2.078645
1311	BU-BA-CA-FP-AC-ER-RI-CC	35.686	2.2973243
1312	BY-BU-BP-FP-AC-ER-RI-CC	33.111	1.951915
1313	BY-BP-FP-AC-BH-ER-RI-CC	33.061	2.00564166
1314	BY-BU-CA-FP-AC-ER-RI-CC	34.414	2.2310737
1315	BU-BA-EL-FP-AC-ER-RI-CC	35.169	2.188567
1316	BY-BP-FP-AC-CG-ER-RI-CC	33.245	1.8468227
1317	BU-FP-CH-AC-ER-RI-CC-DF	35.519	2.142045
1318	BY-BU-EL-FP-AC-ER-RI-CC	34.128	2.199077
1319	BY-BP-FP-AC-ER-RI-CC-DL	28.927	1.351026
1320	BU-BA-FP-CH-AC-ER-RI-CC	35.377	2.2130916
1321	BY-BP-FP-AC-ER-RI-CC-DF	32.749	1.6537075
1322	BY-BU-FP-CH-AC-ER-RI-CC	33.842	2.0596716
1323	BU-BA-FP-AC-BH-ER-RI-CC	35.113	2.350445
1324	BY-BU-FP-AC-BH-ER-RI-CC	33.884	2.262432
1325	BY-CA-EL-FP-AC-ER-RI-CC	34.182	2.124486
1326	BY-CA-FP-CH-AC-ER-RI-CC	33.486	1.9528406
1327	BY-BU-FP-AC-CG-ER-RI-CC	34.179	1.9439425
1328	BY-CA-FP-AC-BH-ER-RI-CC	34.073	2.1575926
1329	BY-BU-FP-AC-ER-RI-CC-DL	30.048	1.4587145
1330	BY-BU-FP-AC-ER-RI-CC-DF	34.164	1.962281
1331	BU-BA-FP-AC-CG-ER-RI-CC	36.099	1.9540438
1332	BU-DP-BL-FP-AC-ER-RI-CC	17.804	1.959308
1333	BU-FP-AC-BH-CG-ER-RI-CC	35.423	2.0709248
1334	BU-DP-BA-FP-AC-ER-RI-CC	22.353	1.881639
1335	BU-DP-BP-FP-AC-ER-RI-CC	17.914	1.74249
1336	BU-FP-AC-BH-ER-RI-CC-DL	30.09	1.585695
1337	BU-FP-AC-BH-ER-RI-CC-DF	34.84	2.20193
1338	BU-BA-FP-AC-ER-RI-CC-DL	30.11	1.4376056
1339	BU-BA-FP-AC-ER-RI-CC-DF	35.756	2.0517731
1340	BU-FP-AC-CG-ER-RI-CC-DL	32.309	1.3378861
1341	BU-BP-CA-FP-AC-ER-RI-CC	34.045	2.0988433
1342	BU-BP-EL-FP-AC-ER-RI-CC	33.793	2.071923
1343	BU-BP-FP-CH-AC-ER-RI-CC	34.006	1.9828467
1344	BU-FP-AC-CG-ER-RI-CC-DF	36.321	1.887832
1345	BU-FP-AC-ER-RI-CC-DL-DF	30.59	1.4208652
1346	BU-BP-FP-AC-BH-ER-RI-CC	34.049	2.190965
1347	BU-BP-FP-AC-CG-ER-RI-CC	34.802	1.855039
1348	BU-BP-FP-AC-ER-RI-CC-DL	29.073	1.484322
1349	BU-BP-FP-AC-ER-RI-CC-DF	33.73	1.878663
1350	BU-CA-EL-FP-AC-ER-RI-CC	35.181	2.4048787
1351	DP-BL-BA-BP-FP-AC-ER-RI-CC	24.113	1.6692683
1352	DP-BL-BA-CA-FP-AC-ER-RI-CC	24.35	1.8595463
1353	DP-BL-FP-AC-BH-ER-RI-CC-DF	20.059	1.73724
1354	DP-BP-CA-EL-FP-AC-ER-RI-CC	22.384	1.7709099
1355	DP-BL-FP-AC-CG-ER-RI-CC-DL	19.791	1.10214105
1356	DP-BL-BA-EL-FP-AC-ER-RI-CC	22.271	1.83583
1357	DP-BP-CA-FP-CH-AC-ER-RI-CC	24.605	1.6526199
1358	DP-BL-FP-AC-CG-ER-RI-CC-DF	24.552	1.482929
1359	DP-CA-FP-AC-BH-ER-RI-CC-DF	22.54	1.8001732
1360	PC-DP-BL-FP-AC-ER-RI-CC-DF	20.596	1.664822
1361	DP-BL-BA-FP-CH-AC-ER-RI-CC	23.874	1.727609
1362	DP-CA-FP-AC-CG-ER-RI-CC-DL	21.896	1.1306257
1363	DP-BL-BA-FP-AC-BH-ER-RI-CC	20.777	1.7903093
1364	DP-BL-FP-AC-ER-RI-CC-DL-DF	18.283	1.157443
1365	PC-DP-BA-BP-FP-AC-ER-RI-CC	23.127	1.483568
1366	PC-BL-FP-CH-AC-CG-ER-RI-CC	35.086	1.8065053
1367	DP-BP-CA-FP-AC-BH-ER-RI-CC	21.782	1.8024476
1368	PC-BL-FP-CH-AC-ER-RI-CC-DL	29.283	1.3944824
1369	PC-DP-FP-AC-BH-ER-RI-CC-DL	16.353	1.199813
1370	PC-BL-FP-CH-AC-ER-RI-CC-DF	34.703	1.973475
1371	BL-BA-FP-AC-BH-ER-RI-CC-DL	29.693	1.449479
1372	DP-BL-BA-FP-AC-CG-ER-RI-CC	24.802	1.5242348
1373	PC-BL-FP-AC-BH-CG-ER-RI-CC	34.706	1.970387
1374	PC-DP-BA-CA-FP-AC-ER-RI-CC	22.839	1.81483
1375	PC-DP-FP-AC-BH-ER-RI-CC-DF	20.598	1.6662383
1376	BL-BA-FP-AC-BH-ER-RI-CC-DF	35.294	2.0713516
1377	PC-BL-FP-AC-BH-ER-RI-CC-DL	28.929	1.4406085
1378	DP-BL-BA-FP-AC-ER-RI-CC-DL	19.512	1.209296
1379	DP-CA-FP-AC-CG-ER-RI-CC-DF	28.432	1.535486
1380	PC-DP-BA-EL-FP-AC-ER-RI-CC	22.756	1.65504
1381	DP-BP-CA-FP-AC-CG-ER-RI-CC	26.698	1.572554
1382	PC-DP-FP-AC-CG-ER-RI-CC-DL	20.06	0.9936394
1383	PC-BL-FP-AC-BH-ER-RI-CC-DF	34.289	2.0026243
1384	DP-BP-CA-FP-AC-ER-RI-CC-DL	17.889	1.221251
1385	PC-DP-BA-FP-CH-AC-ER-RI-CC	22.005	1.6460177
1386	DP-BA-BP-CA-FP-AC-ER-RI-CC	25.433	1.6508066
1387	PC-DP-FP-AC-CG-ER-RI-CC-DF	25.736	1.426537
1388	DP-CA-FP-AC-ER-RI-CC-DL-DF	19.84	1.1544018
1389	PC-DP-FP-AC-ER-RI-CC-DL-DF	18.953	1.0198385
1390	BL-BA-FP-AC-CG-ER-RI-CC-DL	32.025	1.197242
1391	PC-BL-FP-AC-CG-ER-RI-CC-DL	31.402	1.28023657
1392	DP-BL-BA-FP-AC-ER-RI-CC-DF	24.875	1.6342555
1393	DP-BP-CA-FP-AC-ER-RI-CC-DF	23.681	1.5957355
1394	PC-BL-BA-BP-FP-AC-ER-RI-CC	33.496	1.8372402
1395	PC-DP-BA-FP-AC-BH-ER-RI-CC	20.666	1.7140554
1396	DP-BA-BP-EL-FP-AC-ER-RI-CC	24.168	1.5863176
1397	DP-BP-EL-FP-CH-AC-ER-RI-CC	21.908	1.7301232
1398	PC-BL-FP-AC-CG-ER-RI-CC-DF	34.896	1.715165
1399	DP-EL-FP-CH-AC-BH-ER-RI-CC	20.328	1.778635
1400	DP-BL-BP-CA-FP-AC-ER-RI-CC	21.587	1.8081682
1401	PC-DP-BA-FP-AC-CG-ER-RI-CC	25.811	1.4308125
1402	PC-BL-FP-AC-ER-RI-CC-DL-DF	29.453	1.24040677
1403	PC-BL-BA-CA-FP-AC-ER-RI-CC	35.112	2.1263816
1404	DP-BA-BP-FP-CH-AC-ER-RI-CC	26.929	1.5159174
1405	PC-BL-BA-EL-FP-AC-ER-RI-CC	34.903	2.077754
1406	BL-BA-FP-AC-CG-ER-RI-CC-DF	35.915	1.795501
1407	BL-BA-BP-CA-FP-AC-ER-RI-CC	34.497	1.9248128
1408	DP-BA-BP-FP-AC-BH-ER-RI-CC	22.522	1.643193
1409	DP-EL-FP-CH-AC-CG-ER-RI-CC	27.621	1.5057073
1410	DP-BP-EL-FP-AC-BH-ER-RI-CC	18.333	1.8050438
1411	BL-BA-BP-EL-FP-AC-ER-RI-CC	34.298	1.9508496
1412	PC-BL-BA-FP-CH-AC-ER-RI-CC	34.897	2.0271785
1413	DP-BA-BP-FP-AC-CG-ER-RI-CC	28.992	1.435497
1414	DP-EL-FP-CH-AC-ER-RI-CC-DL	17.991	1.194047
1415	DP-BL-BP-EL-FP-AC-ER-RI-CC	18.42	1.840156
1416	PC-DP-BA-FP-AC-ER-RI-CC-DL	19.855	1.0498503
1417	BL-BA-BP-FP-CH-AC-ER-RI-CC	34.622	1.8917389
1418	PC-BL-BA-FP-AC-BH-ER-RI-CC	34.736	2.1426081
1419	DP-BL-BP-FP-CH-AC-ER-RI-CC	21.261	1.6466978
1420	PC-DP-BA-FP-AC-ER-RI-CC-DF	25.315	1.5887186
1421	BL-BA-FP-AC-ER-RI-CC-DL-DF	30.127	1.250859
1422	DP-BA-BP-FP-AC-ER-RI-CC-DL	19.617	1.017537
1423	DP-BP-EL-FP-AC-CG-ER-RI-CC	24.088	1.601536
1424	BL-BA-BP-FP-AC-BH-ER-RI-CC	34.247	1.99026177
1425	PC-BL-BA-FP-AC-CG-ER-RI-CC	35.352	1.815583
1426	DP-BA-BP-FP-AC-ER-RI-CC-DF	27.652	1.436293
1427	DP-BL-BP-FP-AC-BH-ER-RI-CC	18.617	1.8035313
1428	PC-DP-BP-CA-FP-AC-ER-RI-CC	22.742	1.627508
1429	BL-BP-CA-EL-FP-AC-ER-RI-CC	34.088	2.139969
1430	DP-BA-CA-EL-FP-AC-ER-RI-CC	25.222	1.809421
1431	BL-BA-BP-FP-AC-CG-ER-RI-CC	35.235	1.712783
1432	PC-BL-BA-FP-AC-ER-RI-CC-DL	29.337	1.306429
1433	DP-BA-CA-FP-CH-AC-ER-RI-CC	26.748	1.8004017
1434	DP-BL-BP-FP-AC-CG-ER-RI-CC	22.636	1.56732
1435	PC-BL-BA-FP-AC-ER-RI-CC-DF	35.201	1.9189125
1436	DP-BA-CA-FP-AC-BH-ER-RI-CC	22.722	1.8731217
1437	PC-DP-BP-EL-FP-AC-ER-RI-CC	19.481	1.627111
1438	BL-BA-BP-FP-AC-ER-RI-CC-DL	29.075	1.2612844
1439	DP-BL-BP-FP-AC-ER-RI-CC-DL	16.579	1.188724
1440	PC-BL-BP-CA-FP-AC-ER-RI-CC	33.157	1.901144
1441	DP-BP-EL-FP-AC-ER-RI-CC-DL	17.008	1.130304
1442	DP-BA-CA-FP-AC-CG-ER-RI-CC	28.8	1.5602729
1443	PC-DP-BP-FP-CH-AC-ER-RI-CC	21.348	1.554294
1444	PC-BL-BP-EL-FP-AC-ER-RI-CC	31.738	1.917754
1445	DP-BP-EL-FP-AC-ER-RI-CC-DF	22.596	1.592423
1446	DP-BL-BP-FP-AC-ER-RI-CC-DF	22.326	1.601278
1447	BL-BA-BP-FP-AC-ER-RI-CC-DF	34.163	1.75395416
1448	DP-BA-CA-FP-AC-ER-RI-CC-DL	20.897	1.1283196
1449	PC-DP-BP-FP-AC-BH-ER-RI-CC	18.977	1.693703
1450	DP-BP-FP-CH-AC-BH-ER-RI-CC	21.56	1.64696239
1451	DP-BL-CA-EL-FP-AC-ER-RI-CC	20.251	1.980556
1452	BL-BP-CA-FP-CH-AC-ER-RI-CC	34.833	1.9867667
1453	BL-BP-CA-FP-AC-BH-ER-RI-CC	34.314	2.1388524
1454	DP-BA-CA-FP-AC-ER-RI-CC-DF	27.16	1.6972818
1455	DP-BP-FP-CH-AC-CG-ER-RI-CC	26.441	1.434634
1456	PC-BL-BP-FP-CH-AC-ER-RI-CC	33.025	1.986696
1457	DP-EL-FP-CH-AC-ER-RI-CC-DF	24.269	1.725599
1458	BL-BP-CA-FP-AC-CG-ER-RI-CC	34.797	1.9332958
1459	PC-DP-BP-FP-AC-CG-ER-RI-CC	24.195	1.381642
1460	BL-BA-CA-EL-FP-AC-ER-RI-CC	35.35	2.147836
1461	DP-EL-FP-AC-BH-CG-ER-RI-CC	22.104	1.642822
1462	DP-BP-FP-CH-AC-ER-RI-CC-DL	18.191	1.090277
1463	PC-DP-BP-FP-AC-ER-RI-CC-DL	17.235	1.177613
1464	BL-BA-CA-FP-CH-AC-ER-RI-CC	35.399	2.1516651
1465	BL-BP-CA-FP-AC-ER-RI-CC-DL	29.645	1.4294684
1466	PC-DP-BP-FP-AC-ER-RI-CC-DF	22.416	1.452539
1467	DP-BP-FP-CH-AC-ER-RI-CC-DF	25.58	1.4113945
1468	DP-EL-FP-AC-BH-ER-RI-CC-DL	16.447	1.246719
1469	PC-BL-BP-FP-AC-BH-ER-RI-CC	32.828	2.008842
1470	DP-BL-CA-FP-CH-AC-ER-RI-CC	22.14	1.8670345
1471	PC-DP-CA-EL-FP-AC-ER-RI-CC	21.434	1.91578
1472	DP-BA-EL-FP-CH-AC-ER-RI-CC	24.934	1.695051
1473	BL-BP-CA-FP-AC-ER-RI-CC-DF	33.41	1.8642702
1474	DP-BP-FP-AC-BH-CG-ER-RI-CC	22.68	1.562108
1475	DP-BA-EL-FP-AC-BH-ER-RI-CC	22.245	1.782796
1476	DP-EL-FP-AC-BH-ER-RI-CC-DF	21.548	1.7459263
1477	BL-BP-EL-FP-CH-AC-ER-RI-CC	34.069	2.1561034
1478	BL-BA-CA-FP-AC-BH-ER-RI-CC	35.17	2.2213349
1479	DP-BP-FP-AC-BH-ER-RI-CC-DL	15.881	1.19568
1480	DP-BA-EL-FP-AC-CG-ER-RI-CC	28.126	1.5117333
1481	BL-BP-EL-FP-AC-BH-ER-RI-CC	33.429	2.1720063
1482	BL-BA-CA-FP-AC-CG-ER-RI-CC	36.074	1.8709323
1483	DP-BP-FP-AC-BH-ER-RI-CC-DF	21.136	1.6213461
1484	PC-BL-BP-FP-AC-CG-ER-RI-CC	34.104	1.847522
1485	DP-BA-EL-FP-AC-ER-RI-CC-DL	20.301	1.154322
1486	DP-EL-FP-AC-CG-ER-RI-CC-DL	20.57	1.075992
1487	PC-DP-CA-FP-CH-AC-ER-RI-CC	23.801	1.7940514
1488	DP-EL-FP-AC-CG-ER-RI-CC-DF	26.883	1.5043379
1489	DP-BP-FP-AC-CG-ER-RI-CC-DL	19.072	1.0437683
1490	PC-BL-BP-FP-AC-ER-RI-CC-DL	28.602	1.3253746
1491	DP-BA-EL-FP-AC-ER-RI-CC-DF	26.968	1.6336619
1492	BL-BA-CA-FP-AC-ER-RI-CC-DL	30.37	1.422153
1493	BL-BP-EL-FP-AC-CG-ER-RI-CC	34.198	1.9614904
1494	DP-BP-FP-AC-CG-ER-RI-CC-DF	26.67	1.349114
1495	BL-BA-CA-FP-AC-ER-RI-CC-DF	35.485	2.028252
1496	DP-BL-CA-FP-AC-BH-ER-RI-CC	20.096	1.9682595
1497	PC-DP-CA-FP-AC-BH-ER-RI-CC	20.628	1.9606177
1498	DP-BA-FP-CH-AC-BH-ER-RI-CC	22.692	1.6731218
1499	DP-EL-FP-AC-ER-RI-CC-DL-DF	18.932	1.103239
1500	DP-BL-CA-FP-AC-CG-ER-RI-CC	26.014	1.6531738
1501	BL-BP-EL-FP-AC-ER-RI-CC-DL	28.838	1.3573128
1502	PC-BL-BP-FP-AC-ER-RI-CC-DF	32.789	1.745345
1503	BL-BA-EL-FP-CH-AC-ER-RI-CC	35.367	2.1589509
1504	PC-DP-CA-FP-AC-CG-ER-RI-CC	25.062	1.594715
1505	DP-BL-CA-FP-AC-ER-RI-CC-DL	17.588	1.33886
1506	PC-BL-CA-EL-FP-AC-ER-RI-CC	34.685	2.220273
1507	DP-FP-CH-AC-BH-CG-ER-RI-CC	25.065	1.519984
1508	DP-BA-FP-CH-AC-CG-ER-RI-CC	29.008	1.486435
1509	BL-BP-EL-FP-AC-ER-RI-CC-DF	33.504	1.884918
1510	DP-BL-CA-FP-AC-ER-RI-CC-DF	23.596	1.7730922
1511	BL-BA-EL-FP-AC-BH-ER-RI-CC	34.935	2.2241052
1512	BL-BP-FP-CH-AC-BH-ER-RI-CC	33.949	2.1021091
1513	PC-DP-CA-FP-AC-ER-RI-CC-DL	18.215	1.2232903
1514	DP-BA-FP-CH-AC-ER-RI-CC-DL	20.857	1.084111
1515	PC-BL-CA-FP-CH-AC-ER-RI-CC	34.666	2.2150088
1516	DP-BP-FP-AC-ER-RI-CC-DL-DF	19.329	0.9955436
1517	PC-DP-CA-FP-AC-ER-RI-CC-DF	24.378	1.684903
1518	DP-BL-EL-FP-CH-AC-ER-RI-CC	20.397	1.799281
1519	BL-BA-EL-FP-AC-CG-ER-RI-CC	35.808	1.923854
1520	DP-FP-CH-AC-BH-ER-RI-CC-DL	16.593	1.194692
1521	DP-BA-FP-CH-AC-ER-RI-CC-DF	27.057	1.537648
1522	PC-DP-EL-FP-CH-AC-ER-RI-CC	19.901	1.733992
1523	DP-BL-EL-FP-AC-BH-ER-RI-CC	18.688	1.890115
1524	DP-CA-EL-FP-CH-AC-ER-RI-CC	24.387	1.8634099
1525	PC-BL-CA-FP-AC-BH-ER-RI-CC	34.438	2.280735
1526	DP-FP-CH-AC-BH-ER-RI-CC-DF	22.852	1.627223
1527	BL-BP-FP-CH-AC-CG-ER-RI-CC	34.633	1.9209829
1528	BL-BA-EL-FP-AC-ER-RI-CC-DL	29.666	1.370112
1529	DP-BA-FP-AC-BH-CG-ER-RI-CC	25.194	1.5253394
1530	PC-DP-EL-FP-AC-BH-ER-RI-CC	18.657	1.764133
1531	PC-BL-CA-FP-AC-CG-ER-RI-CC	35.446	1.959206
1532	DP-CA-EL-FP-AC-BH-ER-RI-CC	20.868	2.0151915
1533	DP-BL-EL-FP-AC-CG-ER-RI-CC	21.945	1.703215
1534	PC-DP-EL-FP-AC-CG-ER-RI-CC	23.042	1.559067
1535	BL-BP-FP-CH-AC-ER-RI-CC-DL	28.812	1.3347839
1536	DP-BA-FP-AC-BH-ER-RI-CC-DL	18.631	1.193725
1537	PC-BL-CA-FP-AC-ER-RI-CC-DL	29.681	1.437735
1538	DP-CA-EL-FP-AC-CG-ER-RI-CC	26.753	1.678053
1539	DP-FP-CH-AC-CG-ER-RI-CC-DL	21.856	1.0070354
1540	DP-BA-FP-AC-BH-ER-RI-CC-DF	25.227	1.6143993
1541	PC-DP-EL-FP-AC-ER-RI-CC-DL	17.606	1.130566
1542	DP-CA-EL-FP-AC-ER-RI-CC-DL	19.501	1.2780642
1543	BL-BP-FP-CH-AC-ER-RI-CC-DF	34.226	1.8111478
1544	PC-DP-EL-FP-AC-ER-RI-CC-DF	22.401	1.644521
1545	BL-BA-EL-FP-AC-ER-RI-CC-DF	35.415	1.9746546
1546	DP-BA-FP-AC-CG-ER-RI-CC-DL	24.027	0.963851
1547	BL-BP-FP-AC-BH-CG-ER-RI-CC	34.269	1.9651101
1548	DP-BL-EL-FP-AC-ER-RI-CC-DL	16.861	1.24481
1549	DP-BA-FP-AC-CG-ER-RI-CC-DF	28.889	1.4891007
1550	PC-DP-FP-CH-AC-BH-ER-RI-CC	19.402	1.766825
1551	PC-BL-CA-FP-AC-ER-RI-CC-DF	34.662	1.9611389
1552	DP-BA-FP-AC-ER-RI-CC-DL-DF	22.051	1.007178
1553	DP-FP-CH-AC-CG-ER-RI-CC-DF	27.713	1.394866
1554	BL-BA-FP-CH-AC-BH-ER-RI-CC	34.991	2.1661716
1555	DP-BL-EL-FP-AC-ER-RI-CC-DF	21.523	1.801006
1556	BL-BP-FP-AC-BH-ER-RI-CC-DL	28.669	1.4266381
1557	PC-BL-EL-FP-CH-AC-ER-RI-CC	34.218	2.095636
1558	BL-BA-FP-CH-AC-CG-ER-RI-CC	35.679	1.8830297
1559	DP-FP-CH-AC-ER-RI-CC-DL-DF	19.799	1.1114427
1560	PC-DP-FP-CH-AC-CG-ER-RI-CC	25.045	1.503646
1561	PC-BL-EL-FP-AC-BH-ER-RI-CC	34.171	2.233996
1562	DP-BL-FP-CH-AC-BH-ER-RI-CC	19.351	1.760981
1563	BL-CA-FP-CH-AC-CG-ER-RI-CC	36.174	1.9876459
1564	PC-DP-FP-CH-AC-ER-RI-CC-DL	18.14	1.1111996
1565	DP-CA-EL-FP-AC-ER-RI-CC-DF	23.987	1.771415
1566	DP-FP-AC-BH-CG-ER-RI-CC-DL	18.471	1.098459
1567	PC-BL-EL-FP-AC-CG-ER-RI-CC	34.736	1.945025
1568	BL-CA-FP-CH-AC-ER-RI-CC-DL	30.496	1.5020515
1569	PC-DP-FP-CH-AC-ER-RI-CC-DF	23.274	1.5889668
1570	DP-BL-FP-CH-AC-CG-ER-RI-CC	24.277	1.558035
1571	BL-BP-FP-AC-BH-ER-RI-CC-DF	33.421	1.910758
1572	BL-BA-FP-CH-AC-ER-RI-CC-DL	29.936	1.335064
1573	DP-CA-FP-CH-AC-BH-ER-RI-CC	22.802	1.8500597
1574	PC-DP-FP-AC-BH-CG-ER-RI-CC	21.149	1.5394771
1575	BL-CA-FP-CH-AC-ER-RI-CC-DF	35.243	2.057195
1576	BL-BP-FP-AC-CG-ER-RI-CC-DL	30.691	1.30183073
1577	PC-BL-EL-FP-AC-ER-RI-CC-DL	29.021	1.3312771
1578	DP-BL-FP-CH-AC-ER-RI-CC-DL	16.653	1.2086429
1579	BL-BA-FP-CH-AC-ER-RI-CC-DF	35.678	2.0046862
1580	DP-FP-AC-BH-CG-ER-RI-CC-DF	24.942	1.5046405
1581	BL-BP-FP-AC-CG-ER-RI-CC-DF	34.288	1.671618
1582	BL-BA-FP-AC-BH-CG-ER-RI-CC	35.48	1.9219383
1583	BL-CA-FP-AC-BH-CG-ER-RI-CC	35.544	2.0444389
1584	DP-FP-AC-BH-ER-RI-CC-DL-DF	17.722	1.141935
1585	DP-CA-FP-CH-AC-CG-ER-RI-CC	29.725	1.5823298
1586	BL-BP-FP-AC-ER-RI-CC-DL-DF	29.029	1.195451
1587	PC-BA-BP-FP-AC-BH-ER-RI-CC	33.896	1.7900739
1588	PC-BL-EL-FP-AC-ER-RI-CC-DF	34.571	1.933654
1589	DP-FP-AC-CG-ER-RI-CC-DL-DF	22.494	0.948826
1590	BL-CA-FP-AC-BH-ER-RI-CC-DL	30.309	1.5673172
1591	DP-CA-FP-CH-AC-ER-RI-CC-DL	20.005	1.24339301
1592	PC-BL-FP-CH-AC-BH-ER-RI-CC	34.223	2.185436
1593	PC-BP-EL-FP-AC-BH-ER-RI-CC	32.679	1.910877
1594	DP-CA-FP-CH-AC-ER-RI-CC-DF	26.435	1.683216
1595	BL-CA-FP-AC-BH-ER-RI-CC-DF	34.861	2.1484237
1596	DP-BL-FP-CH-AC-ER-RI-CC-DF	22.856	1.697961
1597	DP-CA-FP-AC-BH-CG-ER-RI-CC	24.828	1.6492395
1598	PC-BA-BP-FP-AC-CG-ER-RI-CC	35.363	1.5198696
1599	BL-CA-FP-AC-CG-ER-RI-CC-DL	32.107	1.35073597
1600	DP-CA-FP-AC-BH-ER-RI-CC-DL	17.107	1.310799
1601	PC-DP-BL-BA-FP-AC-ER-RI-CC	20.305	1.7226498
1602	PC-BA-BP-FP-AC-ER-RI-CC-DL	29.213	1.154706
1603	BL-CA-EL-FP-CH-AC-ER-RI-CC	35.105	2.2890073
1604	DP-BL-FP-AC-BH-CG-ER-RI-CC	19.943	1.6262116
1605	PC-DP-BL-BP-FP-AC-ER-RI-CC	19.571	1.685309
1606	PC-EL-FP-CH-AC-ER-RI-CC-DF	34.948	1.867891
1607	BL-CA-FP-AC-CG-ER-RI-CC-DF	35.855	1.8522975
1608	BL-CA-EL-FP-AC-BH-ER-RI-CC	34.814	2.4141267
1609	BL-CA-EL-FP-AC-CG-ER-RI-CC	35.708	2.042511
1610	BL-CA-EL-FP-AC-ER-RI-CC-DL	30.163	1.4504835
1611	BL-CA-EL-FP-AC-ER-RI-CC-DF	35.023	2.108128
1612	PC-DP-BL-CA-FP-AC-ER-RI-CC	21.518	1.967978
1613	BL-CA-FP-CH-AC-BH-ER-RI-CC	34.932	2.3181515
1614	PC-PJ-BL-FP-AC-BH-ER-RI-CC	34.487	2.2716068
1615	PC-BA-BP-FP-AC-ER-RI-CC-DF	33.549	1.5776368
1616	BL-CA-FP-AC-ER-RI-CC-DL-DF	30.303	1.409558
1617	PC-EL-FP-AC-BH-CG-ER-RI-CC	35.241	1.871348
1618	DP-BL-FP-AC-BH-ER-RI-CC-DL	15.278	1.2781955
1619	PC-DP-BL-EL-FP-AC-ER-RI-CC	18.359	1.820268
1620	BL-EL-FP-CH-AC-BH-ER-RI-CC	34.303	2.2757671
1621	PC-PJ-BL-FP-AC-CG-ER-RI-CC	35.375	1.995901
1622	PC-BP-EL-FP-AC-CG-ER-RI-CC	34.485	1.675797
1623	BL-EL-FP-CH-AC-CG-ER-RI-CC	35.189	1.9210754
1624	PC-BP-EL-FP-AC-ER-RI-CC-DL	29.137	1.3012771
1625	BA-BP-FP-AC-BH-ER-RI-CC-DF	34.315	1.689297
1626	PC-DP-BL-FP-CH-AC-ER-RI-CC	18.994	1.736821
1627	PC-PJ-BL-FP-AC-ER-RI-CC-DL	29.489	1.45852457
1628	BA-EL-FP-CH-AC-ER-RI-CC-DF	35.706	1.88049
1629	BL-EL-FP-CH-AC-ER-RI-CC-DL	29.69	1.437692
1630	PC-DP-BL-FP-AC-BH-ER-RI-CC	16.749	1.831969
1631	PC-PJ-BP-FP-AC-BH-ER-RI-CC	33.891	1.9675876
1632	PC-PJ-EL-FP-CH-AC-ER-RI-CC	35.016	2.170311
1633	PC-PJ-BL-FP-AC-ER-RI-CC-DF	35.153	2.0325983
1634	PC-DP-BL-FP-AC-CG-ER-RI-CC	21.104	1.533718
1635	PC-EL-FP-AC-BH-ER-RI-CC-DL	29.096	1.3371811
1636	BA-BP-FP-AC-CG-ER-RI-CC-DL	32.117	1.003775
1637	PC-PJ-BA-BP-FP-AC-ER-RI-CC	34.431	1.8270168
1638	BA-BP-FP-AC-CG-ER-RI-CC-DF	35.762	1.513219
1639	BA-EL-FP-AC-BH-CG-ER-RI-CC	36.151	1.8752144
1640	PC-DP-BL-FP-AC-ER-RI-CC-DL	16.695	1.2023319
1641	BL-EL-FP-CH-AC-ER-RI-CC-DF	35.187	2.038259
1642	PC-BA-CA-EL-FP-AC-ER-RI-CC	35.373	1.971581
1643	BA-EL-FP-AC-BH-ER-RI-CC-DL	30.145	1.407777
1644	PC-BP-EL-FP-AC-ER-RI-CC-DF	31.642	1.589799
1645	BL-EL-FP-AC-BH-CG-ER-RI-CC	34.76	2.036065
1646	PC-PJ-BA-CA-FP-AC-ER-RI-CC	35.933	2.18972
1647	PC-BA-CA-FP-CH-AC-ER-RI-CC	35.431	1.9712635
1648	PC-PJ-BP-FP-AC-CG-ER-RI-CC	35.132	1.7817769
1649	BL-EL-FP-AC-BH-ER-RI-CC-DL	29.464	1.483816
1650	PC-BP-FP-CH-AC-BH-ER-RI-CC	33.129	1.8852815
1651	PC-PJ-BV-DP-FP-AC-ER-RI-CC	19.236	1.881975
1652	PC-EL-FP-AC-BH-ER-RI-CC-DF	34.697	1.921887
1653	BA-EL-FP-AC-BH-ER-RI-CC-DF	35.625	1.956175
1654	BA-BP-FP-AC-ER-RI-CC-DL-DF	29.84	1.007424
1655	BL-EL-FP-AC-BH-ER-RI-CC-DF	34.553	2.077164
1656	PC-PJ-BV-BL-FP-AC-ER-RI-CC	33.614	2.270545
1657	PC-BA-CA-FP-AC-BH-ER-RI-CC	35.342	2.1529698
1658	PC-EL-FP-AC-CG-ER-RI-CC-DL	31.17	1.2134578
1659	PC-PJ-BA-EL-FP-AC-ER-RI-CC	35.641	2.20614594
1660	BL-EL-FP-AC-CG-ER-RI-CC-DL	31.558	1.334808
1661	PC-PJ-BP-FP-AC-ER-RI-CC-DL	28.972	1.26895851
1662	PC-BA-CA-FP-AC-CG-ER-RI-CC	36.275	1.7335209
1663	PC-PJ-BV-BA-FP-AC-ER-RI-CC	34.284	2.2139057
1664	BL-EL-FP-AC-CG-ER-RI-CC-DF	35.416	1.786156
1665	PC-PJ-BA-FP-CH-AC-ER-RI-CC	35.659	2.1366068
1666	PC-PJ-EL-FP-AC-BH-ER-RI-CC	34.96	2.278203
1667	PC-PJ-BP-FP-AC-ER-RI-CC-DF	33.143	1.7024367
1668	PC-BA-CA-FP-AC-ER-RI-CC-DL	30.217	1.1981868
1669	PC-BP-FP-CH-AC-CG-ER-RI-CC	34.656	1.711496
1670	BL-EL-FP-AC-ER-RI-CC-DL-DF	29.946	1.32933
1671	BA-EL-FP-AC-CG-ER-RI-CC-DL	32.629	1.16964
1672	PC-BA-CA-FP-AC-ER-RI-CC-DF	35.64	1.8774086
1673	PC-PJ-BA-FP-AC-BH-ER-RI-CC	35.635	2.24934123
1674	PC-BP-FP-CH-AC-ER-RI-CC-DL	29.043	1.2029125
1675	PC-EL-FP-AC-CG-ER-RI-CC-DF	35.945	1.643551
1676	BA-EL-FP-AC-CG-ER-RI-CC-DF	36.491	1.731981
1677	PC-BP-FP-CH-AC-ER-RI-CC-DF	32.16	1.628337
1678	PC-PJ-BV-BP-FP-AC-ER-RI-CC	32.166	1.860856
1679	BL-FP-CH-AC-BH-CG-ER-RI-CC	34.969	1.954695
1680	PC-BA-EL-FP-CH-AC-ER-RI-CC	35.292	1.9743389
1681	PC-PJ-EL-FP-AC-CG-ER-RI-CC	35.927	1.9332396
1682	PC-PJ-BA-FP-AC-CG-ER-RI-CC	36.169	1.9305763
1683	PC-EL-FP-AC-ER-RI-CC-DL-DF	29.722	1.216181
1684	BA-CA-EL-FP-CH-AC-ER-RI-CC	35.821	2.0939758
1685	PC-PJ-BA-FP-AC-ER-RI-CC-DL	30.076	1.3586218
1686	PC-FP-CH-AC-BH-CG-ER-RI-CC	35.456	1.810048
1687	PC-PJ-BV-CA-FP-AC-ER-RI-CC	34.282	2.211008
1688	BA-EL-FP-AC-ER-RI-CC-DL-DF	30.608	1.216388
1689	PC-BA-EL-FP-AC-BH-ER-RI-CC	35.112	2.0291947
1690	PC-PJ-BA-FP-AC-ER-RI-CC-DF	36.059	1.9915391
1691	PC-BA-EL-FP-AC-CG-ER-RI-CC	36.07	1.6566557
1692	PC-PJ-EL-FP-AC-ER-RI-CC-DL	29.612	1.3491811
1693	PC-FP-CH-AC-BH-ER-RI-CC-DL	29.086	1.3649885
1694	PC-BP-FP-AC-BH-CG-ER-RI-CC	34.232	1.762743
1695	BA-CA-EL-FP-AC-BH-ER-RI-CC	35.546	2.1420216
1696	BA-BP-CA-EL-FP-AC-ER-RI-CC	34.823	1.885684
1697	PC-BP-FP-AC-BH-ER-RI-CC-DL	28.961	1.3216827
1698	PC-PJ-BV-EL-FP-AC-ER-RI-CC	33.795	2.251033
1699	PC-PJ-EL-FP-AC-ER-RI-CC-DF	35.454	2.102189
1700	BA-BP-CA-FP-CH-AC-ER-RI-CC	35.035	1.80715804
1701	PC-BA-EL-FP-AC-ER-RI-CC-DL	29.535	1.221623
1702	BA-CA-EL-FP-AC-CG-ER-RI-CC	36.611	1.804582
1703	PC-FP-CH-AC-BH-ER-RI-CC-DF	34.738	1.9554848
1704	BL-FP-CH-AC-BH-ER-RI-CC-DL	29.37	1.49842
1705	PC-BP-FP-AC-BH-ER-RI-CC-DF	33.287	1.7454848
1706	PC-FP-CH-AC-CG-ER-RI-CC-DL	31.622	1.1402555
1707	BA-BP-CA-FP-AC-BH-ER-RI-CC	34.683	1.9328976
1708	BA-CA-EL-FP-AC-ER-RI-CC-DL	30.517	1.252649
1709	BA-BP-CA-FP-AC-CG-ER-RI-CC	36.068	1.603979
1710	PC-PJ-BV-FP-CH-AC-ER-RI-CC	34.014	2.2142774
1711	PC-BP-FP-AC-CG-ER-RI-CC-DL	30.787	1.13570543
1712	BA-FP-CH-AC-BH-CG-ER-RI-CC	36.083	1.8480146
1713	BA-CA-EL-FP-AC-ER-RI-CC-DF	35.953	1.8956298
1714	PC-BP-FP-AC-CG-ER-RI-CC-DF	34.727	1.537186
1715	BL-FP-CH-AC-BH-ER-RI-CC-DF	34.765	2.06176
1716	PC-BA-EL-FP-AC-ER-RI-CC-DF	35.54	1.785188
1717	BA-FP-CH-AC-BH-ER-RI-CC-DL	30.1	1.368737
1718	PC-BA-FP-CH-AC-BH-ER-RI-CC	35.102	2.0441447
1719	PC-PJ-BV-FP-AC-BH-ER-RI-CC	34.024	2.2908386
1720	BA-FP-CH-AC-BH-ER-RI-CC-DF	35.682	1.972432
1721	PC-PJ-CA-EL-FP-AC-ER-RI-CC	35.457	2.258281
1722	BA-BP-CA-FP-AC-ER-RI-CC-DL	30.081	1.194591
1723	PC-BP-FP-AC-ER-RI-CC-DL-DF	29.374	1.1624951
1724	PC-FP-CH-AC-CG-ER-RI-CC-DF	35.952	1.638913
1725	PC-CA-EL-FP-CH-AC-ER-RI-CC	34.782	2.0639102
1726	BA-CA-FP-CH-AC-BH-ER-RI-CC	35.608	2.14434478
1727	PC-PJ-FP-CH-AC-BH-ER-RI-CC	35.06	2.2028905
1728	PC-CA-EL-FP-AC-BH-ER-RI-CC	34.852	2.2696019
1729	PC-PJ-BV-FP-AC-CG-ER-RI-CC	34.868	2.114386
1730	BA-FP-CH-AC-CG-ER-RI-CC-DL	32.695	1.128244
1731	BA-CA-FP-CH-AC-CG-ER-RI-CC	36.735	1.82749
1732	BL-FP-CH-AC-CG-ER-RI-CC-DL	31.873	1.35159911
1733	BA-BP-CA-FP-AC-ER-RI-CC-DF	34.539	1.6763025
1734	PC-CA-EL-FP-AC-CG-ER-RI-CC	36.139	1.854797
1735	PC-PJ-BV-FP-AC-ER-RI-CC-DL	28.964	1.4389469
1736	BA-FP-CH-AC-CG-ER-RI-CC-DF	36.885	1.745831
1737	BA-CA-FP-CH-AC-ER-RI-CC-DL	30.608	1.2499681
1738	PC-CA-EL-FP-AC-ER-RI-CC-DL	30.016	1.3589341
1739	PC-PJ-BV-FP-AC-ER-RI-CC-DF	34.446	1.996663
1740	PC-FP-CH-AC-ER-RI-CC-DL-DF	29.852	1.2081665
1741	PC-PJ-FP-CH-AC-CG-ER-RI-CC	35.955	1.943896
1742	BL-FP-CH-AC-CG-ER-RI-CC-DF	35.718	1.74053
1743	BA-CA-FP-CH-AC-ER-RI-CC-DF	35.998	1.9451925
1744	PC-BA-FP-CH-AC-CG-ER-RI-CC	36.104	1.7303894
1745	PC-PJ-BP-CA-FP-AC-ER-RI-CC	34.046	1.939944
1746	PC-PJ-BV-BF-FP-AC-ER-RI-CC	31.294	1.3206915
1747	PC-FP-AC-BH-CG-ER-RI-CC-DL	30.906	1.2827373
1748	PC-CA-EL-FP-AC-ER-RI-CC-DF	34.809	1.927376
1749	PC-PJ-CA-FP-CH-AC-ER-RI-CC	35.349	2.1233356
1750	PC-BA-FP-CH-AC-ER-RI-CC-DL	29.83	1.2610757
1751	PC-CA-FP-CH-AC-BH-ER-RI-CC	34.863	2.11674225
1752	PC-FP-AC-BH-CG-ER-RI-CC-DF	35.846	1.7679706
1753	BA-FP-CH-AC-ER-RI-CC-DL-DF	30.886	1.1666195
1754	BA-BP-EL-FP-CH-AC-ER-RI-CC	35.19	1.90060541
1755	BL-FP-CH-AC-ER-RI-CC-DL-DF	29.708	1.2707101
1756	PC-PJ-BV-BO-FP-AC-ER-RI-CC	33.975	2.3148537
1757	PC-FP-AC-BH-ER-RI-CC-DL-DF	29.557	1.2819102
1758	PC-CA-FP-CH-AC-CG-ER-RI-CC	36.345	1.81045
1759	PC-PJ-BV-BT-FP-AC-ER-RI-CC	30.978	1.1008283
1760	BA-BP-EL-FP-AC-BH-ER-RI-CC	34.56	1.97732
1761	BA-CA-FP-AC-BH-CG-ER-RI-CC	36.36	1.8969554
1762	PC-PJ-FP-CH-AC-ER-RI-CC-DL	29.734	1.3519323
1763	PC-CA-FP-CH-AC-ER-RI-CC-DL	30.044	1.3608786
1764	PC-BA-FP-CH-AC-ER-RI-CC-DF	35.702	1.8700817
1765	BA-BP-EL-FP-AC-CG-ER-RI-CC	35.996	1.634118
1766	PC-PJ-FP-CH-AC-ER-RI-CC-DF	35.434	1.992832
1767	BL-FP-AC-BH-CG-ER-RI-CC-DL	31.269	1.3716093
1768	BA-CA-FP-AC-BH-ER-RI-CC-DL	30.655	1.37095
1769	PC-PJ-BV-BC-FP-AC-ER-RI-CC	30.246	1.7608595
1770	BA-BP-EL-FP-AC-ER-RI-CC-DL	29.578	1.190792
1771	PC-BA-FP-AC-BH-CG-ER-RI-CC	35.822	1.8107619
1772	BL-FP-AC-BH-CG-ER-RI-CC-DF	35.283	1.8589134
1773	PC-PJ-BV-BY-FP-AC-ER-RI-CC	32.604	2.015147
1774	BL-FP-AC-BH-ER-RI-CC-DL-DF	29.678	1.379362
1775	PC-FP-AC-CG-ER-RI-CC-DL-DF	31.95	1.1052967
1776	BA-FP-AC-BH-CG-ER-RI-CC-DL	31.648	1.228612
1777	BL-FP-AC-CG-ER-RI-CC-DL-DF	31.898	1.18075
1778	BA-BP-EL-FP-AC-ER-RI-CC-DF	34.349	1.645097
1779	PC-PJ-DP-BL-FP-AC-ER-RI-CC	18.28	1.884496
1780	BA-CA-FP-AC-BH-ER-RI-CC-DF	35.837	1.9837305
1781	BA-FP-AC-BH-CG-ER-RI-CC-DF	36.469	1.8007026
1782	PC-PJ-BV-BU-FP-AC-ER-RI-CC	34.025	2.187983
1783	PC-PJ-DP-BA-FP-AC-ER-RI-CC	21.693	1.8779486
1784	PC-PJ-BF-DP-FP-AC-ER-RI-CC	23.013	1.3182097
1785	PC-PJ-CA-FP-AC-BH-ER-RI-CC	35.236	2.337049
1786	PC-PJ-FP-AC-BH-CG-ER-RI-CC	35.768	2.03474398
1787	PC-CA-FP-CH-AC-ER-RI-CC-DF	35.073	1.849991
1788	PC-BA-FP-AC-BH-ER-RI-CC-DL	29.689	1.3201575
1789	BA-CA-FP-AC-CG-ER-RI-CC-DL	32.663	1.1002663
1790	BA-FP-AC-BH-ER-RI-CC-DL-DF	30.575	1.319805
1791	PC-BA-FP-AC-BH-ER-RI-CC-DF	35.55	1.921431
1792	PC-BA-BP-CA-FP-AC-ER-RI-CC	33.897	1.839181
1793	BA-CA-FP-AC-CG-ER-RI-CC-DF	36.718	1.6885732
1794	PC-PJ-BP-EL-FP-AC-ER-RI-CC	33.021	1.91918
1795	PC-BA-FP-AC-CG-ER-RI-CC-DL	32.221	1.1044218
1796	PC-PJ-BF-BL-FP-AC-ER-RI-CC	31.747	1.35469809
1797	PC-PJ-FP-AC-BH-ER-RI-CC-DL	29.569	1.4265878
1798	PC-PJ-DP-BP-FP-AC-ER-RI-CC	20.83	1.656452
1799	PC-PJ-CA-FP-AC-CG-ER-RI-CC	36.539	1.9516277
1800	PC-PJ-FP-AC-BH-ER-RI-CC-DF	35.337	2.088738
1801	PC-BA-FP-AC-CG-ER-RI-CC-DF	36.366	1.6751953
1802	PC-CA-FP-AC-BH-CG-ER-RI-CC	35.879	1.9141188
1803	PC-BA-FP-AC-ER-RI-CC-DL-DF	30.079	1.1178117
1804	BA-FP-AC-CG-ER-RI-CC-DL-DF	32.81	1.117019
1805	PC-CA-FP-AC-BH-ER-RI-CC-DL	30.062	1.4402598
1806	PC-BA-BP-EL-FP-AC-ER-RI-CC	34.19	1.820212
1807	PC-CA-FP-AC-BH-ER-RI-CC-DF	34.788	1.9638661
1808	PC-PJ-FP-AC-CG-ER-RI-CC-DL	31.506	1.25091967
1809	PC-BP-CA-EL-FP-AC-ER-RI-CC	32.668	1.797044
1810	BA-BP-FP-CH-AC-BH-ER-RI-CC	34.565	1.8479326
1811	BA-CA-FP-AC-ER-RI-CC-DL-DF	30.892	1.164421
1812	PC-BA-BP-FP-CH-AC-ER-RI-CC	34.27	1.7666582
1813	PC-PJ-BF-BA-FP-AC-ER-RI-CC	32.467	1.27592224
1814	PC-PJ-FP-AC-CG-ER-RI-CC-DF	36.276	1.8273816
1815	PC-CA-FP-AC-CG-ER-RI-CC-DL	31.943	1.1858465
1816	BA-BP-FP-CH-AC-CG-ER-RI-CC	35.838	1.6028122
1817	PC-PJ-CA-FP-AC-ER-RI-CC-DL	30.253	1.41579054
1818	PC-PJ-FP-AC-ER-RI-CC-DL-DF	29.872	1.26981703
1819	PC-PJ-DP-CA-FP-AC-ER-RI-CC	21.952	2.012421
1820	PC-BP-CA-FP-CH-AC-ER-RI-CC	33.36	1.76606562
1821	BA-BP-FP-CH-AC-ER-RI-CC-DL	29.792	1.1519706
1822	PC-PJ-CA-FP-AC-ER-RI-CC-DF	35.486	1.9953853
1823	PC-PJ-BF-BU-FP-AC-ER-RI-CC	32.196	1.4632882
1824	PC-CA-FP-AC-CG-ER-RI-CC-DF	36.24	1.680705
1825	PC-PJ-BF-BP-FP-AC-ER-RI-CC	31.808	1.2493081
1826	PC-PJ-BO-DP-FP-AC-ER-RI-CC	17.624	2.001431
1827	BA-BP-FP-CH-AC-ER-RI-CC-DF	34.576	1.5849895
1828	BA-EL-FP-CH-AC-BH-ER-RI-CC	35.338	2.1152035
1829	PC-PJ-BO-BL-FP-AC-ER-RI-CC	34.622	2.344959
1830	BA-EL-FP-CH-AC-CG-ER-RI-CC	36.516	1.8118196
1831	PC-BP-CA-FP-AC-BH-ER-RI-CC	33.214	1.9057
1832	PC-PJ-BC-BA-FP-AC-ER-RI-CC	32.682	1.84618842
1833	PC-PJ-BO-BA-FP-AC-ER-RI-CC	35.616	2.2618389
1834	PC-BP-CA-FP-AC-CG-ER-RI-CC	35.032	1.6729186
1835	PC-PJ-BF-CA-FP-AC-ER-RI-CC	32.367	1.332287
1836	PC-PJ-BO-BP-FP-AC-ER-RI-CC	33.383	1.9326274
1837	PC-PJ-BP-FP-CH-AC-ER-RI-CC	33.888	1.9287292
1838	PC-CA-FP-AC-ER-RI-CC-DL-DF	30.283	1.2461728
1839	PC-PJ-BO-CA-FP-AC-ER-RI-CC	35.219	2.275339
1840	PC-PJ-BC-BP-FP-AC-ER-RI-CC	30.679	1.7724992
1841	PC-PJ-BF-EL-FP-AC-ER-RI-CC	32.142	1.3904421
1842	BA-BP-FP-AC-BH-CG-ER-RI-CC	35.465	1.6944805
1843	PC-EL-FP-CH-AC-BH-ER-RI-CC	34.383	2.136846
1844	PC-PJ-BC-CA-FP-AC-ER-RI-CC	32.388	1.8303045
1845	PC-PJ-BF-FP-CH-AC-ER-RI-CC	32.143	1.3915047
1846	BA-BP-FP-AC-BH-ER-RI-CC-DL	29.332	1.268876
1847	PC-PJ-BC-EL-FP-AC-ER-RI-CC	31.523	1.762031
1848	PC-BP-CA-FP-AC-ER-RI-CC-DL	29.84	1.2662015
1849	PC-EL-FP-CH-AC-CG-ER-RI-CC	35.545	1.709354
1850	BA-EL-FP-CH-AC-ER-RI-CC-DL	30.185	1.282546
1851	PC-PJ-BC-FP-CH-AC-ER-RI-CC	31.649	1.7613228
1852	PC-EL-FP-CH-AC-ER-RI-CC-DL	29.594	1.3031575
1853	PC-BP-CA-FP-AC-ER-RI-CC-DF	32.618	1.6032131
1854	PC-PJ-BC-FP-AC-BH-ER-RI-CC	31.765	1.8889086
1855	PC-PJ-BO-EL-FP-AC-ER-RI-CC	34.906	2.246755
1856	PC-PJ-BF-FP-AC-BH-ER-RI-CC	32.179	1.4159691
1857	PC-PJ-DP-EL-FP-AC-ER-RI-CC	20.127	1.917686
1858	PC-BP-EL-FP-CH-AC-ER-RI-CC	32.957	1.8432722
1859	PC-PJ-BC-FP-AC-CG-ER-RI-CC	32.751	1.73238743
1860	PC-PJ-BF-FP-AC-CG-ER-RI-CC	32.77	1.286723
1861	PC-PJ-BU-FP-AC-ER-RI-CC-DL	30.656	1.4880763
1862	PC-PJ-BC-FP-AC-ER-RI-CC-DL	28.949	1.22885212
1863	PC-PJ-BO-FP-CH-AC-ER-RI-CC	35.05	2.19165
1864	BP-EL-FP-AC-BH-ER-RI-CC-DF	33.217	1.804943
1865	PC-BV-BP-FP-AC-BH-ER-RI-CC	32.133	1.903173
1866	PC-PJ-BU-FP-AC-ER-RI-CC-DF	35.469	2.097566
1867	PC-PJ-BF-FP-AC-ER-RI-CC-DL	28.829	0.828921
1868	PC-PJ-BO-FP-AC-BH-ER-RI-CC	35.037	2.3657821
1869	PC-BV-DP-BL-FP-AC-ER-RI-CC	16.405	1.816093
1870	PC-PJ-BF-FP-AC-ER-RI-CC-DF	32.569	1.3149082
1871	PC-PJ-DP-FP-CH-AC-ER-RI-CC	20.305	1.8448071
1872	PC-PJ-BC-FP-AC-ER-RI-CC-DF	32.182	1.6755408
1873	PC-BV-BF-CA-FP-AC-ER-RI-CC	31.12	1.236145
1874	PC-PJ-BO-FP-AC-CG-ER-RI-CC	35.695	2.0576987
1875	PC-BV-DP-BA-FP-AC-ER-RI-CC	20.894	1.6883482
1876	PC-BV-EL-FP-AC-BH-ER-RI-CC	33.382	2.142682
1877	PC-PJ-BO-FP-AC-ER-RI-CC-DL	30.11	1.5151648
1878	PC-BV-BF-EL-FP-AC-ER-RI-CC	31.21	1.3305698
1879	PC-PJ-BF-BO-FP-AC-ER-RI-CC	32.083	1.419565
1880	PC-PJ-BC-BY-FP-AC-ER-RI-CC	31.563	1.7816182
1881	PC-BV-BP-FP-AC-CG-ER-RI-CC	32.93	1.61268
1882	BP-EL-FP-AC-CG-ER-RI-CC-DL	30.904	1.200846
1883	PC-PJ-BO-FP-AC-ER-RI-CC-DF	35.524	2.1136583
1884	PC-BV-BF-FP-CH-AC-ER-RI-CC	30.968	1.2562203
1885	PC-BV-BP-FP-AC-ER-RI-CC-DL	28.275	1.241945
1886	PC-PJ-BF-BT-FP-AC-ER-RI-CC	30.881	0.77256
1887	PC-PJ-DP-FP-AC-BH-ER-RI-CC	18.489	1.9086262
1888	PC-PJ-BO-BT-FP-AC-ER-RI-CC	31.717	1.2695025
1889	PC-BV-BF-FP-AC-BH-ER-RI-CC	31.209	1.3235995
1890	PC-BV-BP-FP-AC-ER-RI-CC-DF	30.809	1.592967
1891	PC-BV-DP-BP-FP-AC-ER-RI-CC	20.366	1.547042
1892	BP-EL-FP-AC-CG-ER-RI-CC-DF	34.971	1.559074
1893	PC-PJ-BF-BC-FP-AC-ER-RI-CC	30.522	1.2414163
1894	PC-PJ-DP-FP-AC-CG-ER-RI-CC	23.33	1.6799
1895	PC-BV-EL-FP-AC-CG-ER-RI-CC	34.273	1.952218
1896	PC-PJ-BF-BY-FP-AC-ER-RI-CC	31.907	1.3304477
1897	BP-CA-EL-FP-CH-AC-ER-RI-CC	34.958	2.0423135
1898	PC-BV-DP-CA-FP-AC-ER-RI-CC	21.298	1.830926
1899	PC-BV-BF-FP-AC-CG-ER-RI-CC	31.926	1.2220001
1900	PC-PJ-BO-BC-FP-AC-ER-RI-CC	31.553	1.8794586
1901	PC-PJ-BC-BU-FP-AC-ER-RI-CC	31.765	1.814382
1902	PC-PJ-DP-FP-AC-ER-RI-CC-DL	17.112	1.1429122
1903	PC-BV-BT-EL-FP-AC-ER-RI-CC	30.588	1.037703
1904	BP-EL-FP-AC-ER-RI-CC-DL-DF	29.894	1.182978
1905	PC-BV-DP-EL-FP-AC-ER-RI-CC	18.724	1.744051
1906	PC-BV-BF-FP-AC-ER-RI-CC-DL	28.007	0.8080414
1907	PC-PJ-BY-DP-FP-AC-ER-RI-CC	17.168	1.575224
1908	BP-CA-EL-FP-AC-BH-ER-RI-CC	34.306	2.057986
1909	PC-PJ-BO-BY-FP-AC-ER-RI-CC	34.149	2.123848
1910	PC-BV-BT-FP-CH-AC-ER-RI-CC	30.763	1.0188879
1911	PC-BV-EL-FP-AC-ER-RI-CC-DL	28.416	1.3470498
1912	PC-PJ-DP-FP-AC-ER-RI-CC-DF	21.909	1.7533183
1913	PC-BV-DP-FP-CH-AC-ER-RI-CC	19.073	1.7367175
1914	PC-BV-BF-FP-AC-ER-RI-CC-DF	31.499	1.2180303
1915	PC-PJ-BO-BU-FP-AC-ER-RI-CC	35.109	2.383878
1916	PC-PJ-BY-BL-FP-AC-ER-RI-CC	33.535	2.0463038
1917	PC-BV-EL-FP-AC-ER-RI-CC-DF	33.602	1.852459
1918	PC-BV-BF-BO-FP-AC-ER-RI-CC	30.618	1.2913715
1919	PC-PJ-BT-DP-FP-AC-ER-RI-CC	22.399	1.0791023
1920	PC-BV-BT-FP-AC-BH-ER-RI-CC	30.772	1.067191
1921	BP-CA-EL-FP-AC-CG-ER-RI-CC	35.788	1.889831
1922	PC-BV-DP-FP-AC-BH-ER-RI-CC	17.826	1.84507
1923	PC-PJ-BT-BL-FP-AC-ER-RI-CC	31.458	1.11598423
1924	BP-FP-CH-AC-BH-CG-ER-RI-CC	34.78	1.84261424
1925	PC-BV-BF-BT-FP-AC-ER-RI-CC	29.821	0.7363759
1926	PC-BV-BT-FP-AC-CG-ER-RI-CC	31.139	0.909648
1927	PC-BV-DP-FP-AC-CG-ER-RI-CC	21.739	1.538029
1928	PC-PJ-BY-BA-FP-AC-ER-RI-CC	34.3	1.9184892
1929	BP-CA-EL-FP-AC-ER-RI-CC-DL	30.07	1.3374968
1930	PC-BV-BF-BC-FP-AC-ER-RI-CC	28.969	1.11724502
1931	PC-PJ-BL-BA-FP-AC-ER-RI-CC	35.22	2.2111673
1932	PC-PJ-BT-BA-FP-AC-ER-RI-CC	32.293	1.0209088
1933	PC-BV-BT-FP-AC-ER-RI-CC-DL	28.029	0.6425768
1934	PC-PJ-BY-BP-FP-AC-ER-RI-CC	32.628	1.8102598
1935	BP-CA-EL-FP-AC-ER-RI-CC-DF	33.179	1.772947
1936	PC-PJ-BL-BP-FP-AC-ER-RI-CC	32.51	1.98547
1937	PC-PJ-BT-BP-FP-AC-ER-RI-CC	31.36	1.1469225
1938	PC-BV-BT-FP-AC-ER-RI-CC-DF	31.118	0.968607
1939	PC-BV-BF-BY-FP-AC-ER-RI-CC	30.994	1.2739911
1940	PC-PJ-BY-CA-FP-AC-ER-RI-CC	34.211	2.0362886
1941	PC-BV-DP-FP-AC-ER-RI-CC-DL	17.3	1.1932253
1942	PC-PJ-BT-CA-FP-AC-ER-RI-CC	31.871	1.1258503
1943	PC-BV-BT-BC-FP-AC-ER-RI-CC	28.913	0.952863
1944	BP-FP-CH-AC-BH-ER-RI-CC-DL	29.169	1.308523
1945	PC-BV-CA-EL-FP-AC-ER-RI-CC	33.718	2.097932
1946	PC-PJ-BT-EL-FP-AC-ER-RI-CC	31.71	1.1741728
1947	PC-BV-BF-BU-FP-AC-ER-RI-CC	31.264	1.323974
1948	PC-PJ-BY-EL-FP-AC-ER-RI-CC	33.783	1.971633
1949	PC-PJ-BL-CA-FP-AC-ER-RI-CC	35.008	2.299272
1950	PC-BV-BT-BY-FP-AC-ER-RI-CC	30.605	1.0732817
1951	BP-CA-FP-CH-AC-BH-ER-RI-CC	34.599	1.9452145
1952	BP-FP-CH-AC-BH-ER-RI-CC-DF	33.977	1.731195
1953	PC-PJ-BY-FP-CH-AC-ER-RI-CC	33.794	1.9468111
1954	BP-CA-FP-CH-AC-CG-ER-RI-CC	36.06	1.757084
1955	PC-BV-BT-BU-FP-AC-ER-RI-CC	30.745	1.0694151
1956	PC-BV-DP-FP-AC-ER-RI-CC-DF	21.014	1.602214
1957	PC-BV-FP-CH-AC-BH-ER-RI-CC	33.379	2.193754
1958	PC-BV-BC-DP-FP-AC-ER-RI-CC	15.543	1.528951
1959	PC-PJ-BY-FP-AC-BH-ER-RI-CC	33.758	2.0902231
1960	PC-PJ-BL-EL-FP-AC-ER-RI-CC	34.902	2.234773
1961	PC-BV-BL-BA-FP-AC-ER-RI-CC	33.337	2.105333
1962	BP-CA-FP-CH-AC-ER-RI-CC-DL	29.967	1.2617547
1963	BP-FP-CH-AC-CG-ER-RI-CC-DL	31.196	1.149184
1964	PC-BV-BC-BL-FP-AC-ER-RI-CC	29.901	1.6823013
1965	PC-BV-BO-DP-FP-AC-ER-RI-CC	16.557	1.879208
1966	PC-PJ-BY-FP-AC-CG-ER-RI-CC	34.261	1.86183692
1967	PC-BV-BL-BP-FP-AC-ER-RI-CC	31.206	1.877846
1968	BP-CA-FP-CH-AC-ER-RI-CC-DF	33.627	1.651681
1969	PC-BV-BO-BL-FP-AC-ER-RI-CC	33.116	2.19840891
1970	PC-PJ-BT-FP-CH-AC-ER-RI-CC	31.822	1.1271322
1971	PC-BV-BC-BA-FP-AC-ER-RI-CC	30.011	1.68106948
1972	BP-FP-CH-AC-CG-ER-RI-CC-DF	34.836	1.551745
1973	PC-BV-BL-CA-FP-AC-ER-RI-CC	33.259	2.213325
1974	PC-PJ-BL-FP-CH-AC-ER-RI-CC	34.827	2.21687
1975	PC-BV-CA-FP-CH-AC-ER-RI-CC	33.769	2.146296
1976	PC-BV-BO-BA-FP-AC-ER-RI-CC	33.665	2.11530026
1977	PC-BV-BL-EL-FP-AC-ER-RI-CC	32.965	2.0856159
1978	PC-BV-BC-BP-FP-AC-ER-RI-CC	29.405	1.5647965
1979	PC-PJ-BT-FP-AC-BH-ER-RI-CC	31.786	1.1979507
1980	PC-BV-FP-CH-AC-CG-ER-RI-CC	34.282	1.832178
1981	BP-CA-FP-AC-BH-CG-ER-RI-CC	35.504	1.9130816
1982	PC-PJ-BY-FP-AC-ER-RI-CC-DL	29.167	1.33636548
1983	PC-BV-BO-BP-FP-AC-ER-RI-CC	30.482	1.847288
1984	PC-BV-BL-FP-CH-AC-ER-RI-CC	32.886	2.141157
1985	PC-BV-BC-CA-FP-AC-ER-RI-CC	29.984	1.759136
1986	PC-PJ-BT-FP-AC-CG-ER-RI-CC	32.155	1.0096875
1987	PC-PJ-BY-FP-AC-ER-RI-CC-DF	34.05	1.8005285
1988	BP-CA-FP-AC-BH-ER-RI-CC-DL	29.911	1.380433
1989	PC-BV-BO-CA-FP-AC-ER-RI-CC	33.617	2.149157
1990	PC-BV-BL-FP-AC-BH-ER-RI-CC	33.061	2.240687
1991	BP-CA-FP-AC-BH-ER-RI-CC-DF	33.453	1.82573
1992	BP-FP-CH-AC-ER-RI-CC-DL-DF	29.644	1.0802984
1993	PC-BV-BC-EL-FP-AC-ER-RI-CC	29.643	1.6027376
1994	PC-BV-BL-FP-AC-CG-ER-RI-CC	33.682	1.97506
1995	PC-BV-CA-FP-AC-BH-ER-RI-CC	33.894	2.266475
1996	PC-BV-BY-FP-AC-ER-RI-CC-DF	32.49	1.717631
1997	PC-BV-BL-FP-AC-ER-RI-CC-DL	28.441	1.484989
1998	PC-BV-BC-FP-CH-AC-ER-RI-CC	29.715	1.6333533
[truncated: 998,000+ more rows]
