# Supplementary material for: Design of synthetic human gut microbiome assembly and butyrate production
Source: Nat Commun. 2021 May 31;12:3254. doi: 10.1038/s41467-021-22938-y (PMC8166853; doi:10.1038/s41467-021-22938-y)
Supplement: Supplementary file 11 — Source Data [file 41467_2021_22938_MOESM11_ESM.zip › RawData/Figure3B_RawData.csv]

	Community	Butyrate_Median	BPBAbund
0	FP-ER-RI-CC	17.262	1.9022549999999998
1	DP-FP-ER-RI-CC	17.816	1.725939
2	BL-FP-ER-RI-CC	15.98	1.9091718000000002
3	PC-FP-ER-RI-CC	16.024	1.786768
4	BA-FP-ER-RI-CC	13.185	1.905827
5	BP-FP-ER-RI-CC	16.965999999999998	1.626918
6	CA-FP-ER-RI-CC	17.361	1.8729019999999998
7	EL-FP-ER-RI-CC	17.793	1.908626
8	FP-CH-ER-RI-CC	18.438	1.8057069999999997
9	FP-BH-ER-RI-CC	17.333	1.8699575
10	FP-CG-ER-RI-CC	15.645999999999999	1.6461468000000001
11	FP-ER-RI-CC-DL	5.121	0.977729
12	FP-ER-RI-CC-DF	17.518	1.8549559999999998
13	PJ-FP-ER-RI-CC	29.836	2.207273
14	BV-FP-ER-RI-CC	14.284	1.824201
15	BF-FP-ER-RI-CC	12.708	1.254256
16	BO-FP-ER-RI-CC	18.354	1.9448619999999999
17	BT-FP-ER-RI-CC	7.3136	0.7884052999999999
18	BC-FP-ER-RI-CC	8.4338	0.8217061
19	BY-FP-ER-RI-CC	15.956	1.2483948999999999
20	BU-FP-ER-RI-CC	17.156	1.8721384
21	DP-BL-FP-ER-RI-CC	16.483	1.6865949999999998
22	DP-BA-FP-ER-RI-CC	13.829	1.707504
23	DP-BP-FP-ER-RI-CC	17.35	1.5435260000000002
24	BA-EL-FP-ER-RI-CC	13.757	1.9375589999999998
25	BA-FP-CH-ER-RI-CC	14.220999999999998	1.81847
26	DP-CA-FP-ER-RI-CC	18.453	1.726663
27	BA-FP-BH-ER-RI-CC	13.203	1.852636
28	FP-CH-ER-RI-CC-DF	18.787	1.740503
29	DP-EL-FP-ER-RI-CC	19.594	1.7363069999999998
30	FP-BH-CG-ER-RI-CC	15.55	1.6412605999999998
31	BV-CA-FP-ER-RI-CC	14.556	1.7835130000000001
32	BA-FP-CG-ER-RI-CC	11.432	1.6652339999999999
33	BO-BP-FP-ER-RI-CC	18.188	1.5783800000000001
34	BC-FP-CH-ER-RI-CC	8.7434	0.8179856999999999
35	BO-CA-FP-ER-RI-CC	18.892	1.769197
36	DP-FP-CH-ER-RI-CC	20.464000000000002	1.646379
37	BC-FP-BH-ER-RI-CC	8.5146	0.8469345
38	BO-EL-FP-ER-RI-CC	20.298	1.9320750000000002
39	FP-BH-ER-RI-CC-DL	6.7985	1.0520869999999998
40	BC-FP-CG-ER-RI-CC	7.721	0.793132
41	BO-FP-CH-ER-RI-CC	20.668000000000006	1.8993570000000002
42	DP-FP-BH-ER-RI-CC	17.643	1.676176
43	BC-FP-ER-RI-CC-DL	3.7447	0.462366
44	BA-FP-ER-RI-CC-DL	1.1712	1.000551
45	BO-FP-BH-ER-RI-CC	18.37	1.919956
46	FP-BH-ER-RI-CC-DF	17.655	1.789667
47	BC-FP-ER-RI-CC-DF	8.5799	0.823446
48	BO-FP-CG-ER-RI-CC	17.52	1.6684048999999999
49	BC-BY-FP-ER-RI-CC	9.6671	0.7294231
50	BO-FP-ER-RI-CC-DL	10.395	1.0882729999999998
51	BA-FP-ER-RI-CC-DF	13.5	1.7570819999999998
52	BC-BU-FP-ER-RI-CC	8.2941	0.8214272999999999
53	BO-FP-ER-RI-CC-DF	18.930999999999997	1.873543
54	FP-CG-ER-RI-CC-DL	4.3573	0.8745480000000001
55	BY-DP-FP-ER-RI-CC	15.145	1.0359236
56	BO-BT-FP-ER-RI-CC	8.5437	0.819072
57	PC-PJ-FP-ER-RI-CC	28.863000000000003	2.0731718
58	BY-BL-FP-ER-RI-CC	14.472000000000001	1.2396661
59	BO-BC-FP-ER-RI-CC	9.1255	0.948427
60	DP-FP-CG-ER-RI-CC	16.423	1.470882
61	BY-BA-FP-ER-RI-CC	12.290999999999999	1.287277
62	BO-BY-FP-ER-RI-CC	18.348	1.383816
63	BP-CA-FP-ER-RI-CC	16.702	1.5432670000000002
64	BY-BP-FP-ER-RI-CC	15.270999999999999	1.1481329999999998
65	BO-BU-FP-ER-RI-CC	18.949	1.90827
66	BY-CA-FP-ER-RI-CC	13.779000000000002	1.2764576
67	BT-DP-FP-ER-RI-CC	5.8143	0.7252566
68	DP-FP-ER-RI-CC-DL	5.5321	0.9009659999999999
69	BP-EL-FP-ER-RI-CC	17.215999999999998	1.586521
70	BY-EL-FP-ER-RI-CC	16.843	1.2736573999999998
71	BT-BL-FP-ER-RI-CC	6.0499	0.7276942
72	BY-FP-CH-ER-RI-CC	12.802999999999999	1.0737602000000002
73	BT-BA-FP-ER-RI-CC	3.37	0.8143391
74	DP-FP-ER-RI-CC-DF	18.337	1.643372
75	BY-FP-BH-ER-RI-CC	16.088	1.26366
76	BP-FP-CH-ER-RI-CC	18.358	1.542549
77	BT-BP-FP-ER-RI-CC	6.947	0.7190869999999999
78	BY-FP-CG-ER-RI-CC	10.927999999999999	1.098253
79	BT-CA-FP-ER-RI-CC	7.3338	0.8099123
80	BY-FP-ER-RI-CC-DL	4.7632	0.6950350000000001
81	BT-EL-FP-ER-RI-CC	7.3364	0.7857899
82	BY-FP-ER-RI-CC-DF	16.333	1.2216204000000002
83	BP-FP-BH-ER-RI-CC	17.117	1.6222869999999998
84	BT-FP-CH-ER-RI-CC	7.885	0.7996727000000001
85	BY-BU-FP-ER-RI-CC	13.458	1.2416585
86	PC-DP-FP-ER-RI-CC	16.442999999999998	1.664601
87	BT-FP-BH-ER-RI-CC	7.3869	0.7872045999999999
88	BU-DP-FP-ER-RI-CC	17.754	1.688225
89	BT-FP-CG-ER-RI-CC	6.5488	0.660233
90	BU-BL-FP-ER-RI-CC	15.640999999999998	1.8381777
91	BV-EL-FP-ER-RI-CC	14.613	1.832211
92	BT-FP-ER-RI-CC-DL	0.6916	0.326513
93	BU-BA-FP-ER-RI-CC	13.003	1.856443
94	BT-FP-ER-RI-CC-DF	7.3149	0.7667189999999999
95	BU-BP-FP-ER-RI-CC	16.652	1.564513
96	FP-CG-ER-RI-CC-DF	15.944	1.631872
97	BT-BC-FP-ER-RI-CC	4.6875	0.3624517
98	BU-CA-FP-ER-RI-CC	17.428	1.7412850000000002
99	BP-FP-CG-ER-RI-CC	15.386	1.474777
100	BV-FP-CH-ER-RI-CC	15.337	1.680081
101	BT-BY-FP-ER-RI-CC	8.2088	0.6867937000000001
102	BU-EL-FP-ER-RI-CC	17.969	1.844997
103	BT-BU-FP-ER-RI-CC	7.2575	0.7878191999999999
104	BU-FP-CH-ER-RI-CC	17.999000000000006	1.76673
105	FP-ER-RI-CC-DL-DF	5.8621	0.9053829999999999
106	BC-DP-FP-ER-RI-CC	6.9684	0.763825
107	BU-FP-BH-ER-RI-CC	17.316	1.8105038
108	BC-BL-FP-ER-RI-CC	7.4467	0.827825
109	BU-FP-CG-ER-RI-CC	15.724	1.6764800000000002
110	BP-FP-ER-RI-CC-DL	4.1241	0.779617
111	BU-FP-ER-RI-CC-DL	5.1325	1.0124549999999999
112	BC-BA-FP-ER-RI-CC	4.5917	0.9006240000000001
113	PC-BL-FP-ER-RI-CC	15.147	1.8356527
114	BU-FP-ER-RI-CC-DF	17.480999999999998	1.7695280000000002
115	BC-BP-FP-ER-RI-CC	8.2057	0.7052921
116	PC-BC-FP-ER-RI-CC	7.997000000000001	0.7959160000000001
117	BC-CA-FP-ER-RI-CC	8.3036	0.8615134999999999
118	BL-BA-FP-ER-RI-CC	11.84	1.867229
119	BC-EL-FP-ER-RI-CC	8.5649	0.8048988999999999
120	BP-FP-ER-RI-CC-DF	17.146	1.4739509999999998
121	PC-BY-FP-ER-RI-CC	14.682	1.1972754
122	BL-BP-FP-ER-RI-CC	15.249	1.6480169999999998
123	BL-CA-FP-ER-RI-CC	16.107	1.9003027000000001
124	BV-FP-BH-ER-RI-CC	12.671	1.8419689999999997
125	PC-BV-FP-ER-RI-CC	12.447000000000001	1.734947
126	PC-BU-FP-ER-RI-CC	15.978	1.722737
127	BL-EL-FP-ER-RI-CC	16.335	1.907958
128	PJ-DP-FP-ER-RI-CC	30.05	2.003097
129	BL-FP-CH-ER-RI-CC	16.96	1.8225030000000002
130	PJ-BL-FP-ER-RI-CC	28.604	2.2340338
131	BV-FP-CG-ER-RI-CC	12.686	1.693046
132	BV-FP-ER-RI-CC-DL	0.57433	1.0679279999999998
133	BV-FP-ER-RI-CC-DF	14.464	1.792694
134	BL-FP-BH-ER-RI-CC	16.134	1.8907982
135	BV-BF-FP-ER-RI-CC	9.3127	1.232365
136	CA-EL-FP-ER-RI-CC	18.102999999999998	1.8646899999999997
137	BV-BO-FP-ER-RI-CC	15.129000000000001	1.865202
138	PJ-BA-FP-ER-RI-CC	27.69400000000001	2.23817
139	BV-BT-FP-ER-RI-CC	5.1669	0.7183136999999999
140	CA-FP-CH-ER-RI-CC	18.505	1.7532780000000001
141	PJ-BP-FP-ER-RI-CC	28.88	1.842196
142	BL-FP-CG-ER-RI-CC	14.25	1.594263
143	BV-BC-FP-ER-RI-CC	5.7313	0.8087254000000001
144	CA-FP-BH-ER-RI-CC	14.402999999999999	1.8277918
145	BV-BY-FP-ER-RI-CC	11.869000000000002	1.268369
146	PJ-CA-FP-ER-RI-CC	29.956	2.165621
147	CA-FP-CG-ER-RI-CC	15.724	1.547207
148	BV-BU-FP-ER-RI-CC	13.841	1.731457
149	PJ-EL-FP-ER-RI-CC	30.364	2.281618
150	BF-DP-FP-ER-RI-CC	11.675	1.182327
151	CA-FP-ER-RI-CC-DL	5.4098	0.962079
152	BF-BL-FP-ER-RI-CC	11.460999999999999	1.2471050000000001
153	BL-FP-ER-RI-CC-DL	3.1351	1.0367169999999999
154	BF-BA-FP-ER-RI-CC	8.3895	1.1293229999999999
155	PJ-FP-CH-ER-RI-CC	30.584	2.118728
156	BF-BP-FP-ER-RI-CC	11.968	1.0592872
157	PJ-FP-BH-ER-RI-CC	29.838	2.211884
158	CA-FP-ER-RI-CC-DF	17.84	1.833556
159	BF-CA-FP-ER-RI-CC	12.855	1.221179
160	BL-FP-ER-RI-CC-DF	16.129	1.8273872
161	BF-EL-FP-ER-RI-CC	13.285	1.278117
162	PJ-FP-CG-ER-RI-CC	28.337	1.9836899999999997
163	PC-BF-FP-ER-RI-CC	11.853	1.1737549999999999
164	BF-FP-CH-ER-RI-CC	13.183	1.1696849999999999
165	PC-BA-FP-ER-RI-CC	12.135	1.7838150000000002
166	BF-FP-BH-ER-RI-CC	12.829	1.237852
167	PJ-FP-ER-RI-CC-DL	16.785	1.182493
168	BF-FP-CG-ER-RI-CC	11.628	1.108702
169	PC-BP-FP-ER-RI-CC	15.544	1.470874
170	EL-FP-CH-ER-RI-CC	19.483	1.851398
171	BF-FP-ER-RI-CC-DL	2.875	0.6361707000000001
172	PJ-FP-ER-RI-CC-DF	29.971999999999998	2.062529
173	BF-FP-ER-RI-CC-DF	12.616	1.190295
174	EL-FP-BH-ER-RI-CC	17.777	1.87475
175	BF-BO-FP-ER-RI-CC	13.533	1.2305570000000001
176	PC-CA-FP-ER-RI-CC	16.395	1.785763
177	PJ-BV-FP-ER-RI-CC	25.31900000000001	2.016227
178	BF-BT-FP-ER-RI-CC	5.5727	0.5399432
179	EL-FP-CG-ER-RI-CC	16.215999999999998	1.581515
180	BF-BC-FP-ER-RI-CC	7.4976	0.6905686000000001
181	PC-EL-FP-ER-RI-CC	16.445	1.793436
182	BF-BY-FP-ER-RI-CC	13.514000000000001	1.0521619999999998
183	PJ-BF-FP-ER-RI-CC	22.81900000000001	1.328124
184	BF-BU-FP-ER-RI-CC	12.578	1.2464
185	EL-FP-ER-RI-CC-DL	6.0181	0.9804457999999999
186	PC-FP-CH-ER-RI-CC	17.403	1.76223
187	BO-DP-FP-ER-RI-CC	20.37	1.7455200000000002
188	PJ-BO-FP-ER-RI-CC	30.539	2.246705
189	EL-FP-ER-RI-CC-DF	18.154	1.852348
190	BO-BL-FP-ER-RI-CC	16.713	1.914544
191	PC-FP-BH-ER-RI-CC	16.284000000000002	1.8343790000000002
192	BO-BA-FP-ER-RI-CC	14.877	1.848227
193	PC-BO-FP-ER-RI-CC	16.827	1.8076292
194	PJ-BT-FP-ER-RI-CC	17.35	0.9173184
195	PC-FP-CG-ER-RI-CC	14.607999999999999	1.5144849999999999
196	PC-BT-FP-ER-RI-CC	6.9592	0.7511344999999999
197	PJ-BC-FP-ER-RI-CC	18.235	0.9715824999999999
198	PC-FP-ER-RI-CC-DL	3.1432	0.927964
199	FP-CH-BH-ER-RI-CC	16.26	1.808901
200	PJ-BY-FP-ER-RI-CC	20.721	1.2813437
201	PC-FP-ER-RI-CC-DF	16.406	1.7661699999999998
202	PJ-BU-FP-ER-RI-CC	29.358	2.1095319999999997
203	FP-CH-CG-ER-RI-CC	16.21	1.5932030000000001
204	BV-DP-FP-ER-RI-CC	14.693	1.682914
205	FP-CH-ER-RI-CC-DL	7.7860000000000005	0.907697
206	BA-BP-FP-ER-RI-CC	12.253	1.567736
207	BA-CA-FP-ER-RI-CC	13.402000000000001	1.878498
208	BV-BL-FP-ER-RI-CC	13.296	1.8613350000000002
209	BV-BA-FP-ER-RI-CC	10.089	1.804007
210	BV-BP-FP-ER-RI-CC	9.7948	1.4587479999999997
211	DP-BL-BA-FP-ER-RI-CC	12.384	1.6876939999999998
212	DP-EL-FP-CG-ER-RI-CC	16.922	1.493541
213	DP-BL-BP-FP-ER-RI-CC	15.958	1.543783
214	DP-EL-FP-ER-RI-CC-DL	5.8944	0.8962889999999999
215	BL-BA-BP-FP-ER-RI-CC	10.957	1.5940689999999997
216	DP-EL-FP-ER-RI-CC-DF	19.577	1.654596
217	DP-BL-CA-FP-ER-RI-CC	17.793	1.708284
218	BL-FP-BH-ER-RI-CC-DF	16.334	1.7622362999999999
219	BL-BA-CA-FP-ER-RI-CC	12.065	1.881343
220	DP-FP-CH-BH-ER-RI-CC	16.473	1.64628
221	BL-FP-CG-ER-RI-CC-DL	2.3286	1.018055
222	DP-BL-EL-FP-ER-RI-CC	17.808	1.685145
223	DP-FP-CH-CG-ER-RI-CC	17.711	1.396034
224	BL-BA-EL-FP-ER-RI-CC	12.319	1.9245569999999999
225	DP-FP-CH-ER-RI-CC-DL	7.6724	0.844301
226	BL-FP-CG-ER-RI-CC-DF	14.800999999999998	1.5903366
227	BL-BA-FP-CH-ER-RI-CC	12.782	1.8369959999999999
228	BA-FP-CH-BH-ER-RI-CC	12.525	1.825698
229	PC-BF-CA-FP-ER-RI-CC	11.968	1.175321
230	PC-FP-CH-ER-RI-CC-DL	6.5101	0.8567960000000001
231	BL-BA-FP-BH-ER-RI-CC	12.119000000000002	1.889474
232	DP-FP-CH-ER-RI-CC-DF	20.618000000000002	1.566581
233	PC-BV-CA-FP-ER-RI-CC	12.91	1.636776
234	DP-FP-BH-CG-ER-RI-CC	16.363	1.4697637
235	BA-FP-CH-CG-ER-RI-CC	11.857000000000001	1.608377
236	BP-EL-FP-CH-ER-RI-CC	18.651	1.5925850000000001
237	BL-FP-ER-RI-CC-DL-DF	2.9189999999999996	0.936567
238	BL-BA-FP-CG-ER-RI-CC	10.227	1.63056
239	BP-EL-FP-BH-ER-RI-CC	17.43	1.6054309999999998
240	PC-BA-BP-FP-ER-RI-CC	10.332	1.3905850000000002
241	DP-FP-BH-ER-RI-CC-DL	6.6155	0.984234
242	DP-BL-FP-CH-ER-RI-CC	18.772000000000002	1.570837
243	BL-BA-FP-ER-RI-CC-DL	0.0	1.051636
244	DP-FP-BH-ER-RI-CC-DF	18.094	1.659195
245	DP-BL-FP-BH-ER-RI-CC	16.308	1.6000896999999998
246	BL-BA-FP-ER-RI-CC-DF	12.048	1.732354
247	BA-FP-CH-ER-RI-CC-DL	2.9046	0.982283
248	DP-FP-CG-ER-RI-CC-DL	4.0489999999999995	0.827832
249	BL-BP-CA-FP-ER-RI-CC	15.122	1.557401
250	DP-BL-FP-CG-ER-RI-CC	14.524000000000001	1.4130690000000001
251	PC-BA-CA-FP-ER-RI-CC	12.520999999999999	1.759701
252	CA-EL-FP-CH-ER-RI-CC	20.175	1.7880950000000002
253	BL-BP-EL-FP-ER-RI-CC	15.85	1.597639
254	DP-BL-FP-ER-RI-CC-DL	3.4657	0.9737910000000001
255	CA-EL-FP-BH-ER-RI-CC	15.164000000000001	1.862574
256	PC-FP-CH-ER-RI-CC-DF	17.777	1.731161
257	CA-EL-FP-CG-ER-RI-CC	16.724	1.503784
258	BL-BP-FP-CH-ER-RI-CC	16.475	1.58076
259	BP-EL-FP-CG-ER-RI-CC	15.835	1.460299
260	DP-BL-FP-ER-RI-CC-DF	16.852	1.5870173
261	DP-BA-BP-FP-ER-RI-CC	13.075999999999999	1.470003
262	BL-BP-FP-BH-ER-RI-CC	15.630999999999998	1.62642
263	BP-EL-FP-ER-RI-CC-DL	4.2966	0.7804829999999999
264	DP-BA-CA-FP-ER-RI-CC	14.264000000000001	1.745266
265	DP-FP-CG-ER-RI-CC-DF	17.526	1.405398
266	PC-FP-BH-CG-ER-RI-CC	14.752	1.5217368999999998
267	DP-FP-ER-RI-CC-DL-DF	5.2976	0.8428610000000001
268	PC-FP-BH-ER-RI-CC-DL	4.6714	1.004694
269	PC-DP-BL-FP-ER-RI-CC	15.257	1.630113
270	BA-FP-CH-ER-RI-CC-DF	14.335	1.6805079999999997
271	PC-BA-EL-FP-ER-RI-CC	12.324000000000002	1.7779470000000002
272	BP-EL-FP-ER-RI-CC-DF	17.35	1.4652936
273	PC-FP-BH-ER-RI-CC-DF	16.56	1.743051
274	CA-EL-FP-ER-RI-CC-DL	6.5311	0.9542500999999999
275	PC-DP-BA-FP-ER-RI-CC	12.33	1.603977
276	BL-BP-FP-CG-ER-RI-CC	13.73	1.447446
277	CA-EL-FP-ER-RI-CC-DF	18.485	1.8444279999999997
278	DP-BA-EL-FP-ER-RI-CC	14.55	1.703492
279	PC-BF-EL-FP-ER-RI-CC	12.341	1.185748
280	PC-DP-BP-FP-ER-RI-CC	15.082	1.360339
281	PC-DP-CA-FP-ER-RI-CC	17.073	1.64246
282	PC-BV-EL-FP-ER-RI-CC	13.341	1.696149
283	PC-FP-CG-ER-RI-CC-DL	2.4048	0.788014
284	PC-DP-EL-FP-ER-RI-CC	17.256	1.635226
285	DP-BA-FP-CH-ER-RI-CC	15.863	1.6463809999999999
286	CA-FP-CH-BH-ER-RI-CC	13.655	1.7356639999999999
287	PC-PJ-FP-CH-ER-RI-CC	29.888	2.0463384000000002
288	DP-BA-FP-BH-ER-RI-CC	13.732000000000001	1.666768
289	PC-BA-FP-CH-ER-RI-CC	13.144	1.7467979999999999
290	CA-FP-CH-CG-ER-RI-CC	16.173	1.4782469999999999
291	BL-BP-FP-ER-RI-CC-DL	1.4323	0.873363
292	PC-DP-FP-CH-ER-RI-CC	18.296	1.597566
293	BP-FP-CH-BH-ER-RI-CC	16.043	1.580543
294	BA-FP-BH-CG-ER-RI-CC	11.595999999999998	1.656055
295	BL-BP-FP-ER-RI-CC-DF	15.671	1.4537159999999998
296	DP-BA-FP-CG-ER-RI-CC	12.818	1.494741
297	DP-BA-FP-ER-RI-CC-DL	1.1244	0.926954
298	BL-CA-EL-FP-ER-RI-CC	16.789	1.878652
299	DP-BA-FP-ER-RI-CC-DF	14.421	1.626169
300	BP-FP-CH-CG-ER-RI-CC	15.833	1.398404
301	DP-BP-CA-FP-ER-RI-CC	17.187	1.491506
302	CA-FP-CH-ER-RI-CC-DL	7.7105	0.903949
303	BL-CA-FP-CH-ER-RI-CC	17.497	1.7568352
304	BP-FP-CH-ER-RI-CC-DL	7.0963	0.770733
305	PC-DP-FP-BH-ER-RI-CC	16.253	1.58488
306	PC-FP-CG-ER-RI-CC-DF	14.91	1.498536
307	BL-CA-FP-BH-ER-RI-CC	13.145	1.8538039
308	DP-BP-EL-FP-ER-RI-CC	17.637	1.461673
309	CA-FP-CH-ER-RI-CC-DF	18.79	1.674791
310	DP-BP-FP-CH-ER-RI-CC	19.329	1.454102
311	BA-FP-BH-ER-RI-CC-DL	1.954	1.082294
312	BL-CA-FP-CG-ER-RI-CC	14.37	1.5344929999999999
313	DP-BP-FP-BH-ER-RI-CC	17.66	1.566167
314	BP-FP-CH-ER-RI-CC-DF	18.297	1.379224
315	PC-BA-FP-BH-ER-RI-CC	12.345	1.7523007
316	BA-FP-BH-ER-RI-CC-DF	13.454	1.7613070000000002
317	BL-CA-FP-ER-RI-CC-DL	3.8029	1.0054170000000002
318	DP-BP-FP-CG-ER-RI-CC	15.939	1.3162129999999999
319	PC-FP-ER-RI-CC-DL-DF	3.4851	0.806626
320	PC-BV-FP-CH-ER-RI-CC	13.877	1.6173790000000001
321	BP-FP-BH-CG-ER-RI-CC	15.299000000000001	1.4229569999999998
322	PC-BA-FP-CG-ER-RI-CC	10.549000000000001	1.5045739999999999
323	BL-CA-FP-ER-RI-CC-DF	16.393	1.8083169000000001
324	BP-FP-BH-ER-RI-CC-DL	5.0164	0.8118950000000001
325	PC-DP-FP-CG-ER-RI-CC	14.763	1.385038
326	BL-EL-FP-CH-ER-RI-CC	18.151	1.8608099999999999
327	PC-BF-FP-CH-ER-RI-CC	12.536	1.084611
328	BP-FP-BH-ER-RI-CC-DF	17.148	1.4755027
329	BL-EL-FP-BH-ER-RI-CC	16.523	1.905131
330	PC-BV-FP-BH-ER-RI-CC	10.649000000000001	1.742334
331	BL-EL-FP-CG-ER-RI-CC	14.939	1.5908360000000001
332	PC-PJ-FP-BH-ER-RI-CC	28.721999999999998	2.107548
333	PC-PJ-DP-FP-ER-RI-CC	28.84800000000001	1.945855
334	BP-FP-CG-ER-RI-CC-DL	3.3065	0.696949
335	PC-BA-FP-ER-RI-CC-DL	0.0	0.8864440000000001
336	CA-FP-BH-CG-ER-RI-CC	12.857000000000001	1.5516439
337	DP-BP-FP-ER-RI-CC-DL	3.6846	0.711281
338	BA-FP-CG-ER-RI-CC-DL	0.04834	0.9090180000000001
339	BL-EL-FP-ER-RI-CC-DL	3.8944	1.0234159999999999
340	PC-DP-FP-ER-RI-CC-DL	3.23	0.8427009999999999
341	BP-FP-CG-ER-RI-CC-DF	15.25	1.290531
342	BA-FP-CG-ER-RI-CC-DF	12.073	1.6156480000000002
343	BL-EL-FP-ER-RI-CC-DF	16.448	1.8046900000000001
344	PC-BV-FP-CG-ER-RI-CC	11.102	1.553287
345	BL-FP-CH-BH-ER-RI-CC	15.574000000000002	1.8540379999999999
346	BP-FP-ER-RI-CC-DL-DF	4.034	0.69931
347	BL-FP-CH-CG-ER-RI-CC	14.540999999999999	1.5729019999999998
348	PC-BV-FP-ER-RI-CC-DL	0.0	0.9771989999999999
349	BL-FP-CH-ER-RI-CC-DL	5.9125	0.998563
350	PC-PJ-BL-FP-ER-RI-CC	27.734	2.117956
351	CA-FP-BH-ER-RI-CC-DL	3.4866	1.046982
352	PC-BV-FP-ER-RI-CC-DF	12.779000000000002	1.677988
353	CA-FP-BH-ER-RI-CC-DF	14.814	1.7594864000000001
354	PC-BF-FP-BH-ER-RI-CC	12.002	1.205226
355	PC-BA-FP-ER-RI-CC-DF	12.175999999999998	1.677138
356	PC-DP-FP-ER-RI-CC-DF	16.698	1.583845
357	PC-PJ-BA-FP-ER-RI-CC	26.88	2.098955
358	BA-BP-CA-FP-ER-RI-CC	12.140999999999998	1.5123389999999999
359	DP-BP-FP-ER-RI-CC-DF	17.598	1.4259278000000002
360	BA-BP-EL-FP-ER-RI-CC	12.597999999999999	1.514693
361	BL-FP-CH-ER-RI-CC-DF	17.326	1.7815520000000002
362	DP-CA-EL-FP-ER-RI-CC	19.961	1.692107
363	BL-FP-BH-CG-ER-RI-CC	14.405	1.6259989999999998
364	BL-FP-BH-ER-RI-CC-DL	4.395	1.127492
365	PC-BV-BF-FP-ER-RI-CC	8.2769	1.172658
366	CA-FP-CG-ER-RI-CC-DL	4.6019	0.831822
367	PC-BP-CA-FP-ER-RI-CC	15.22	1.3607259999999999
368	CA-FP-CG-ER-RI-CC-DF	16.308	1.548318
369	DP-CA-FP-CH-ER-RI-CC	21.333000000000002	1.611194
370	BA-BP-FP-CH-ER-RI-CC	13.232000000000001	1.514452
371	PC-BF-FP-CG-ER-RI-CC	10.815	1.036037
372	PC-PJ-FP-CG-ER-RI-CC	27.326	1.822675
373	BA-BP-FP-BH-ER-RI-CC	12.437999999999999	1.565717
374	PC-BL-BA-FP-ER-RI-CC	11.212	1.759188
375	PC-BP-EL-FP-ER-RI-CC	15.661	1.391858
376	PC-BO-EL-FP-ER-RI-CC	18.48	1.7725666
377	EL-FP-CH-BH-ER-RI-CC	16.988	1.81664
378	BA-BP-FP-CG-ER-RI-CC	10.645	1.403798
379	PC-BP-FP-CH-ER-RI-CC	16.574	1.442439
380	EL-FP-CH-CG-ER-RI-CC	17.463	1.556254
381	CA-FP-ER-RI-CC-DL-DF	5.8014	0.8991359999999999
382	DP-CA-FP-BH-ER-RI-CC	15.34	1.6881129
383	BA-FP-ER-RI-CC-DL-DF	1.4328	0.945465
384	DP-CA-FP-CG-ER-RI-CC	17.121	1.4704439999999999
385	PC-BV-BO-FP-ER-RI-CC	14.275	1.736345
386	PC-BV-BT-FP-ER-RI-CC	4.6444	0.7002155
387	PC-BP-FP-BH-ER-RI-CC	15.763	1.503967
388	PC-BV-BC-FP-ER-RI-CC	5.0263	0.7593997
389	PC-BL-BP-FP-ER-RI-CC	13.363	1.495155
390	BA-BP-FP-ER-RI-CC-DL	0.0	0.804472
391	PC-BV-BY-FP-ER-RI-CC	9.3042	1.222503
392	PC-BP-FP-CG-ER-RI-CC	13.597999999999999	1.2950220000000001
393	PC-PJ-FP-ER-RI-CC-DL	13.827	1.114396
394	EL-FP-CH-ER-RI-CC-DL	8.2549	0.9050419999999999
395	DP-CA-FP-ER-RI-CC-DL	5.5377	0.9181410000000001
396	PC-BL-CA-FP-ER-RI-CC	15.324000000000002	1.8459962
397	PC-PJ-FP-ER-RI-CC-DF	29.144000000000002	1.961792
398	PC-BL-EL-FP-ER-RI-CC	15.325	1.8090000000000002
399	DP-CA-FP-ER-RI-CC-DF	19.307000000000002	1.6733861
400	PC-BF-FP-ER-RI-CC-DL	2.0783	0.5616854
401	DP-EL-FP-CH-ER-RI-CC	21.544	1.642077
402	DP-EL-FP-BH-ER-RI-CC	19.785	1.6722669999999997
403	PC-BL-FP-CH-ER-RI-CC	16.236	1.803337
404	PC-PJ-BV-FP-ER-RI-CC	23.385	1.904418
405	PC-BL-FP-BH-ER-RI-CC	15.319	1.7795878
406	PC-BL-FP-CG-ER-RI-CC	13.373	1.481126
407	PC-BV-BU-FP-ER-RI-CC	11.112	1.58
408	FP-CH-BH-ER-RI-CC-DL	0.0	1.03078
409	PC-BF-FP-ER-RI-CC-DF	11.948	1.109258
410	FP-CH-BH-ER-RI-CC-DF	16.141	1.686094
411	PC-BF-BO-FP-ER-RI-CC	12.83	1.111883
412	FP-CH-CG-ER-RI-CC-DL	5.4829	0.7980809999999999
413	EL-FP-CH-ER-RI-CC-DF	19.639	1.755012
414	FP-CH-CG-ER-RI-CC-DF	16.811	1.555409
415	PC-BO-FP-CH-ER-RI-CC	19.871	1.73495
416	PC-BL-FP-ER-RI-CC-DL	1.5559	0.932335
417	PC-PJ-BF-FP-ER-RI-CC	22.115	1.231542
418	BA-BP-FP-ER-RI-CC-DF	12.520999999999999	1.4679289999999998
419	FP-CH-ER-RI-CC-DL-DF	8.0971	0.839072
420	PC-BP-FP-ER-RI-CC-DL	2.4954	0.7213379999999999
421	FP-BH-CG-ER-RI-CC-DL	4.8715	1.0389810000000002
422	FP-BH-CG-ER-RI-CC-DF	15.885	1.600186
423	PC-PJ-BP-FP-ER-RI-CC	26.32	1.5884667
424	FP-BH-ER-RI-CC-DL-DF	7.9691	1.039899
425	PC-BP-FP-ER-RI-CC-DF	15.632	1.3546950000000002
426	FP-CG-ER-RI-CC-DL-DF	4.6211	0.8047940000000001
427	PC-BF-BT-FP-ER-RI-CC	5.4769	0.5334095
428	EL-FP-BH-CG-ER-RI-CC	16.301	1.643756
429	PC-BF-DP-FP-ER-RI-CC	10.835	1.09806
430	EL-FP-BH-ER-RI-CC-DL	7.4748	1.078958
431	EL-FP-BH-ER-RI-CC-DF	18.192999999999998	1.8027610000000003
432	PC-CA-EL-FP-ER-RI-CC	16.9	1.745304
433	BA-CA-EL-FP-ER-RI-CC	14.078	1.912177
434	PC-BL-FP-ER-RI-CC-DF	15.124	1.702831
435	PC-CA-FP-CH-ER-RI-CC	17.458	1.692686
436	PC-BT-BC-FP-ER-RI-CC	4.6458	0.35239449999999994
437	PC-BF-BC-FP-ER-RI-CC	7.2737	0.6464713000000001
438	PC-BF-BY-FP-ER-RI-CC	12.564	0.994558
439	PC-BY-FP-BH-ER-RI-CC	14.868	1.2096484
440	PC-BF-BU-FP-ER-RI-CC	11.599	1.156846
441	PC-PJ-BO-FP-ER-RI-CC	30.105999999999998	2.0622063
442	PC-BT-BY-FP-ER-RI-CC	7.7631	0.6639627
443	PC-CA-FP-BH-ER-RI-CC	13.497	1.796134
444	PC-BY-FP-CG-ER-RI-CC	9.3151	1.050875
445	PC-BT-BU-FP-ER-RI-CC	6.8513	0.74743
446	PC-BY-FP-ER-RI-CC-DL	3.0763	0.6361319999999999
447	PC-BO-DP-FP-ER-RI-CC	19.325	1.649566
448	PC-BF-BL-FP-ER-RI-CC	10.363	1.1896300000000002
449	PC-BY-FP-ER-RI-CC-DF	15.037	1.1500647
450	PC-BF-BA-FP-ER-RI-CC	7.7296	1.0604230000000001
451	PC-PJ-BT-FP-ER-RI-CC	16.957	0.868092
452	PC-BF-BP-FP-ER-RI-CC	11.210999999999999	1.035066
453	BA-CA-FP-CH-ER-RI-CC	14.515	1.8021480000000003
454	PC-CA-FP-CG-ER-RI-CC	14.870999999999999	1.4315069999999999
455	PC-BO-FP-BH-ER-RI-CC	17.03	1.806482
456	PC-CA-FP-ER-RI-CC-DL	3.2924	0.884051
457	EL-FP-CG-ER-RI-CC-DL	4.6438	0.868757
458	EL-FP-CG-ER-RI-CC-DF	16.588	1.556905
459	PC-CA-FP-ER-RI-CC-DF	16.646	1.7174972
460	PJ-BL-FP-CG-ER-RI-CC	27.155	2.014239
461	PC-BC-DP-FP-ER-RI-CC	6.6084	0.7363102
462	PC-BY-BU-FP-ER-RI-CC	11.929	1.1602292
463	PC-BO-FP-CG-ER-RI-CC	15.714	1.5347409999999997
464	PC-EL-FP-CH-ER-RI-CC	17.82	1.7576370000000001
465	EL-FP-ER-RI-CC-DL-DF	6.3773	0.8873840000000001
466	PJ-BL-FP-ER-RI-CC-DL	15.122	1.2913210000000002
467	PC-BO-FP-ER-RI-CC-DL	8.5001	0.9787319999999999
468	PC-BC-BL-FP-ER-RI-CC	6.8031	0.80153
469	PC-BU-DP-FP-ER-RI-CC	16.461	1.558854
470	PC-BO-BL-FP-ER-RI-CC	15.659	1.820129
471	PJ-BL-FP-ER-RI-CC-DF	28.842	2.076427
472	PC-PJ-BC-FP-ER-RI-CC	17.813	0.9541549
473	BA-CA-FP-BH-ER-RI-CC	10.491	1.848939
474	PJ-BA-BP-FP-ER-RI-CC	26.785	1.8538479999999997
475	PC-BU-BL-FP-ER-RI-CC	14.995999999999999	1.7745064
476	BA-CA-FP-CG-ER-RI-CC	11.411	1.614166
477	PJ-BA-CA-FP-ER-RI-CC	27.989	2.193703
478	PC-PJ-BY-FP-ER-RI-CC	18.623	1.2351990000000002
479	PC-BU-BA-FP-ER-RI-CC	11.989	1.751428
480	BA-CA-FP-ER-RI-CC-DL	1.0728	0.989261
481	BA-CA-FP-ER-RI-CC-DF	13.699000000000002	1.7789139999999999
482	PC-BO-FP-ER-RI-CC-DF	17.412	1.75916
483	PC-BU-BP-FP-ER-RI-CC	15.03	1.3374350000000002
484	PC-BO-BT-FP-ER-RI-CC	7.8363	0.7988519000000001
485	PC-BC-BA-FP-ER-RI-CC	4.2663	0.872362
486	PC-BO-BC-FP-ER-RI-CC	8.5814	0.91622
487	PC-BC-BP-FP-ER-RI-CC	7.6422	0.6845796000000001
488	PC-BO-BA-FP-ER-RI-CC	13.267999999999999	1.742817
489	PC-PJ-CA-FP-ER-RI-CC	29.397	2.026703
490	PC-PJ-BU-FP-ER-RI-CC	28.430999999999997	2.006339
491	PC-BC-CA-FP-ER-RI-CC	8.1377	0.8137191
492	PC-BU-CA-FP-ER-RI-CC	16.29	1.640348
493	PC-BC-EL-FP-ER-RI-CC	8.1092	0.781719
494	PC-BO-BY-FP-ER-RI-CC	16.912	1.3086049
495	PC-BU-EL-FP-ER-RI-CC	16.229	1.6651850000000001
496	PC-BC-FP-CH-ER-RI-CC	8.2682	0.7808799999999999
497	PC-BO-BP-FP-ER-RI-CC	16.52	1.451069
498	PJ-BA-EL-FP-ER-RI-CC	28.355999999999998	2.2908
499	PC-BC-FP-BH-ER-RI-CC	8.1234	0.8154906
500	PC-BO-BU-FP-ER-RI-CC	17.265	1.7635159
501	PC-BT-DP-FP-ER-RI-CC	5.5374	0.704954
502	PC-BT-BL-FP-ER-RI-CC	5.4075	0.6993557
503	PC-BC-FP-CG-ER-RI-CC	7.3743	0.755423
504	PC-BU-FP-CH-ER-RI-CC	17.278	1.718424
505	PC-EL-FP-BH-ER-RI-CC	16.59	1.772511
506	PJ-BA-FP-CH-ER-RI-CC	28.483	2.170715
507	BA-EL-FP-CH-ER-RI-CC	15.069	1.8286709999999997
508	PC-BU-FP-BH-ER-RI-CC	16.163	1.690118
509	PC-BT-BA-FP-ER-RI-CC	2.9186	0.779636
510	PC-BO-CA-FP-ER-RI-CC	17.42	1.673847
511	PC-BV-DP-FP-ER-RI-CC	12.886	1.5373240000000001
512	PJ-BA-FP-BH-ER-RI-CC	27.811	2.2198439999999997
513	PC-EL-FP-CG-ER-RI-CC	14.786	1.447356
514	PC-BT-BP-FP-ER-RI-CC	6.6807	0.6508837
515	PJ-FP-CH-ER-RI-CC-DF	30.773000000000003	2.007096
516	PJ-BA-FP-CG-ER-RI-CC	26.381	1.980414
517	PC-BU-FP-CG-ER-RI-CC	14.624	1.6022390000000002
518	PC-BC-FP-ER-RI-CC-DL	2.9886	0.448268
519	PC-BT-CA-FP-ER-RI-CC	7.025	0.7846767
520	PJ-FP-BH-CG-ER-RI-CC	28.552	1.9916619999999998
521	PJ-BA-FP-ER-RI-CC-DL	14.725	1.1715179999999998
522	PC-BU-FP-ER-RI-CC-DL	2.9963	0.9117349999999999
523	PC-BU-FP-ER-RI-CC-DF	16.259	1.699426
524	BA-EL-FP-BH-ER-RI-CC	13.809000000000001	1.9099869999999999
525	PC-BT-EL-FP-ER-RI-CC	7.0418	0.7487094000000001
526	PC-BV-BL-FP-ER-RI-CC	10.960999999999999	1.758367
527	PJ-FP-BH-ER-RI-CC-DL	17.429000000000002	1.215133
528	PC-BT-FP-CH-ER-RI-CC	7.4401	0.7406948000000001
529	PC-EL-FP-ER-RI-CC-DL	3.5054	0.8932639999999998
530	BA-EL-FP-CG-ER-RI-CC	12.127	1.649897
531	PC-BV-BA-FP-ER-RI-CC	7.8163	1.697762
532	PJ-DP-BL-FP-ER-RI-CC	28.496	1.9635150000000001
533	PC-BC-FP-ER-RI-CC-DF	8.1193	0.8046530999999999
534	PC-BC-BY-FP-ER-RI-CC	9.0358	0.7085522
535	BA-EL-FP-ER-RI-CC-DL	1.9039	0.9950440000000002
536	PC-BC-BU-FP-ER-RI-CC	7.9067	0.7846705
537	PC-BY-DP-FP-ER-RI-CC	14.120999999999999	0.9995749999999999
538	PC-EL-FP-ER-RI-CC-DF	16.658	1.7702490000000002
539	PJ-BA-FP-ER-RI-CC-DF	28.154	2.058532
540	PC-BY-BL-FP-ER-RI-CC	13.546	1.1835787
541	PC-BT-FP-BH-ER-RI-CC	7.037000000000001	0.7721722999999999
542	PJ-BP-CA-FP-ER-RI-CC	28.555999999999997	1.7725899999999999
543	PC-BT-FP-CG-ER-RI-CC	6.327999999999999	0.663146
544	PJ-DP-BA-FP-ER-RI-CC	27.826999999999998	1.980736
545	PJ-FP-BH-ER-RI-CC-DF	30.208000000000002	2.092954
546	PC-BT-FP-ER-RI-CC-DL	0.5877399999999999	0.326323
547	PC-BY-BA-FP-ER-RI-CC	10.433	1.218692
548	PJ-BP-EL-FP-ER-RI-CC	29.611	1.885524
549	PC-BT-FP-ER-RI-CC-DF	7.0552	0.7392506000000001
550	PJ-FP-CG-ER-RI-CC-DL	15.058	1.050273
551	PJ-DP-BP-FP-ER-RI-CC	29.114	1.710344
552	PJ-BP-FP-CH-ER-RI-CC	29.75800000000001	1.758995
553	PC-FP-CH-BH-ER-RI-CC	15.9	1.806316
554	PJ-BP-FP-BH-ER-RI-CC	28.915	1.855698
555	PJ-DP-CA-FP-ER-RI-CC	30.131	2.024227
556	PJ-FP-CG-ER-RI-CC-DF	28.476	1.881296
557	FP-CH-BH-CG-ER-RI-CC	12.229000000000001	1.525628
558	PC-BV-BP-FP-ER-RI-CC	5.556	1.397314
559	PJ-BP-FP-CG-ER-RI-CC	27.546999999999997	1.661945
560	BA-EL-FP-ER-RI-CC-DF	13.874	1.76701
561	PJ-DP-EL-FP-ER-RI-CC	32.059	2.088696
562	PC-BY-BP-FP-ER-RI-CC	12.604000000000001	1.1028434
563	PC-PJ-EL-FP-ER-RI-CC	29.546	2.130978
564	BP-CA-EL-FP-ER-RI-CC	17.315	1.494866
565	PJ-BP-FP-ER-RI-CC-DL	15.573	0.9495819999999999
566	PJ-BF-FP-CG-ER-RI-CC	21.991	1.2230401000000002
567	PJ-FP-ER-RI-CC-DL-DF	17.166	1.0975709999999999
568	PJ-BP-FP-ER-RI-CC-DF	28.565	1.672707
569	PJ-DP-FP-CH-ER-RI-CC	31.355	1.954326
570	PJ-BT-FP-ER-RI-CC-DL	10.57	0.374672
571	PJ-DP-FP-BH-ER-RI-CC	30.22	1.991218
572	PJ-BV-DP-FP-ER-RI-CC	26.355999999999998	1.8540699999999997
573	PJ-BF-FP-ER-RI-CC-DL	12.868	0.6752908999999999
574	PJ-DP-FP-CG-ER-RI-CC	28.208000000000002	1.741145
575	PJ-BF-FP-ER-RI-CC-DF	22.726	1.2747910000000002
576	PJ-BV-BL-FP-ER-RI-CC	24.296999999999997	2.015814
577	PC-BY-CA-FP-ER-RI-CC	12.895999999999999	1.2462496
578	PJ-BF-BO-FP-ER-RI-CC	23.976999999999997	1.3099859999999999
579	PJ-BT-FP-ER-RI-CC-DF	17.436	0.8711497
580	PJ-BF-BT-FP-ER-RI-CC	15.192	0.5880797999999999
581	PJ-DP-FP-ER-RI-CC-DL	16.866	1.134341
582	PC-BY-EL-FP-ER-RI-CC	14.842	1.1874350999999999
583	PC-FP-CH-CG-ER-RI-CC	14.686	1.46294
584	PJ-BV-BA-FP-ER-RI-CC	23.573	2.0200699999999996
585	PJ-BF-BC-FP-ER-RI-CC	17.122	0.702855
586	PJ-BT-BC-FP-ER-RI-CC	14.252	0.4176576
587	BP-CA-FP-CH-ER-RI-CC	17.93	1.460525
588	PJ-DP-FP-ER-RI-CC-DF	30.092	1.904869
589	PJ-CA-EL-FP-ER-RI-CC	30.956	2.2444520000000003
590	PJ-BT-BY-FP-ER-RI-CC	17.555	0.7373124999999999
591	PJ-BV-BP-FP-ER-RI-CC	22.56	1.62616
592	PC-BY-FP-CH-ER-RI-CC	11.328	1.0324201
593	PJ-BF-BY-FP-ER-RI-CC	22.549	1.0838139
594	PJ-BL-BA-FP-ER-RI-CC	26.441	2.224692
595	PJ-BU-BA-FP-ER-RI-CC	27.467	2.1696459999999997
596	PJ-BT-BU-FP-ER-RI-CC	17.252	0.8657076
597	PJ-BF-BU-FP-ER-RI-CC	22.451999999999998	1.2859949999999998
598	PJ-BL-BP-FP-ER-RI-CC	26.978	1.8209438999999998
599	PJ-BO-DP-FP-ER-RI-CC	31.636999999999997	1.992095
600	PJ-BL-CA-FP-ER-RI-CC	28.965	2.162047
601	PJ-BV-CA-FP-ER-RI-CC	26.834	2.015053
602	PJ-BL-EL-FP-ER-RI-CC	29.339000000000002	2.3113789999999996
603	PJ-CA-FP-CH-ER-RI-CC	30.788	2.104951
604	PJ-CA-FP-BH-ER-RI-CC	26.984	2.179346
605	PJ-BL-FP-CH-ER-RI-CC	29.428	2.1441684
606	BV-BA-FP-BH-ER-RI-CC	8.433	1.8252549999999998
607	PJ-BU-BP-FP-ER-RI-CC	28.241999999999997	1.7338449999999999
608	PJ-BC-DP-FP-ER-RI-CC	16.702	0.892879
609	PJ-BO-BL-FP-ER-RI-CC	29.401	2.140527
610	PJ-BU-CA-FP-ER-RI-CC	29.649	2.002893
611	PJ-CA-FP-CG-ER-RI-CC	28.314	1.900061
612	PJ-BC-BL-FP-ER-RI-CC	17.355	0.96646
613	PJ-BU-EL-FP-ER-RI-CC	30.116999999999997	2.187399
614	BV-BA-FP-CG-ER-RI-CC	8.8572	1.714051
615	PJ-BL-FP-BH-ER-RI-CC	28.881	2.2574783000000003
616	PJ-BC-BA-FP-ER-RI-CC	16.653	1.0371540000000001
617	PJ-BU-FP-CH-ER-RI-CC	30.29	2.007876
618	BP-CA-FP-BH-ER-RI-CC	13.792	1.553724
619	PJ-BU-FP-BH-ER-RI-CC	29.406999999999996	2.05953
620	PJ-BC-BP-FP-ER-RI-CC	18.133	0.779882
621	PJ-CA-FP-ER-RI-CC-DL	16.857	1.160117
622	BP-CA-FP-CG-ER-RI-CC	15.259	1.345754
623	PJ-BO-BA-FP-ER-RI-CC	28.763	2.1348390000000004
624	PJ-CA-FP-ER-RI-CC-DF	30.186	2.034701
625	BV-BF-DP-FP-ER-RI-CC	8.9893	1.189399
626	PJ-EL-FP-CH-ER-RI-CC	31.378	2.180545
627	PJ-BU-FP-CG-ER-RI-CC	28.051	1.871073
628	PJ-EL-FP-BH-ER-RI-CC	30.509	2.2880839999999996
629	PJ-BO-BP-FP-ER-RI-CC	30.36	1.841856
630	BV-BA-FP-ER-RI-CC-DL	0.0	1.0948710000000001
631	PJ-BC-CA-FP-ER-RI-CC	18.295	0.9620403
632	PJ-EL-FP-CG-ER-RI-CC	29.026	2.006336
633	PJ-EL-FP-ER-RI-CC-DL	17.283	1.2004880000000002
634	BV-BF-BL-FP-ER-RI-CC	7.7804	1.205358
635	PJ-BU-FP-ER-RI-CC-DL	16.136	1.122769
636	BV-BF-BA-FP-ER-RI-CC	5.2799	1.1369349
637	PJ-EL-FP-ER-RI-CC-DF	30.535999999999998	2.125248
638	BV-BF-BP-FP-ER-RI-CC	8.0854	0.99548
639	BV-BF-CA-FP-ER-RI-CC	9.9941	1.2080600000000001
640	PJ-FP-CH-BH-ER-RI-CC	29.522	2.13349
641	PJ-BO-CA-FP-ER-RI-CC	30.719	2.091292
642	BV-BF-EL-FP-ER-RI-CC	10.147	1.233338
643	BV-BA-FP-ER-RI-CC-DF	10.409	1.686623
644	PJ-FP-CH-CG-ER-RI-CC	28.415	1.912266
645	PJ-BV-EL-FP-ER-RI-CC	26.426	2.114346
646	BV-BF-FP-CH-ER-RI-CC	10.36	1.12009
647	BV-BF-FP-BH-ER-RI-CC	7.5209	1.237045
648	PJ-FP-CH-ER-RI-CC-DL	19.023	1.101289
649	BP-CA-FP-ER-RI-CC-DL	3.9624	0.746129
650	BV-BP-CA-FP-ER-RI-CC	9.9991	1.307259
651	PJ-BC-EL-FP-ER-RI-CC	18.386	0.9707453
652	PJ-BO-EL-FP-ER-RI-CC	32.266	2.273565
653	PJ-BV-FP-CH-ER-RI-CC	27.399	1.849986
654	PJ-BC-FP-CH-ER-RI-CC	18.774	0.967319
655	PJ-BU-FP-ER-RI-CC-DF	29.684	1.939578
656	BV-BT-BL-FP-ER-RI-CC	3.7035	0.6683739999999999
657	BV-DP-BL-FP-ER-RI-CC	12.978	1.685913
658	BV-BF-FP-CG-ER-RI-CC	8.6314	1.124341
659	BV-BP-EL-FP-ER-RI-CC	10.919	1.4013520000000002
660	BV-DP-BA-FP-ER-RI-CC	10.380999999999998	1.665781
661	PJ-BC-FP-BH-ER-RI-CC	18.322	0.9665231000000001
662	PJ-BO-FP-CH-ER-RI-CC	31.697	2.152282
663	BV-BT-BA-FP-ER-RI-CC	1.3317	0.745015
664	BV-BF-FP-ER-RI-CC-DL	0.17197	0.661012
665	BV-BT-BP-FP-ER-RI-CC	4.7084	0.597457
666	BV-BT-CA-FP-ER-RI-CC	5.2775	0.7303394
667	BV-BT-EL-FP-ER-RI-CC	5.2295	0.7318221
668	BV-BF-FP-ER-RI-CC-DF	9.3212	1.1676959999999998
669	BP-CA-FP-ER-RI-CC-DF	17.086	1.4020191
670	BV-BT-FP-CH-ER-RI-CC	5.5306	0.6695363000000001
671	PJ-BV-FP-BH-ER-RI-CC	23.504	2.040306
672	BV-BF-BO-FP-ER-RI-CC	10.569	1.1873439999999997
673	PJ-BV-FP-CG-ER-RI-CC	24.155	1.9114929999999999
674	BV-BY-FP-CH-ER-RI-CC	9.2224	1.116594
675	BV-BF-BT-FP-ER-RI-CC	3.7889	0.5035375
676	BV-BF-BC-FP-ER-RI-CC	5.3162	0.6218377999999999
677	BV-BY-FP-BH-ER-RI-CC	10.67	1.2997589999999999
678	BV-DP-BP-FP-ER-RI-CC	11.289000000000001	1.359659
679	BV-BF-BY-FP-ER-RI-CC	9.7012	1.009602
680	PJ-BC-FP-CG-ER-RI-CC	17.548	0.8652303
681	PJ-BV-FP-ER-RI-CC-DL	11.119000000000002	1.1994589999999998
682	PJ-BO-FP-BH-ER-RI-CC	30.726	2.202379
683	BV-BP-FP-CH-ER-RI-CC	13.847000000000001	1.4096950000000001
684	BV-DP-CA-FP-ER-RI-CC	15.203	1.662494
685	BV-BY-FP-CG-ER-RI-CC	7.3555	1.183087
686	PJ-BC-FP-ER-RI-CC-DL	13.716	0.512618
687	PJ-BO-FP-CG-ER-RI-CC	29.261	2.0057829999999996
688	PJ-BC-FP-ER-RI-CC-DF	18.475	0.9476397
689	BV-BY-FP-ER-RI-CC-DL	1.0712	0.865937
690	BV-DP-EL-FP-ER-RI-CC	15.425	1.61488
691	BV-BT-FP-BH-ER-RI-CC	3.3348	0.7116851
692	PJ-BO-FP-ER-RI-CC-DL	23.145	1.30325
693	PJ-BO-FP-ER-RI-CC-DF	30.698	2.0977742
694	PJ-BC-BY-FP-ER-RI-CC	18.602	0.7739486999999999
695	BV-DP-FP-CH-ER-RI-CC	17.125	1.5332050000000002
696	BV-BY-FP-ER-RI-CC-DF	12.444	1.261587
697	BV-BF-BU-FP-ER-RI-CC	8.8232	1.168405
698	BV-BO-DP-FP-ER-RI-CC	17.544	1.702882
699	PJ-BC-BU-FP-ER-RI-CC	18.177	0.9429759999999999
700	BV-BO-BL-FP-ER-RI-CC	13.902999999999999	1.839422
701	PJ-BY-DP-FP-ER-RI-CC	20.312	1.086203
702	PJ-BO-BT-FP-ER-RI-CC	19.059	0.9191518999999999
703	BV-BO-BA-FP-ER-RI-CC	12.027999999999999	1.815486
704	BV-BY-BU-FP-ER-RI-CC	7.9757	1.201648
705	BV-BO-BP-FP-ER-RI-CC	14.532	1.4461039999999998
706	BV-BU-DP-FP-ER-RI-CC	14.120999999999999	1.582696
707	PJ-BY-BL-FP-ER-RI-CC	19.185	1.2962624999999999
708	BV-BT-FP-CG-ER-RI-CC	4.5131	0.6560290000000001
709	PJ-BY-BA-FP-ER-RI-CC	19.588	1.358709
710	BV-BT-FP-ER-RI-CC-DL	0.0	0.312275
711	BV-BU-BL-FP-ER-RI-CC	12.535	1.75021
712	BV-BT-FP-ER-RI-CC-DF	5.1646	0.6874141
713	BV-BU-BA-FP-ER-RI-CC	8.4159	1.7376500000000001
714	BV-BU-BP-FP-ER-RI-CC	7.9285	1.3100199999999997
715	BV-DP-FP-BH-ER-RI-CC	12.790999999999999	1.674288
716	BV-BT-BC-FP-ER-RI-CC	3.1423	0.307697
717	PJ-BO-BC-FP-ER-RI-CC	19.16	1.02006
718	BV-BU-CA-FP-ER-RI-CC	13.809000000000001	1.60993
719	BV-BT-BY-FP-ER-RI-CC	5.7872	0.6371888
720	BV-BT-BU-FP-ER-RI-CC	5.1211	0.6781210999999999
721	BV-BO-CA-FP-ER-RI-CC	15.421	1.7265199999999998
722	BV-BU-EL-FP-ER-RI-CC	14.212	1.6673470000000001
723	PJ-BO-BY-FP-ER-RI-CC	24.541999999999998	1.465523
724	BV-BU-FP-CH-ER-RI-CC	14.636	1.586674
725	PJ-BY-BP-FP-ER-RI-CC	19.684	1.205728
726	PJ-BO-BU-FP-ER-RI-CC	30.726	2.181425
727	BV-BU-FP-BH-ER-RI-CC	12.027999999999999	1.6946439999999998
728	PJ-BY-CA-FP-ER-RI-CC	17.496	1.341445
729	BV-BU-FP-CG-ER-RI-CC	12.526	1.6119379999999999
730	PJ-BT-DP-FP-ER-RI-CC	16.085	0.8387198
731	BV-BU-FP-ER-RI-CC-DL	0.21494000000000002	1.0692009999999998
732	PJ-BT-BL-FP-ER-RI-CC	16.143	0.90176
733	PJ-BY-EL-FP-ER-RI-CC	20.655	1.3253629999999998
734	BV-BC-DP-FP-ER-RI-CC	4.6781	0.717739
735	BV-BO-EL-FP-ER-RI-CC	15.776	1.7715439999999998
736	BV-DP-FP-CG-ER-RI-CC	12.728	1.5347400000000002
737	BV-BO-FP-CH-ER-RI-CC	17.108	1.78163
738	PJ-BY-FP-CH-ER-RI-CC	18.451	1.1418453
739	BV-DP-FP-ER-RI-CC-DL	0.29601	1.0024250000000001
740	BV-BC-BL-FP-ER-RI-CC	4.6956	0.818115
741	BV-BP-FP-BH-ER-RI-CC	9.1731	1.483348
742	BV-BC-BA-FP-ER-RI-CC	2.0102	0.8583626999999999
743	BV-BP-FP-CG-ER-RI-CC	9.5033	1.2831660000000003
744	BV-BC-BP-FP-ER-RI-CC	5.3506	0.587001
745	BV-BC-CA-FP-ER-RI-CC	5.7383	0.7754420999999999
746	BV-BC-EL-FP-ER-RI-CC	5.8733	0.8013260000000001
747	PJ-BY-FP-BH-ER-RI-CC	21.156	1.3267935999999998
748	BV-BC-FP-CH-ER-RI-CC	6.4906	0.7709225
749	PJ-BY-FP-CG-ER-RI-CC	14.450999999999999	1.1811555
750	BV-BC-FP-BH-ER-RI-CC	3.9301	0.8153847999999999
751	PJ-BY-FP-ER-RI-CC-DL	13.171	0.7677899999999999
752	PJ-BT-BA-FP-ER-RI-CC	15.482999999999999	0.9575295
753	BV-BU-FP-ER-RI-CC-DF	14.127	1.690931
754	PJ-BT-BP-FP-ER-RI-CC	17.035	0.805476
755	BV-BC-FP-CG-ER-RI-CC	5.2599	0.779446
756	PJ-BY-FP-ER-RI-CC-DF	20.916	1.2070647
757	BV-BO-FP-BH-ER-RI-CC	13.468	1.8536929999999998
758	PJ-BT-CA-FP-ER-RI-CC	17.402	0.9032102000000001
759	PJ-BT-EL-FP-ER-RI-CC	17.538	0.9261364
760	BV-DP-FP-ER-RI-CC-DF	14.607000000000001	1.604892
761	PJ-BT-FP-CH-ER-RI-CC	17.935	0.8927394000000001
762	BV-BO-FP-CG-ER-RI-CC	14.449000000000002	1.7621400000000003
763	BV-BO-FP-ER-RI-CC-DL	6.3895	1.202932
764	BV-BP-FP-ER-RI-CC-DL	0.0	0.735266
765	BV-BO-FP-ER-RI-CC-DF	15.747	1.829401
766	BF-DP-BL-FP-ER-RI-CC	10.671	1.173356
767	BV-BO-BT-FP-ER-RI-CC	6.3133	0.793847
768	BV-BC-FP-ER-RI-CC-DL	1.0942	0.5355510000000001
769	BV-BO-BC-FP-ER-RI-CC	7.0823	0.9303560000000001
770	PJ-BY-BU-FP-ER-RI-CC	17.162	1.2715939
771	BV-BO-BY-FP-ER-RI-CC	14.890999999999998	1.4607419999999998
772	BV-BL-BA-FP-ER-RI-CC	9.3868	1.871049
773	PJ-BT-FP-BH-ER-RI-CC	17.364	0.9294097000000001
774	BV-BL-BP-FP-ER-RI-CC	6.5188	1.534643
775	PJ-BT-FP-CG-ER-RI-CC	16.585	0.760804
776	BV-BP-FP-ER-RI-CC-DF	10.988	1.342643
777	BV-BO-BU-FP-ER-RI-CC	15.35	1.78272
778	BV-BL-CA-FP-ER-RI-CC	13.152999999999999	1.81552
779	BF-DP-BA-FP-ER-RI-CC	7.4253	1.079235
780	BV-BT-DP-FP-ER-RI-CC	3.6346	0.6520247
781	PJ-BU-DP-FP-ER-RI-CC	29.699	1.876669
782	BV-BC-FP-ER-RI-CC-DF	5.7858	0.7977951
783	BF-FP-CH-ER-RI-CC-DL	3.9103	0.5915028
784	BV-CA-EL-FP-ER-RI-CC	15.08	1.8234009999999998
785	BV-CA-FP-CH-ER-RI-CC	15.782	1.671267
786	BF-BL-FP-BH-ER-RI-CC	11.579	1.245112
787	BV-BC-BY-FP-ER-RI-CC	6.3219	0.6935043999999999
788	BF-DP-BP-FP-ER-RI-CC	10.98	1.0029904
789	BV-BC-BU-FP-ER-RI-CC	5.5738	0.764524
790	BV-BL-EL-FP-ER-RI-CC	13.519	1.802106
791	BV-CA-FP-BH-ER-RI-CC	9.8275	1.7885710000000001
792	BV-BY-DP-FP-ER-RI-CC	11.949000000000002	1.128805
793	BV-BL-FP-CH-ER-RI-CC	13.908	1.714992
794	BF-DP-CA-FP-ER-RI-CC	11.697000000000001	1.2086258
795	PJ-BU-BL-FP-ER-RI-CC	28.066	2.0852434
796	BV-BL-FP-BH-ER-RI-CC	11.636	1.8872760000000002
797	BF-FP-CH-ER-RI-CC-DF	13.306	1.1401740000000002
798	BF-BL-FP-CG-ER-RI-CC	10.209	1.097424
799	BF-FP-BH-CG-ER-RI-CC	11.744000000000002	1.1313829999999998
800	BF-BL-FP-ER-RI-CC-DL	1.2747	0.655422
801	BF-BL-FP-ER-RI-CC-DF	11.460999999999999	1.166525
802	BV-BY-BL-FP-ER-RI-CC	9.7814	1.284144
803	BF-DP-EL-FP-ER-RI-CC	12.052999999999999	1.2176230000000001
804	BV-CA-FP-CG-ER-RI-CC	12.992	1.594157
805	BV-BL-FP-CG-ER-RI-CC	11.472000000000001	1.684516
806	BF-DP-FP-CH-ER-RI-CC	12.275	1.12146
807	BV-BL-FP-ER-RI-CC-DL	0.0	1.044566
808	PJ-BV-FP-ER-RI-CC-DF	25.364	1.924553
809	BV-CA-FP-ER-RI-CC-DL	0.37381	0.987664
810	BV-BY-BA-FP-ER-RI-CC	7.6519	1.327329
811	BF-BT-FP-ER-RI-CC-DL	0.13497	0.23548370000000002
812	BV-CA-FP-ER-RI-CC-DF	14.775	1.697489
813	PJ-BV-BF-FP-ER-RI-CC	19.495	1.2660900000000002
814	BF-BT-FP-ER-RI-CC-DF	5.6019	0.5269467000000001
815	BF-FP-BH-ER-RI-CC-DL	2.8989999999999996	0.604388
816	BF-BT-BC-FP-ER-RI-CC	4.0369	0.29692409999999997
817	BF-BT-BY-FP-ER-RI-CC	6.3526	0.5161451
818	BF-BA-BP-FP-ER-RI-CC	7.5645	0.9620194999999999
819	BF-BT-BU-FP-ER-RI-CC	5.5523	0.5255162
820	BF-DP-FP-BH-ER-RI-CC	11.767000000000001	1.1701739999999998
821	BF-BA-CA-FP-ER-RI-CC	8.4083	1.1389841
822	BF-BA-EL-FP-ER-RI-CC	8.8922	1.154615
823	BV-BL-FP-ER-RI-CC-DF	13.425999999999998	1.8142840000000002
824	BF-BA-FP-CH-ER-RI-CC	8.6478	1.0774688
825	BV-BA-BP-FP-ER-RI-CC	5.7402	1.4344779999999997
826	BF-BA-FP-BH-ER-RI-CC	8.5157	1.1200737
827	BV-BA-CA-FP-ER-RI-CC	10.749	1.776571
828	BF-BA-FP-CG-ER-RI-CC	7.425	1.0505809999999998
829	BV-BA-EL-FP-ER-RI-CC	10.802999999999999	1.7954729999999999
830	BV-BY-BP-FP-ER-RI-CC	7.3258	1.111662
831	BV-EL-FP-CH-ER-RI-CC	16.047	1.716863
832	PJ-BV-BO-FP-ER-RI-CC	27.185	2.0269709999999996
833	BF-BA-FP-ER-RI-CC-DL	0.0	0.6438317000000001
834	BV-BY-CA-FP-ER-RI-CC	10.536	1.232493
835	BF-FP-BH-ER-RI-CC-DF	12.681	1.173324
836	BF-BA-FP-ER-RI-CC-DF	8.3355	1.120983
837	BF-DP-FP-CG-ER-RI-CC	10.593	1.054072
838	BF-BC-DP-FP-ER-RI-CC	5.7137	0.6524752
839	BF-BP-CA-FP-ER-RI-CC	11.968	1.0276572
840	BV-EL-FP-BH-ER-RI-CC	13.056	1.840633
841	BV-BA-FP-CH-ER-RI-CC	11.325	1.6839439999999999
842	BF-BP-EL-FP-ER-RI-CC	12.630999999999998	1.0510716000000002
843	BV-EL-FP-CG-ER-RI-CC	13.323	1.630709
844	BF-BP-FP-CH-ER-RI-CC	12.417	1.0110128000000003
845	BV-BY-EL-FP-ER-RI-CC	12.775	1.3154279999999998
846	BV-EL-FP-ER-RI-CC-DL	1.2621	1.0443500000000001
847	PJ-BV-BT-FP-ER-RI-CC	14.956	0.7804806999999999
848	PJ-BV-BC-FP-ER-RI-CC	15.799000000000001	0.9082300000000001
849	BF-BU-BA-FP-ER-RI-CC	8.2518	1.080487
850	BF-FP-CG-ER-RI-CC-DL	2.3064	0.5720103
851	BF-DP-FP-ER-RI-CC-DL	1.3573	0.5810468000000001
852	PJ-BV-BY-FP-ER-RI-CC	17.367	1.33083
853	BF-BP-FP-BH-ER-RI-CC	12.306	1.0669980000000001
854	BV-EL-FP-ER-RI-CC-DF	14.954	1.778165
855	BO-BA-FP-BH-ER-RI-CC	15.033	1.809939
856	BF-BC-BL-FP-ER-RI-CC	6.5381	0.6444094000000001
857	BV-FP-CH-BH-ER-RI-CC	10.866	1.7473969999999999
858	BF-BP-FP-CG-ER-RI-CC	10.978	0.956087
859	BV-FP-CH-CG-ER-RI-CC	13.292	1.4814310000000002
860	BF-FP-CG-ER-RI-CC-DF	11.67	1.0793810000000001
861	BF-BU-BP-FP-ER-RI-CC	11.937000000000001	1.0614516999999999
862	BO-BA-FP-CG-ER-RI-CC	14.575999999999999	1.654474
863	BF-BP-FP-ER-RI-CC-DL	2.3589	0.4706879
864	BF-BC-BA-FP-ER-RI-CC	3.6145	0.64197391
865	BF-BP-FP-ER-RI-CC-DF	11.927999999999999	0.9855700000000001
866	BF-BC-BP-FP-ER-RI-CC	7.285	0.5986022
867	BF-DP-FP-ER-RI-CC-DF	11.578	1.1134700000000002
868	PJ-BV-BU-FP-ER-RI-CC	24.186	1.8623049999999999
869	BF-BU-CA-FP-ER-RI-CC	12.742	1.2267934999999999
870	BF-CA-EL-FP-ER-RI-CC	13.492	1.2583300000000002
871	BO-BA-FP-ER-RI-CC-DL	6.9414	1.151358
872	PJ-BF-DP-FP-ER-RI-CC	21.698	1.267426
873	BF-BL-BA-FP-ER-RI-CC	7.4902	1.1690019999999999
874	BF-BC-CA-FP-ER-RI-CC	7.5327	0.6475551
875	BO-BA-FP-ER-RI-CC-DF	15.6	1.7365730000000001
876	BF-BC-EL-FP-ER-RI-CC	7.63	0.6847541
877	BF-FP-ER-RI-CC-DL-DF	2.9396	0.5929988
878	PJ-BF-BL-FP-ER-RI-CC	21.616	1.307743
879	BO-BP-CA-FP-ER-RI-CC	18.205	1.3454419999999998
880	PJ-BF-BA-FP-ER-RI-CC	20.769000000000002	1.2351267
881	BF-CA-FP-CH-ER-RI-CC	13.288	1.157009
882	PJ-BF-BP-FP-ER-RI-CC	22.298000000000002	1.162423
883	BF-BU-EL-FP-ER-RI-CC	13.085	1.2011200000000002
884	BF-CA-FP-BH-ER-RI-CC	9.9361	1.2345613
885	BF-BL-BP-FP-ER-RI-CC	10.927	1.142088
886	BF-BC-FP-CH-ER-RI-CC	7.5871	0.6494909000000001
887	BF-BO-DP-FP-ER-RI-CC	13.456	1.118282
888	BV-FP-CH-ER-RI-CC-DL	2.9727	1.006099
889	BF-CA-FP-CG-ER-RI-CC	11.468	1.0651019
890	PJ-BF-CA-FP-ER-RI-CC	22.82800000000001	1.26357
891	BF-BU-FP-CH-ER-RI-CC	13.151	1.1288140000000002
892	BV-FP-CH-ER-RI-CC-DF	15.73	1.5912
893	BF-CA-FP-ER-RI-CC-DL	2.9322	0.5769258
894	PJ-BF-EL-FP-ER-RI-CC	23.401999999999997	1.4070463
895	BF-BC-FP-BH-ER-RI-CC	7.5695	0.6831525999999999
896	PJ-BF-FP-CH-ER-RI-CC	23.401999999999997	1.2623039999999999
897	BF-BC-FP-CG-ER-RI-CC	6.9001	0.6243615
898	BF-BO-BL-FP-ER-RI-CC	12.163	1.1641569999999999
899	BF-BL-CA-FP-ER-RI-CC	11.679	1.2205599999999999
900	BF-BO-BA-FP-ER-RI-CC	9.7706	1.0688339
901	PJ-BF-FP-BH-ER-RI-CC	22.811999999999998	1.327889
902	BF-BO-BP-FP-ER-RI-CC	13.509	0.990975
903	BO-BP-EL-FP-ER-RI-CC	19.633	1.571632
904	BF-BO-CA-FP-ER-RI-CC	13.735	1.142864
905	BF-BU-FP-BH-ER-RI-CC	12.689	1.23913
906	BV-FP-BH-CG-ER-RI-CC	11.309000000000001	1.663735
907	BF-BO-EL-FP-ER-RI-CC	14.728	1.245303
908	BF-CA-FP-ER-RI-CC-DF	12.742	1.1746172000000001
909	BV-FP-BH-ER-RI-CC-DL	0.0	1.142995
910	BF-EL-FP-CH-ER-RI-CC	13.812000000000001	1.153542
911	BO-BT-DP-FP-ER-RI-CC	7.742000000000001	0.7393137
912	BF-BL-EL-FP-ER-RI-CC	12.01	1.272577
913	BF-BO-FP-CH-ER-RI-CC	14.457	1.213499
914	BF-BC-FP-ER-RI-CC-DL	2.7501	0.3919957
915	BO-BT-BL-FP-ER-RI-CC	6.91	0.7506298
916	BF-BO-FP-BH-ER-RI-CC	13.808	1.240761
917	BV-FP-BH-ER-RI-CC-DF	12.802	1.7885799999999998
918	BF-EL-FP-BH-ER-RI-CC	13.366	1.260643
919	BO-BT-BA-FP-ER-RI-CC	4.1663	0.794345
920	BF-BU-FP-CG-ER-RI-CC	11.515999999999998	1.100554
921	BO-BT-BP-FP-ER-RI-CC	8.2493	0.7558659999999999
922	BV-FP-CG-ER-RI-CC-DL	0.0	0.945854
923	BO-BT-CA-FP-ER-RI-CC	8.5598	0.7991594000000001
924	BO-BT-EL-FP-ER-RI-CC	8.6952	0.8082301000000001
925	BO-BT-FP-CH-ER-RI-CC	9.2782	0.8088149
926	BO-BT-FP-BH-ER-RI-CC	8.4546	0.8315763
927	BF-BU-FP-ER-RI-CC-DL	2.8015	0.61675
928	BO-BT-FP-CG-ER-RI-CC	8.0839	0.7588969999999999
929	BF-BC-FP-ER-RI-CC-DF	7.5569	0.662375
930	BO-BT-FP-ER-RI-CC-DL	3.0318	0.43300700000000003
931	BF-EL-FP-CG-ER-RI-CC	12.172	1.1183649999999998
932	BF-BL-FP-CH-ER-RI-CC	11.822000000000001	1.1718870000000001
933	BO-BT-FP-ER-RI-CC-DF	8.4928	0.7776507
934	BO-BP-FP-CH-ER-RI-CC	20.297	1.5601990000000001
935	BF-EL-FP-ER-RI-CC-DL	3.3586	0.6122774999999999
936	BF-BC-BY-FP-ER-RI-CC	8.4073	0.6288094
937	BF-BU-FP-ER-RI-CC-DF	12.617	1.202591
938	BF-BO-FP-CG-ER-RI-CC	12.777999999999999	1.135034
939	BO-BT-BC-FP-ER-RI-CC	5.4433	0.40854349999999995
940	BF-EL-FP-ER-RI-CC-DF	13.251	1.2601470000000001
941	BO-BT-BY-FP-ER-RI-CC	9.3648	0.74275
942	BF-BC-BU-FP-ER-RI-CC	7.5020000000000024	0.680036
943	BO-BT-BU-FP-ER-RI-CC	8.4787	0.8860953
944	BO-BP-FP-BH-ER-RI-CC	18.37	1.564145
945	BO-BC-DP-FP-ER-RI-CC	8.6148	0.8388030000000001
946	BO-BC-BL-FP-ER-RI-CC	8.3719	0.938292
947	BO-BC-BA-FP-ER-RI-CC	5.9929	1.0211270000000001
948	BO-BC-BP-FP-ER-RI-CC	9.5369	0.7732559999999999
949	BF-BO-FP-ER-RI-CC-DL	5.9214	0.6120093999999999
950	BO-DP-BL-FP-ER-RI-CC	19.18	1.691436
951	BO-BC-CA-FP-ER-RI-CC	9.4537	0.9089094000000001
952	BO-BY-EL-FP-ER-RI-CC	19.21	1.374258
953	BO-BC-EL-FP-ER-RI-CC	9.4963	0.972867
954	BO-BP-FP-CG-ER-RI-CC	17.19	1.374822
955	BO-DP-BA-FP-ER-RI-CC	16.116	1.590343
956	BO-BC-FP-CH-ER-RI-CC	9.6379	0.9279099999999999
957	BO-BP-FP-ER-RI-CC-DL	9.6069	0.901096
958	BF-BY-DP-FP-ER-RI-CC	12.1	0.9982909999999999
959	BO-BC-FP-BH-ER-RI-CC	9.3958	0.9604069999999999
960	BV-FP-CG-ER-RI-CC-DF	13.232999999999999	1.62573
961	BF-FP-CH-BH-ER-RI-CC	12.588	1.1457479999999998
962	BO-BC-FP-CG-ER-RI-CC	9.1064	0.9035266000000001
963	BF-BO-FP-ER-RI-CC-DF	14.071	1.2190140000000003
964	BO-BC-FP-ER-RI-CC-DL	6.6739999999999995	0.5905109999999999
965	BF-BO-BT-FP-ER-RI-CC	5.9463	0.51698
966	BO-DP-BP-FP-ER-RI-CC	19.223	1.4078259999999998
967	BF-BY-BL-FP-ER-RI-CC	12.589	1.0782633
968	BO-BY-FP-CH-ER-RI-CC	15.808	1.254948
969	BO-BC-FP-ER-RI-CC-DF	9.4968	0.9369869999999999
970	BF-BO-BC-FP-ER-RI-CC	8.2733	0.7283660000000001
971	BF-FP-CH-CG-ER-RI-CC	11.468	0.992056
972	BO-BC-BY-FP-ER-RI-CC	10.627	0.8761140000000001
973	BF-BO-BY-FP-ER-RI-CC	14.872	1.037636
974	BO-BC-BU-FP-ER-RI-CC	9.3377	0.9131560000000001
975	BO-BY-DP-FP-ER-RI-CC	17.963	1.1202299999999998
976	BO-DP-CA-FP-ER-RI-CC	20.741999999999997	1.599987
977	BO-BP-FP-ER-RI-CC-DF	19.254	1.512967
978	BT-BL-FP-CH-ER-RI-CC	6.5087	0.7659699
979	BF-BY-BA-FP-ER-RI-CC	9.3555	0.987638
980	BO-DP-EL-FP-ER-RI-CC	21.873	1.6918630000000001
981	BV-FP-ER-RI-CC-DL-DF	1.1514	1.011474
982	BO-BY-FP-BH-ER-RI-CC	18.423	1.381882
983	BF-BY-BP-FP-ER-RI-CC	12.960999999999999	0.920979
984	BO-DP-FP-CH-ER-RI-CC	22.340999999999998	1.646458
985	BO-CA-EL-FP-ER-RI-CC	20.558000000000003	1.7821909999999999
986	BF-BY-CA-FP-ER-RI-CC	13.227	1.0652124
987	BO-BY-FP-CG-ER-RI-CC	13.753	1.2275
988	BF-BO-BU-FP-ER-RI-CC	13.544	1.1846549999999998
989	BO-DP-FP-BH-ER-RI-CC	20.941	1.743633
990	BT-BL-FP-BH-ER-RI-CC	5.928999999999999	0.7112115
991	BO-CA-FP-CH-ER-RI-CC	20.89	1.7642630000000001
992	BT-FP-CH-CG-ER-RI-CC	6.7862	0.6957409999999999
993	BO-BY-BL-FP-ER-RI-CC	16.809	1.367422
994	BO-CA-FP-BH-ER-RI-CC	15.925	1.770112
995	BO-BY-FP-ER-RI-CC-DL	10.164	0.8355739999999999
996	BO-CA-FP-CG-ER-RI-CC	18.52	1.5662420000000001
997	BO-DP-FP-CG-ER-RI-CC	18.842	1.4435879
998	BO-CA-FP-ER-RI-CC-DL	10.454	1.009537
999	BO-BY-BA-FP-ER-RI-CC	14.675	1.3383494
1000	BO-CA-FP-ER-RI-CC-DF	19.623	1.718555
1001	BO-EL-FP-CH-ER-RI-CC	21.818	1.88713
1002	BF-BT-DP-FP-ER-RI-CC	3.8198	0.5302439999999999
1003	BO-DP-FP-ER-RI-CC-DL	10.334000000000001	0.957696
1004	BO-EL-FP-BH-ER-RI-CC	20.521	1.9316099999999998
1005	BT-BL-FP-CG-ER-RI-CC	5.3297	0.6727670000000001
1006	BO-EL-FP-CG-ER-RI-CC	19.32	1.696907
1007	BF-BY-EL-FP-ER-RI-CC	14.232000000000001	1.0823669999999999
1008	BO-EL-FP-ER-RI-CC-DL	11.095	1.045625
1009	BO-DP-FP-ER-RI-CC-DF	20.36	1.6358259999999998
1010	BO-BY-BP-FP-ER-RI-CC	17.922	1.198535
1011	BO-EL-FP-ER-RI-CC-DF	20.604	1.8662119999999998
1012	BO-FP-CH-BH-ER-RI-CC	18.171	1.910159
1013	BT-BL-FP-ER-RI-CC-DL	0.0	0.389637
1014	BO-FP-CH-CG-ER-RI-CC	19.16	1.642554
1015	BO-BL-BA-FP-ER-RI-CC	12.847999999999999	1.8783159999999999
1016	BO-FP-CH-ER-RI-CC-DL	13.825999999999999	1.1102159999999999
1017	BF-BY-FP-CH-ER-RI-CC	10.679	0.967689
1018	BT-FP-CH-ER-RI-CC-DL	1.4921	0.327032
1019	BO-FP-CH-ER-RI-CC-DF	21.116999999999997	1.8620919999999999
1020	BO-FP-BH-CG-ER-RI-CC	17.594	1.641149
1021	BO-BY-CA-FP-ER-RI-CC	16.305	1.340117
1022	BO-FP-BH-ER-RI-CC-DL	12.649000000000001	1.14473
1023	BF-BY-FP-BH-ER-RI-CC	13.685	1.050049
1024	BO-FP-BH-ER-RI-CC-DF	19.07	1.8520910000000002
1025	BT-FP-CH-ER-RI-CC-DF	7.9922	0.7749081999999999
1026	BO-BL-BP-FP-ER-RI-CC	16.285	1.602164
1027	BO-FP-CG-ER-RI-CC-DL	11.065999999999999	1.003083
1028	BT-BL-FP-ER-RI-CC-DF	6.0603	0.7041173
1029	BF-BY-FP-CG-ER-RI-CC	9.1238	0.9567730000000001
1030	BO-FP-CG-ER-RI-CC-DF	18.328	1.684238
1031	BO-BY-FP-ER-RI-CC-DF	19.425	1.330922
1032	BO-FP-ER-RI-CC-DL-DF	10.779000000000002	1.0547689999999998
1033	BO-BL-CA-FP-ER-RI-CC	16.91	1.7834340000000002
1034	BT-BY-FP-ER-RI-CC-DF	8.2679	0.6693264
1035	BF-BT-BL-FP-ER-RI-CC	4.4753	0.5214942
1036	BF-BY-FP-ER-RI-CC-DL	3.0318	0.5206120000000001
1037	BO-BL-EL-FP-ER-RI-CC	18.805999999999997	1.8873601000000002
1038	BF-BT-BA-FP-ER-RI-CC	1.7608	0.5123427
1039	BT-BA-BP-FP-ER-RI-CC	2.8576	0.7274618
1040	BC-BA-BP-FP-ER-RI-CC	4.2758	0.7220755000000001
1041	BF-BT-BP-FP-ER-RI-CC	5.4896	0.4684578
1042	BO-BY-BU-FP-ER-RI-CC	16.747	1.393413
1043	BF-BT-CA-FP-ER-RI-CC	5.64	0.5483551999999999
1044	BC-BA-CA-FP-ER-RI-CC	4.6159	0.8998189999999999
1045	BT-BA-CA-FP-ER-RI-CC	3.3638	0.8079544000000001
1046	BT-FP-BH-CG-ER-RI-CC	6.5332	0.668229
1047	BF-BT-EL-FP-ER-RI-CC	5.638999999999999	0.5319166999999999
1048	BC-BA-EL-FP-ER-RI-CC	4.7211	0.881934
1049	BT-BY-BU-FP-ER-RI-CC	5.8409	0.64763027
1050	BC-BA-FP-CH-ER-RI-CC	4.9333	0.8634446
1051	BT-BU-DP-FP-ER-RI-CC	5.8409	0.7359872
1052	BT-BU-BL-FP-ER-RI-CC	5.8465	0.71281109
1053	BC-BA-FP-BH-ER-RI-CC	4.7123	0.894694
1054	BT-FP-BH-ER-RI-CC-DL	0.87125	0.34223699999999996
1055	BO-BU-DP-FP-ER-RI-CC	22.052	1.7160389999999999
1056	BC-BA-FP-CG-ER-RI-CC	3.8597	0.8577009999999999
1057	BT-BU-BA-FP-ER-RI-CC	3.3896	0.8089669
1058	BF-BT-FP-CH-ER-RI-CC	5.7751	0.5153272999999999
1059	BT-BA-EL-FP-ER-RI-CC	3.4503	0.818052
1060	BO-BU-BL-FP-ER-RI-CC	17.465	1.826045
1061	BC-BA-FP-ER-RI-CC-DL	0.0	0.547128
1062	BO-BU-BA-FP-ER-RI-CC	15.753	1.8031560000000002
1063	BF-BT-FP-BH-ER-RI-CC	5.6245	0.5317935
1064	BT-BU-BP-FP-ER-RI-CC	6.9315	0.6754424
1065	BC-BA-FP-ER-RI-CC-DF	4.7556	0.8662276
1066	BO-BU-BP-FP-ER-RI-CC	18.351	1.441037
1067	BC-BP-CA-FP-ER-RI-CC	8.1001	0.6785766
1068	BT-FP-BH-ER-RI-CC-DF	7.3914	0.7634295
1069	BT-BA-FP-CH-ER-RI-CC	3.9404	0.8086141
1070	BC-BP-EL-FP-ER-RI-CC	8.3739	0.7051531
1071	BO-BL-FP-CH-ER-RI-CC	19.048	1.839697
1072	BF-BY-FP-ER-RI-CC-DF	13.614	1.016393
1073	BF-BT-FP-CG-ER-RI-CC	5.0363	0.5015888
1074	BC-BP-FP-CH-ER-RI-CC	8.6217	0.675274
1075	BC-BP-FP-BH-ER-RI-CC	8.2548	0.7085419999999999
1076	BF-BY-BU-FP-ER-RI-CC	11.067	1.0411759999999999
1077	BO-BU-CA-FP-ER-RI-CC	19.739	1.6862759999999999
1078	BC-BP-FP-CG-ER-RI-CC	7.6331	0.687364
1079	BO-BL-FP-BH-ER-RI-CC	16.901	1.897345
1080	BT-FP-CG-ER-RI-CC-DL	0.48922	0.346768
1081	BC-BP-FP-ER-RI-CC-DL	3.2795	0.386397
1082	BT-BA-FP-BH-ER-RI-CC	3.4085	0.8128224
1083	BO-BL-FP-CG-ER-RI-CC	15.491	1.5879074
1084	BT-BU-CA-FP-ER-RI-CC	7.3345	0.8199775
1085	BF-BU-DP-FP-ER-RI-CC	11.552999999999999	1.1751779999999998
1086	BC-BP-FP-ER-RI-CC-DF	8.3124	0.7010719999999999
1087	BC-FP-BH-ER-RI-CC-DF	8.6708	0.8298318
1088	BT-FP-CG-ER-RI-CC-DF	6.563	0.636132
1089	BF-BU-BL-FP-ER-RI-CC	11.199000000000002	1.217341
1090	BC-CA-EL-FP-ER-RI-CC	8.4978	0.8290228000000001
1091	BO-BL-FP-ER-RI-CC-DL	9.7088	1.14177
1092	BC-CA-FP-CH-ER-RI-CC	8.747	0.8107236999999999
1093	BC-FP-CG-ER-RI-CC-DL	3.147	0.474077
1094	BT-FP-ER-RI-CC-DL-DF	0.80893	0.29992599999999997
1095	BT-BU-EL-FP-ER-RI-CC	7.3136	0.7700927
1096	BT-BA-FP-CG-ER-RI-CC	2.5598	0.7232625
1097	BY-DP-FP-CH-ER-RI-CC	12.200999999999999	0.867163
1098	BC-CA-FP-BH-ER-RI-CC	5.4812	0.8422854000000001
1099	BO-BU-EL-FP-ER-RI-CC	20.866999999999997	1.91309
1100	BC-FP-CG-ER-RI-CC-DF	7.8687	0.7677710000000001
1101	BO-BL-FP-ER-RI-CC-DF	17.635	1.780392
1102	BY-DP-FP-BH-ER-RI-CC	15.674000000000001	1.039824
1103	BC-CA-FP-CG-ER-RI-CC	7.7369	0.747633
1104	BT-BC-DP-FP-ER-RI-CC	2.8853	0.34789239999999994
1105	BC-FP-ER-RI-CC-DL-DF	3.6077	0.40619900000000003
1106	BT-BA-FP-ER-RI-CC-DL	0.0	0.41802999999999996
1107	BY-DP-FP-CG-ER-RI-CC	10.665999999999999	0.9450507000000001
1108	BT-BU-FP-CH-ER-RI-CC	7.9101	0.8137968
1109	BO-BU-FP-CH-ER-RI-CC	21.041	1.827285
1110	BO-BA-BP-FP-ER-RI-CC	14.751	1.470958
1111	BC-BY-DP-FP-ER-RI-CC	7.5506	0.6469948000000001
1112	BT-BU-FP-BH-ER-RI-CC	7.3281	0.7983922999999998
1113	BT-BA-FP-ER-RI-CC-DF	3.4818	0.7687659
1114	BC-BY-BL-FP-ER-RI-CC	8.6917	0.7202749
1115	BC-CA-FP-ER-RI-CC-DL	3.7656	0.47369199999999995
1116	BO-BU-FP-BH-ER-RI-CC	18.904	1.8707099999999999
1117	BO-BA-CA-FP-ER-RI-CC	16.06	1.7821430000000003
1118	BT-BU-FP-CG-ER-RI-CC	6.4912	0.6496900000000001
1119	BY-DP-FP-ER-RI-CC-DL	4.0069	0.636709
1120	BC-BY-BA-FP-ER-RI-CC	5.7945	0.7785408
1121	BT-BP-CA-FP-ER-RI-CC	6.9957	0.674964
1122	BY-DP-FP-ER-RI-CC-DF	15.573	0.9748948000000001
1123	BC-BY-BP-FP-ER-RI-CC	9.0053	0.6342441000000001
1124	BT-BP-EL-FP-ER-RI-CC	7.1353	0.697704
1125	BO-BU-FP-CG-ER-RI-CC	18.3	1.662704
1126	BT-BU-FP-ER-RI-CC-DL	0.83367	0.359069
1127	BO-BA-EL-FP-ER-RI-CC	16.508	1.826804
1128	BY-BL-BA-FP-ER-RI-CC	10.677999999999999	1.2754861
1129	BC-BY-CA-FP-ER-RI-CC	9.4246	0.76002957
1130	BO-BA-FP-CH-ER-RI-CC	17.03	1.796524
1131	BY-BL-BP-FP-ER-RI-CC	13.55	1.182356
1132	BO-BU-FP-ER-RI-CC-DL	10.517999999999999	1.078071
1133	BT-BC-BL-FP-ER-RI-CC	3.8684	0.36621810000000005
1134	BC-BY-EL-FP-ER-RI-CC	9.715	0.7104786000000001
1135	BT-BP-FP-CH-ER-RI-CC	7.6238	0.701556
1136	BY-BL-CA-FP-ER-RI-CC	12.284	1.2536270999999999
1137	BC-CA-FP-ER-RI-CC-DF	8.5517	0.847922
1138	BT-BP-FP-BH-ER-RI-CC	6.968999999999999	0.7166210000000001
1139	BT-BC-BA-FP-ER-RI-CC	1.061	0.40898480000000004
1140	BO-BU-FP-ER-RI-CC-DF	19.772000000000002	1.835401
1141	BY-CA-FP-CG-ER-RI-CC	8.4645	1.1416663999999999
1142	BY-BL-EL-FP-ER-RI-CC	15.144	1.249451
1143	BC-EL-FP-CH-ER-RI-CC	8.8963	0.8077158
1144	BT-BU-FP-ER-RI-CC-DF	7.2735	0.7428309
1145	BY-CA-FP-ER-RI-CC-DL	3.6879	0.7057469999999999
1146	BY-BL-FP-CH-ER-RI-CC	11.505	1.0989599
1147	BC-BY-FP-CH-ER-RI-CC	6.6686	0.6632067000000001
1148	BT-BP-FP-CG-ER-RI-CC	6.2602	0.574946
1149	BY-BL-FP-BH-ER-RI-CC	14.860999999999999	1.2736187
1150	BT-BC-BP-FP-ER-RI-CC	4.6992	0.31370169999999997
1151	BT-DP-BL-FP-ER-RI-CC	4.537	0.6711105
1152	BC-DP-BL-FP-ER-RI-CC	6.0356	0.777937
1153	BY-BL-FP-CG-ER-RI-CC	9.4453	1.1052919
1154	BT-BC-CA-FP-ER-RI-CC	4.7084	0.3651528
1155	BC-EL-FP-BH-ER-RI-CC	8.6512	0.8284698
1156	BY-CA-FP-ER-RI-CC-DF	13.957	1.2553638
1157	BC-BY-FP-BH-ER-RI-CC	9.7959	0.7394457
1158	BY-BL-FP-ER-RI-CC-DL	3.6255	0.7405668000000001
1159	BC-EL-FP-CG-ER-RI-CC	7.8976	0.7793140000000001
1160	BY-EL-FP-CH-ER-RI-CC	13.66	1.0857404
1161	BT-BC-EL-FP-ER-RI-CC	4.704	0.35167139999999997
1162	BY-BL-FP-ER-RI-CC-DF	14.77	1.2068006000000002
1163	BT-DP-BA-FP-ER-RI-CC	1.8076	0.7588876
1164	BC-DP-BA-FP-ER-RI-CC	3.313	0.831299
1165	BC-BY-FP-CG-ER-RI-CC	5.9981	0.6896639
1166	BT-BC-FP-CH-ER-RI-CC	4.8781	0.37389710000000004
1167	BC-EL-FP-ER-RI-CC-DL	3.6585	0.4496645
1168	BC-BY-FP-ER-RI-CC-DL	3.6675	0.41279
1169	BY-EL-FP-BH-ER-RI-CC	17.204	1.3006897999999998
1170	BC-EL-FP-ER-RI-CC-DF	8.6057	0.8021834999999999
1171	BT-BC-FP-BH-ER-RI-CC	4.7317	0.3620375
1172	BT-DP-BP-FP-ER-RI-CC	5.501	0.6553580000000001
1173	BC-BY-FP-ER-RI-CC-DF	9.7898	0.7043737
1174	BC-DP-BP-FP-ER-RI-CC	6.8918	0.6725890000000001
1175	BC-FP-CH-BH-ER-RI-CC	7.6767	0.8223364999999999
1176	BY-EL-FP-CG-ER-RI-CC	11.227	1.0905526
1177	BT-BP-FP-ER-RI-CC-DL	0.68519	0.274822
1178	BC-DP-CA-FP-ER-RI-CC	7.0157	0.7847725
1179	BC-FP-CH-CG-ER-RI-CC	7.5735	0.781473
1180	BT-DP-CA-FP-ER-RI-CC	6.0139	0.7513486
1181	BT-BP-FP-ER-RI-CC-DF	7.0647	0.6576526
1182	BC-DP-EL-FP-ER-RI-CC	7.0825	0.7434839999999999
1183	BT-BC-FP-CG-ER-RI-CC	4.3939	0.3308723
1184	BY-BA-BP-FP-ER-RI-CC	10.577	1.124609
1185	BT-BC-FP-ER-RI-CC-DL	1.08	0.18010700000000002
1186	BY-BA-CA-FP-ER-RI-CC	10.392999999999999	1.3410579999999999
1187	BC-DP-FP-CH-ER-RI-CC	7.6355	0.771465
1188	BC-BY-BU-FP-ER-RI-CC	7.4004	0.7583335000000001
1189	BT-CA-EL-FP-ER-RI-CC	7.4586	0.7980953
1190	BT-DP-EL-FP-ER-RI-CC	6.1082	0.7158599
1191	BY-BA-EL-FP-ER-RI-CC	13.155	1.2912827
1192	BT-BC-FP-ER-RI-CC-DF	4.7074	0.3578236
1193	BC-BU-DP-FP-ER-RI-CC	6.9028	0.7381245000000001
1194	BC-DP-FP-BH-ER-RI-CC	7.0378	0.7574911999999999
1195	BT-CA-FP-CH-ER-RI-CC	7.9682	0.8208044
1196	BY-BA-FP-CH-ER-RI-CC	9.0033	1.1402400000000001
1197	BT-BC-BY-FP-ER-RI-CC	5.0654	0.3407417
1198	BC-FP-CH-ER-RI-CC-DL	4.4255	0.440216
1199	BY-EL-FP-ER-RI-CC-DL	5.2503	0.7032799000000001
1200	BC-BU-BL-FP-ER-RI-CC	7.3838	0.834147
1201	BY-BA-FP-BH-ER-RI-CC	12.488	1.289770364
1202	BY-EL-FP-ER-RI-CC-DF	17.093	1.2255654
1203	BC-FP-CH-ER-RI-CC-DF	8.9625	0.8156632
1204	BC-BU-BA-FP-ER-RI-CC	4.4806	0.8794462999999999
1205	BT-BC-BU-FP-ER-RI-CC	4.7024	0.3581636
1206	BT-CA-FP-BH-ER-RI-CC	4.3399	0.8164575000000001
1207	BC-FP-BH-CG-ER-RI-CC	7.8316	0.830865
1208	BY-BA-FP-CG-ER-RI-CC	7.4035	1.1788375999999998
1209	BT-BY-DP-FP-ER-RI-CC	6.1129	0.619993
1210	BC-DP-FP-CG-ER-RI-CC	6.1848	0.7123120000000001
1211	BC-BU-BP-FP-ER-RI-CC	8.1109	0.7263729999999999
1212	BT-CA-FP-CG-ER-RI-CC	6.6515	0.659655
1213	BC-FP-BH-ER-RI-CC-DL	4.1137	0.517556
1214	BT-BY-BL-FP-ER-RI-CC	6.7815	0.6434404000000001
1215	BT-DP-FP-CH-ER-RI-CC	6.7899	0.7336268
1216	BT-CA-FP-ER-RI-CC-DL	0.73654	0.330046
1217	BY-FP-CH-BH-ER-RI-CC	11.171	1.077972
1218	BT-BY-BA-FP-ER-RI-CC	4.15	0.6850357
1219	BY-FP-CH-CG-ER-RI-CC	6.9243	0.8730814
1220	BY-BA-FP-ER-RI-CC-DL	0.7426	0.7402437999999999
1221	BU-DP-CA-FP-ER-RI-CC	19.359	1.619047
1222	BT-DP-FP-BH-ER-RI-CC	5.8251	0.7130793999999999
1223	BT-BY-BP-FP-ER-RI-CC	7.6836	0.636673
1224	BC-BU-CA-FP-ER-RI-CC	8.1855	0.82938
1225	BU-DP-EL-FP-ER-RI-CC	20.408	1.6544990000000002
1226	BY-FP-CH-ER-RI-CC-DL	2.0898	0.586277
1227	BT-BY-CA-FP-ER-RI-CC	7.8364	0.7139265
1228	BT-CA-FP-ER-RI-CC-DF	7.3258	0.7830128
1229	BU-DP-FP-CH-ER-RI-CC	20.206	1.5519507
1230	BY-FP-CH-ER-RI-CC-DF	13.035	1.0345353
1231	BU-DP-FP-BH-ER-RI-CC	18.421	1.6923461
1232	BY-FP-BH-CG-ER-RI-CC	11.372	1.140185
1233	BT-BY-EL-FP-ER-RI-CC	8.2081	0.693136
1234	BY-BA-FP-ER-RI-CC-DF	12.617	1.2089014
1235	BC-BU-EL-FP-ER-RI-CC	8.4456	0.8019196000000001
1236	BY-BP-CA-FP-ER-RI-CC	12.637	1.1245809999999998
1237	BC-DP-FP-ER-RI-CC-DL	2.3616	0.424284
1238	BY-FP-BH-ER-RI-CC-DL	5.9396	0.76551
1239	BC-BU-FP-CH-ER-RI-CC	8.6337	0.8031790999999999
1240	BU-DP-FP-CG-ER-RI-CC	16.646	1.4448830000000001
1241	BY-BP-EL-FP-ER-RI-CC	15.838	1.1593339999999999
1242	BT-DP-FP-CG-ER-RI-CC	5.0583	0.618119
1243	BC-BU-FP-BH-ER-RI-CC	8.4936	0.8341241000000001
1244	BY-FP-BH-ER-RI-CC-DF	16.458	1.2159473
1245	BC-BU-FP-CG-ER-RI-CC	7.6358	0.7813
1246	BT-DP-FP-ER-RI-CC-DL	0.0	0.307135
1247	BC-DP-FP-ER-RI-CC-DF	7.1125	0.7469110999999999
1248	BY-FP-CG-ER-RI-CC-DL	0.6616	0.635585
1249	BT-EL-FP-CH-ER-RI-CC	8.0512	0.7776557
1250	BT-BY-FP-CH-ER-RI-CC	5.5677	0.6630775999999999
1251	BC-BU-FP-ER-RI-CC-DL	3.8178	0.441143
1252	BY-BP-FP-CH-ER-RI-CC	11.786	0.9846237999999999
1253	BC-BU-FP-ER-RI-CC-DF	8.4888	0.8009749999999999
1254	BT-DP-FP-ER-RI-CC-DF	5.9018	0.6923832
1255	BC-BL-BA-FP-ER-RI-CC	3.6997	0.9200820000000001
1256	BU-DP-FP-ER-RI-CC-DL	5.1597	0.924157
1257	BT-BY-FP-BH-ER-RI-CC	8.2807	0.6886967
1258	BY-DP-BL-FP-ER-RI-CC	13.343	0.9998853
1259	BY-FP-CG-ER-RI-CC-DF	11.15	1.0896579999999998
1260	BC-BL-BP-FP-ER-RI-CC	6.8938	0.7188599999999999
1261	BT-EL-FP-BH-ER-RI-CC	7.442	0.7844045000000001
1262	BY-DP-BA-FP-ER-RI-CC	11.931	1.083235
1263	BT-BL-BA-FP-ER-RI-CC	2.2261	0.7915250000000001
1264	BT-EL-FP-CG-ER-RI-CC	6.6129999999999995	0.6509050000000001
1265	BC-BL-CA-FP-ER-RI-CC	7.4289999999999985	0.849533
1266	BU-DP-FP-ER-RI-CC-DF	18.72	1.577333
1267	BT-BY-FP-CG-ER-RI-CC	4.4060000000000015	0.602754
1268	BT-EL-FP-ER-RI-CC-DL	0.71386	0.30023299999999997
1269	BY-FP-ER-RI-CC-DL-DF	5.2810000000000015	0.6793170000000001
1270	BC-BL-EL-FP-ER-RI-CC	7.5920000000000005	0.824713
1271	BU-BL-BA-FP-ER-RI-CC	11.588	1.843363
1272	BY-BU-DP-FP-ER-RI-CC	12.957	1.0207621
1273	BT-EL-FP-ER-RI-CC-DF	7.346	0.7581111999999999
1274	BT-BY-FP-ER-RI-CC-DL	0.3755	0.304604
1275	BT-BL-BP-FP-ER-RI-CC	5.4027	0.6618200000000001
1276	BC-BL-FP-CH-ER-RI-CC	7.6017	0.8067603000000001
1277	BY-DP-BP-FP-ER-RI-CC	14.94	1.0141900000000001
1278	BY-BP-FP-BH-ER-RI-CC	15.315	1.1437339999999998
1279	BU-BL-BP-FP-ER-RI-CC	15.118	1.601591
1280	BC-BL-FP-BH-ER-RI-CC	7.5603	0.840602
1281	BC-BL-FP-CG-ER-RI-CC	6.8063	0.800083
1282	BT-BL-CA-FP-ER-RI-CC	6.0287	0.7482869
1283	BY-BU-BL-FP-ER-RI-CC	11.558	1.194245
1284	BU-CA-FP-CH-ER-RI-CC	18.498	1.640576
1285	BC-BL-FP-ER-RI-CC-DL	2.7248	0.52377
1286	BU-CA-FP-BH-ER-RI-CC	14.569	1.713972
1287	BC-BL-FP-ER-RI-CC-DF	7.4781	0.808877
1288	BT-FP-CH-BH-ER-RI-CC	7.0266	0.7907324
1289	BU-CA-FP-CG-ER-RI-CC	15.987	1.602019
1290	BY-BP-FP-CG-ER-RI-CC	10.567	1.056953
1291	BU-CA-FP-ER-RI-CC-DL	5.8183	0.987329
1292	BU-CA-FP-ER-RI-CC-DF	17.78	1.6738323000000002
1293	BY-BP-FP-ER-RI-CC-DL	3.3947	0.567016
1294	BU-EL-FP-CH-ER-RI-CC	20.033	1.747999
1295	BU-EL-FP-BH-ER-RI-CC	18.055	1.816158
1296	BT-BL-EL-FP-ER-RI-CC	6.0586	0.7382200000000001
1297	BY-BP-FP-ER-RI-CC-DF	15.333	1.0240656000000001
1298	BU-EL-FP-CG-ER-RI-CC	16.561	1.595035
1299	BY-BU-BA-FP-ER-RI-CC	9.4633	1.2791620000000001
1300	BU-EL-FP-ER-RI-CC-DL	5.1584	0.9200990000000001
1301	BU-BL-CA-FP-ER-RI-CC	16.064	1.7699708
1302	BY-DP-CA-FP-ER-RI-CC	13.151	1.0987186
1303	BU-EL-FP-ER-RI-CC-DF	18.53	1.7785549999999999
1304	BU-BL-EL-FP-ER-RI-CC	16.298	1.877621
1305	BU-FP-CH-BH-ER-RI-CC	16.178	1.756751
1306	BY-DP-EL-FP-ER-RI-CC	15.633	1.0487480000000002
1307	BU-FP-CH-CG-ER-RI-CC	15.64	1.569673
1308	BY-BU-BP-FP-ER-RI-CC	12.302	1.1208209999999998
1309	BU-FP-CH-ER-RI-CC-DL	7.2763	0.896279
1310	BU-BL-FP-CH-ER-RI-CC	16.811	1.8261
1311	BU-FP-CH-ER-RI-CC-DF	18.298	1.616744
1312	BY-BU-CA-FP-ER-RI-CC	11.946	1.282209
1313	BU-FP-BH-CG-ER-RI-CC	15.897	1.6998609999999998
1314	BY-CA-EL-FP-ER-RI-CC	14.76	1.2942010000000002
1315	BU-FP-BH-ER-RI-CC-DL	5.6296	1.036565
1316	BU-BL-FP-BH-ER-RI-CC	15.777000000000001	1.8235997
1317	BU-FP-BH-ER-RI-CC-DF	17.668	1.691081
1318	BU-FP-CG-ER-RI-CC-DL	4.4096	0.928217
1319	BY-CA-FP-CH-ER-RI-CC	10.665	1.11134
1320	BU-BL-FP-CG-ER-RI-CC	14.401	1.668515
1321	BU-FP-CG-ER-RI-CC-DF	16.011	1.5709239999999998
1322	BY-BU-EL-FP-ER-RI-CC	14.147	1.2483263999999998
1323	BU-FP-ER-RI-CC-DL-DF	5.2484	0.937306
1324	BY-BU-FP-CH-ER-RI-CC	9.9918	1.063452
1325	BY-BU-FP-BH-ER-RI-CC	13.554	1.2328727000000002
1326	BU-BL-FP-ER-RI-CC-DL	2.8629	0.999173
1327	BU-BL-FP-ER-RI-CC-DF	16.075	1.7386359
1328	BY-BU-FP-CG-ER-RI-CC	8.1601	1.127758
1329	BY-BU-FP-ER-RI-CC-DL	2.2581	0.7363069999999999
1330	BU-BA-BP-FP-ER-RI-CC	11.874	1.500089
1331	BU-BA-CA-FP-ER-RI-CC	13.299000000000001	1.814076
1332	BY-BU-FP-ER-RI-CC-DF	13.422	1.1614288000000001
1333	BU-BA-EL-FP-ER-RI-CC	13.699000000000002	1.797013
1334	BU-BA-FP-CH-ER-RI-CC	14.015	1.774844
1335	BU-BA-FP-BH-ER-RI-CC	12.999	1.800042
1336	BU-DP-BL-FP-ER-RI-CC	16.008	1.628639
1337	BU-BA-FP-CG-ER-RI-CC	11.395	1.615637
1338	BU-BA-FP-ER-RI-CC-DL	0.87434	1.011942
1339	BU-BA-FP-ER-RI-CC-DF	13.536	1.719192
1340	BU-DP-BA-FP-ER-RI-CC	13.729000000000001	1.662345
1341	BU-BP-CA-FP-ER-RI-CC	16.355	1.416067
1342	BU-DP-BP-FP-ER-RI-CC	16.908	1.4211939999999998
1343	BU-BP-EL-FP-ER-RI-CC	17.267	1.501456
1344	BU-BP-FP-CH-ER-RI-CC	17.295	1.4079320000000002
1345	BU-BP-FP-BH-ER-RI-CC	16.893	1.564066
1346	BU-BP-FP-CG-ER-RI-CC	15.052	1.406959
1347	BU-BP-FP-ER-RI-CC-DL	3.9236	0.731153
1348	BU-BP-FP-ER-RI-CC-DF	16.919	1.337926
1349	BU-CA-EL-FP-ER-RI-CC	18.206	1.710339
1350	BY-CA-FP-BH-ER-RI-CC	11.21	1.3019258
1351	DP-BL-BA-BP-FP-ER-RI-CC	11.387	1.492221
1352	DP-BL-BA-CA-FP-ER-RI-CC	12.967	1.7140510000000002
1353	DP-BL-FP-BH-ER-RI-CC-DF	16.502	1.5363757
1354	DP-BL-BA-EL-FP-ER-RI-CC	13.356	1.735396
1355	DP-BL-FP-CG-ER-RI-CC-DL	1.1379	0.8866999999999999
1356	DP-BL-BA-FP-CH-ER-RI-CC	14.225	1.5969077999999999
1357	DP-BL-FP-CG-ER-RI-CC-DF	15.362	1.4084891
1358	DP-BP-CA-EL-FP-ER-RI-CC	17.8	1.379031
1359	PC-DP-BL-FP-ER-RI-CC-DF	15.790999999999999	1.560516
1360	DP-BL-BA-FP-BH-ER-RI-CC	12.552999999999999	1.680162
1361	DP-BP-CA-FP-CH-ER-RI-CC	18.579	1.335405
1362	DP-BL-FP-ER-RI-CC-DL-DF	3.0101	0.869103
1363	DP-CA-FP-BH-ER-RI-CC-DF	15.369000000000002	1.6958969000000002
1364	DP-BP-CA-FP-BH-ER-RI-CC	14.523	1.501426
1365	PC-DP-FP-BH-ER-RI-CC-DL	4.5748	0.938141
1366	DP-BL-BA-FP-CG-ER-RI-CC	10.811	1.486597
1367	DP-BA-BP-CA-FP-ER-RI-CC	12.832	1.428244
1368	BL-BA-FP-BH-ER-RI-CC-DL	0.0	1.11768
1369	PC-DP-BA-BP-FP-ER-RI-CC	10.457	1.322347
1370	DP-BL-BA-FP-ER-RI-CC-DL	0.0	0.9678150000000001
1371	PC-BL-FP-CH-CG-ER-RI-CC	13.39	1.476553
1372	DP-CA-FP-CG-ER-RI-CC-DL	4.163	0.805018
1373	DP-BA-BP-EL-FP-ER-RI-CC	13.123	1.3778510000000002
1374	DP-BL-BA-FP-ER-RI-CC-DF	12.384	1.611381
1375	PC-DP-BA-CA-FP-ER-RI-CC	13.172	1.64213
1376	PC-BL-FP-CH-ER-RI-CC-DL	4.2083	0.923587
1377	DP-BP-CA-FP-CG-ER-RI-CC	14.844000000000001	1.254221
1378	PC-DP-BA-EL-FP-ER-RI-CC	13.072000000000001	1.5389879999999998
1379	DP-BA-BP-FP-CH-ER-RI-CC	14.681	1.385905
1380	DP-BP-CA-FP-ER-RI-CC-DL	3.384	0.677075
1381	DP-BA-BP-FP-BH-ER-RI-CC	13.179	1.4331110000000002
1382	PC-DP-BA-FP-CH-ER-RI-CC	14.300999999999998	1.559606
1383	DP-CA-FP-CG-ER-RI-CC-DF	17.927	1.401906
1384	BL-BA-FP-BH-ER-RI-CC-DF	12.363	1.766884
1385	DP-BP-CA-FP-ER-RI-CC-DF	17.664	1.3939628
1386	PC-DP-FP-BH-ER-RI-CC-DF	16.923	1.6128296000000002
1387	DP-BA-BP-FP-CG-ER-RI-CC	11.09	1.309867
1388	DP-CA-FP-ER-RI-CC-DL-DF	5.4843	0.870842
1389	DP-BL-BP-CA-FP-ER-RI-CC	15.642999999999999	1.483377
1390	PC-DP-FP-CG-ER-RI-CC-DL	2.0588	0.712709
1391	BL-BA-FP-CG-ER-RI-CC-DL	0.0	0.939115
1392	PC-DP-FP-CG-ER-RI-CC-DF	15.225999999999999	1.3455709999999999
1393	PC-BL-FP-CH-ER-RI-CC-DF	16.393	1.6746050000000001
1394	DP-BP-EL-FP-CH-ER-RI-CC	20.096	1.413621
1395	DP-BL-BP-EL-FP-ER-RI-CC	16.480999999999998	1.4516589999999998
1396	PC-DP-FP-ER-RI-CC-DL-DF	3.6052	0.8038109999999998
1397	DP-EL-FP-CH-BH-ER-RI-CC	16.914	1.640769
1398	BL-BA-FP-CG-ER-RI-CC-DF	10.636	1.5838250000000003
1399	DP-BA-BP-FP-ER-RI-CC-DL	0.0	0.7225039999999999
1400	PC-BL-BA-BP-FP-ER-RI-CC	8.185	1.426508
1401	BL-BA-FP-ER-RI-CC-DL-DF	0.0	0.9724468
1402	DP-BL-BP-FP-CH-ER-RI-CC	17.373	1.414465
1403	PC-BL-FP-BH-CG-ER-RI-CC	13.887	1.5197451
1404	PC-BL-BA-CA-FP-ER-RI-CC	11.445	1.737745
1405	DP-BP-EL-FP-BH-ER-RI-CC	18.065	1.469104
1406	DP-BA-BP-FP-ER-RI-CC-DF	13.442	1.429431
1407	BL-BP-CA-EL-FP-ER-RI-CC	15.642999999999999	1.454523
1408	DP-BP-EL-FP-CG-ER-RI-CC	16.69	1.324406
1409	PC-DP-BA-FP-BH-ER-RI-CC	12.519	1.5710359999999999
1410	DP-BL-BP-FP-BH-ER-RI-CC	16.12	1.535225
1411	PC-DP-BA-FP-CG-ER-RI-CC	10.637	1.307629
1412	BL-BP-CA-FP-CH-ER-RI-CC	17.238	1.522988
1413	PC-BL-FP-BH-ER-RI-CC-DL	2.333	1.0245790000000001
1414	DP-BL-BP-FP-CG-ER-RI-CC	14.175	1.2961570000000002
1415	DP-BP-EL-FP-ER-RI-CC-DL	3.9844	0.6992849999999999
1416	PC-DP-BA-FP-ER-RI-CC-DL	0.0	0.823399
1417	BL-BP-CA-FP-BH-ER-RI-CC	12.415	1.569601
1418	PC-DP-BA-FP-ER-RI-CC-DF	12.364	1.5460199999999997
1419	DP-BL-BP-FP-ER-RI-CC-DL	0.57162	0.797159
1420	DP-BP-EL-FP-ER-RI-CC-DF	17.596	1.3406076
1421	PC-BL-FP-BH-ER-RI-CC-DF	15.347999999999999	1.658265
1422	DP-BP-FP-CH-BH-ER-RI-CC	13.962	1.4546029999999999
1423	BL-BP-CA-FP-CG-ER-RI-CC	13.251	1.292829
1424	PC-BL-BA-EL-FP-ER-RI-CC	11.447000000000001	1.764703
1425	PC-BL-FP-CG-ER-RI-CC-DL	0.5390199999999999	0.884385
1426	DP-BL-BP-FP-ER-RI-CC-DF	15.950999999999999	1.3807196000000002
1427	DP-BA-CA-EL-FP-ER-RI-CC	14.753	1.755197
1428	PC-BL-BA-FP-CH-ER-RI-CC	11.940999999999999	1.719118
1429	DP-EL-FP-CH-CG-ER-RI-CC	18.289	1.449446
1430	DP-BP-FP-CH-CG-ER-RI-CC	16.062	1.2249109999999999
1431	PC-BL-FP-CG-ER-RI-CC-DF	13.794	1.4950539999999999
1432	DP-EL-FP-CH-ER-RI-CC-DL	8.1904	0.822477
1433	DP-BP-FP-CH-ER-RI-CC-DL	6.8156	0.6969070000000002
1434	BL-BP-CA-FP-ER-RI-CC-DL	1.3285	0.780934
1435	PC-DP-BP-CA-FP-ER-RI-CC	14.955	1.3209190000000002
1436	DP-BL-CA-EL-FP-ER-RI-CC	18.57	1.6835680000000002
1437	BL-BP-CA-FP-ER-RI-CC-DF	15.123	1.3500120000000002
1438	DP-BA-CA-FP-CH-ER-RI-CC	15.963	1.631809
1439	DP-BP-FP-CH-ER-RI-CC-DF	19.144000000000002	1.321958
1440	DP-EL-FP-CH-ER-RI-CC-DF	20.985	1.530831
1441	PC-DP-BP-EL-FP-ER-RI-CC	15.367	1.282205
1442	DP-BL-CA-FP-CH-ER-RI-CC	19.468	1.5576089999999998
1443	PC-BL-BA-FP-BH-ER-RI-CC	11.577	1.761751
1444	PC-BL-FP-ER-RI-CC-DL-DF	1.8245	0.817913
1445	DP-BP-FP-BH-CG-ER-RI-CC	16.124000000000002	1.30057
1446	DP-BL-CA-FP-BH-ER-RI-CC	14.347999999999999	1.6757440000000001
1447	DP-BA-CA-FP-BH-ER-RI-CC	11.386	1.7150640000000001
1448	PC-DP-BP-FP-CH-ER-RI-CC	17.324	1.344549
1449	BL-BA-BP-CA-FP-ER-RI-CC	10.469000000000001	1.5145335000000002
1450	PC-BL-BA-FP-CG-ER-RI-CC	9.2225	1.529258
1451	DP-BP-FP-BH-ER-RI-CC-DL	4.2991	0.768533
1452	DP-BA-CA-FP-CG-ER-RI-CC	13.193	1.5151430000000001
1453	DP-EL-FP-BH-CG-ER-RI-CC	17.299	1.5203470000000001
1454	DP-BL-CA-FP-CG-ER-RI-CC	15.174000000000001	1.404302
1455	PC-DP-BP-FP-BH-ER-RI-CC	15.503	1.379986
1456	DP-BL-CA-FP-ER-RI-CC-DL	3.9982	0.96109
1457	DP-EL-FP-BH-ER-RI-CC-DL	7.1731	0.966128
1458	DP-BA-CA-FP-ER-RI-CC-DL	1.065	0.915579
1459	BL-BA-BP-EL-FP-ER-RI-CC	11.253	1.561786
1460	BL-BP-EL-FP-CH-ER-RI-CC	17.271	1.624739
1461	DP-BP-FP-BH-ER-RI-CC-DF	17.659000000000006	1.460518
1462	PC-BL-BA-FP-ER-RI-CC-DL	0.0	0.921788
1463	PC-DP-BP-FP-CG-ER-RI-CC	13.6	1.181961
1464	DP-BA-CA-FP-ER-RI-CC-DF	14.882	1.6484640000000002
1465	BL-BP-EL-FP-BH-ER-RI-CC	15.792	1.557043
1466	DP-BP-FP-CG-ER-RI-CC-DL	2.4174	0.6742710000000001
1467	PC-DP-BP-FP-ER-RI-CC-DL	2.4449	0.664626
1468	DP-BA-EL-FP-CH-ER-RI-CC	16.777	1.6229589999999998
1469	BL-BA-BP-FP-CH-ER-RI-CC	11.640999999999998	1.5437049999999999
1470	PC-BL-BA-FP-ER-RI-CC-DF	11.356	1.6541460000000001
1471	DP-BA-EL-FP-BH-ER-RI-CC	14.632	1.718488
1472	BL-BP-EL-FP-CG-ER-RI-CC	14.181	1.4484229999999998
1473	DP-BP-FP-CG-ER-RI-CC-DF	15.292	1.1955580000000001
1474	PC-BL-BP-CA-FP-ER-RI-CC	14.325	1.439416
1475	DP-EL-FP-BH-ER-RI-CC-DF	19.256	1.646101
1476	DP-BL-CA-FP-ER-RI-CC-DF	17.54	1.622155
1477	DP-BA-EL-FP-CG-ER-RI-CC	13.34	1.539453
1478	DP-BP-FP-ER-RI-CC-DL-DF	3.3333	0.64129
1479	DP-BL-EL-FP-CH-ER-RI-CC	20.636	1.6047630000000002
1480	PC-DP-BP-FP-ER-RI-CC-DF	16.358	1.3178320000000001
1481	DP-EL-FP-CG-ER-RI-CC-DL	4.436	0.822793
1482	DP-BL-EL-FP-BH-ER-RI-CC	17.198	1.5943559999999999
1483	PC-BL-BP-EL-FP-ER-RI-CC	13.692	1.47436
1484	DP-CA-EL-FP-CH-ER-RI-CC	22.305999999999997	1.567821
1485	PC-DP-CA-EL-FP-ER-RI-CC	17.74	1.571897
1486	BL-BP-EL-FP-ER-RI-CC-DL	1.3932	0.869123
1487	PC-BL-BP-FP-CH-ER-RI-CC	15.030999999999999	1.526475
1488	DP-EL-FP-CG-ER-RI-CC-DF	17.583	1.436603
1489	DP-CA-EL-FP-BH-ER-RI-CC	17.028	1.678905
1490	DP-BL-EL-FP-CG-ER-RI-CC	15.860999999999999	1.457189
1491	BL-BP-EL-FP-ER-RI-CC-DF	15.978	1.45067
1492	PC-DP-CA-FP-CH-ER-RI-CC	19.17	1.475959
1493	DP-BL-EL-FP-ER-RI-CC-DL	4.1583	0.937353
1494	PC-BL-BP-FP-BH-ER-RI-CC	13.252	1.5044469999999999
1495	BL-BA-BP-FP-BH-ER-RI-CC	11.24	1.604652
1496	DP-BA-EL-FP-ER-RI-CC-DL	1.8064	0.9268219999999999
1497	DP-EL-FP-ER-RI-CC-DL-DF	5.2803	0.813068
1498	DP-BL-EL-FP-ER-RI-CC-DF	17.844	1.5797
1499	PC-DP-CA-FP-BH-ER-RI-CC	14.004000000000001	1.6340633
1500	PC-BL-BP-FP-CG-ER-RI-CC	12.026	1.349047
1501	DP-BA-EL-FP-ER-RI-CC-DF	15.296	1.595581
1502	DP-CA-EL-FP-CG-ER-RI-CC	17.95	1.4559499999999999
1503	BL-BA-BP-FP-CG-ER-RI-CC	8.8487	1.381023
1504	BL-BP-FP-CH-BH-ER-RI-CC	15.319	1.638714
1505	DP-BL-FP-CH-BH-ER-RI-CC	15.366	1.584548
1506	DP-BA-FP-CH-BH-ER-RI-CC	11.962	1.661312
1507	BL-BP-FP-CH-CG-ER-RI-CC	13.91	1.4515339999999999
1508	PC-DP-CA-FP-CG-ER-RI-CC	15.835999999999999	1.379297
1509	DP-FP-CH-BH-CG-ER-RI-CC	11.786	1.4189319999999999
1510	PC-BL-BP-FP-ER-RI-CC-DL	0.24120999999999998	0.754889
1511	DP-BL-FP-CH-CG-ER-RI-CC	15.645999999999999	1.383245
1512	PC-DP-CA-FP-ER-RI-CC-DL	3.7475	0.8653230000000001
1513	DP-FP-CH-BH-ER-RI-CC-DL	0.0	1.027554
1514	DP-BA-FP-CH-CG-ER-RI-CC	13.677999999999999	1.402918
1515	BL-BA-BP-FP-ER-RI-CC-DL	0.0	0.856469
1516	DP-FP-CH-BH-ER-RI-CC-DF	16.148	1.563015
1517	PC-DP-CA-FP-ER-RI-CC-DF	17.639	1.582075
1518	DP-BA-FP-CH-ER-RI-CC-DL	2.7566	0.934807
1519	DP-BA-FP-CH-ER-RI-CC-DF	15.869000000000002	1.5232919999999999
1520	BL-BA-BP-FP-ER-RI-CC-DF	10.357000000000001	1.432008
1521	DP-BL-FP-CH-ER-RI-CC-DL	6.0785	0.903845
1522	PC-BL-BP-FP-ER-RI-CC-DF	13.043	1.385201
1523	DP-BA-FP-BH-CG-ER-RI-CC	12.402999999999999	1.4721899999999999
1524	PC-DP-EL-FP-CH-ER-RI-CC	19.805	1.571711
1525	DP-BA-FP-BH-ER-RI-CC-DL	1.9714	0.978861
1526	PC-BL-CA-EL-FP-ER-RI-CC	15.968	1.8465289999999999
1527	PC-DP-EL-FP-BH-ER-RI-CC	17.045	1.546424
1528	DP-FP-CH-CG-ER-RI-CC-DL	5.4056	0.7621290000000001
1529	PC-BL-CA-FP-CH-ER-RI-CC	16.42	1.6098171
1530	DP-BA-FP-BH-ER-RI-CC-DF	14.134	1.575943
1531	DP-BL-FP-CH-ER-RI-CC-DF	18.61	1.5329147
1532	DP-FP-CH-CG-ER-RI-CC-DF	18.192999999999998	1.352476
1533	PC-DP-EL-FP-CG-ER-RI-CC	15.118	1.3656270000000001
1534	BL-BA-CA-EL-FP-ER-RI-CC	12.61	1.8957270000000002
1535	PC-BL-CA-FP-BH-ER-RI-CC	12.418	1.7904008000000002
1536	BL-BA-CA-FP-CH-ER-RI-CC	12.937000000000001	1.8174655
1537	DP-FP-CH-ER-RI-CC-DL-DF	7.8329	0.79352
1538	PC-BL-CA-FP-CG-ER-RI-CC	13.874	1.4816979
1539	DP-BA-FP-CG-ER-RI-CC-DL	0.0	0.888208
1540	BL-BA-CA-FP-BH-ER-RI-CC	9.3368	1.859391
1541	DP-FP-BH-CG-ER-RI-CC-DL	5.2058	0.9521930000000001
1542	DP-BA-FP-CG-ER-RI-CC-DF	12.895999999999999	1.4414369999999999
1543	DP-BL-FP-BH-CG-ER-RI-CC	14.58	1.428867
1544	BL-BA-CA-FP-CG-ER-RI-CC	10.287	1.5729049999999998
1545	PC-DP-EL-FP-ER-RI-CC-DL	3.8509	0.82564
1546	DP-BL-FP-BH-ER-RI-CC-DL	4.221	0.9949449999999999
1547	DP-BA-FP-ER-RI-CC-DL-DF	1.4046	0.8701739999999999
1548	DP-FP-BH-CG-ER-RI-CC-DF	16.542	1.4415520000000002
1549	BL-BA-CA-FP-ER-RI-CC-DL	0.0	1.0017179999999999
1550	PC-BL-CA-FP-ER-RI-CC-DL	2.0057	0.939932
1551	DP-FP-BH-ER-RI-CC-DL-DF	8.0034	0.934569
1552	PC-DP-EL-FP-ER-RI-CC-DF	17.739	1.527596
1553	PC-BL-CA-FP-ER-RI-CC-DF	15.367	1.7230211000000002
1554	BL-BA-CA-FP-ER-RI-CC-DF	12.335999999999999	1.7408144999999997
1555	PC-BA-BP-FP-BH-ER-RI-CC	10.533	1.410179
1556	BL-CA-FP-CH-CG-ER-RI-CC	14.84	1.429284
1557	PC-BL-EL-FP-CH-ER-RI-CC	16.679000000000002	1.810492
1558	PC-DP-FP-CH-BH-ER-RI-CC	14.249	1.5917670000000002
1559	PC-BL-EL-FP-BH-ER-RI-CC	15.604000000000001	1.801598
1560	BL-CA-FP-CH-ER-RI-CC-DL	5.8298	0.953314
1561	PC-DP-FP-CH-CG-ER-RI-CC	15.572000000000001	1.310412
1562	BL-CA-FP-CH-ER-RI-CC-DF	17.561	1.678784
1563	DP-FP-CG-ER-RI-CC-DL-DF	4.3225	0.7706609999999999
1564	PC-DP-FP-CH-ER-RI-CC-DL	6.6464	0.8209789999999999
1565	BL-BA-EL-FP-CH-ER-RI-CC	13.583	1.83676
1566	PC-BL-EL-FP-CG-ER-RI-CC	13.464	1.468839
1567	PC-DP-FP-CH-ER-RI-CC-DF	18.916	1.579646
1568	PC-BA-BP-FP-CG-ER-RI-CC	8.3972	1.2457370000000003
1569	PC-DP-BL-BA-FP-ER-RI-CC	11.45	1.583723
1570	BL-CA-FP-BH-CG-ER-RI-CC	11.364	1.5701843
1571	PC-BL-EL-FP-ER-RI-CC-DL	1.7952	0.9145199
1572	PC-DP-BL-BP-FP-ER-RI-CC	13.319	1.4444730000000001
1573	BL-BA-EL-FP-BH-ER-RI-CC	12.741	1.929266
1574	PC-BA-BP-FP-ER-RI-CC-DL	0.0	0.7433599999999999
1575	PC-DP-BL-CA-FP-ER-RI-CC	15.831	1.672479
1576	PC-DP-FP-BH-CG-ER-RI-CC	14.755999999999998	1.395712
1577	BL-CA-FP-BH-ER-RI-CC-DL	1.6499	1.113146
1578	PC-DP-BL-EL-FP-ER-RI-CC	15.937000000000001	1.5789099999999998
1579	BL-CA-FP-BH-ER-RI-CC-DF	13.464	1.7441051
1580	PC-BL-EL-FP-ER-RI-CC-DF	15.498	1.747835
1581	PC-BA-BP-FP-ER-RI-CC-DF	10.414000000000001	1.3277020000000002
1582	BL-BA-EL-FP-CG-ER-RI-CC	10.79	1.6755099999999998
1583	BL-CA-FP-CG-ER-RI-CC-DL	2.6655	0.9352299999999999
1584	PC-DP-BL-FP-CH-ER-RI-CC	17.458	1.528855
1585	PC-BA-CA-EL-FP-ER-RI-CC	12.815999999999999	1.741915
1586	BL-CA-FP-CG-ER-RI-CC-DF	15.044	1.5359368000000002
1587	PC-DP-BL-FP-BH-ER-RI-CC	15.325999999999999	1.538862
1588	PC-BL-FP-CH-BH-ER-RI-CC	15.134	1.758333
1589	PC-BA-CA-FP-CH-ER-RI-CC	13.25	1.686205
1590	PC-BA-CA-FP-BH-ER-RI-CC	9.6217	1.7351679999999998
1591	PC-DP-BL-FP-CG-ER-RI-CC	12.963	1.3454530000000002
1592	PC-BP-EL-FP-BH-ER-RI-CC	15.89	1.471402
1593	PC-EL-FP-CH-ER-RI-CC-DF	18.006	1.7074610000000003
1594	PC-DP-BL-FP-ER-RI-CC-DL	1.2229999999999999	0.881659
1595	PC-BP-EL-FP-CG-ER-RI-CC	14.169	1.27373
1596	PC-EL-FP-BH-CG-ER-RI-CC	15.193	1.5120430000000002
1597	PC-BA-CA-FP-CG-ER-RI-CC	10.710999999999999	1.4527469999999998
1598	PC-EL-FP-BH-ER-RI-CC-DL	5.4958	1.008191
1599	BL-BA-EL-FP-ER-RI-CC-DL	0.0	1.036995
1600	PC-BA-CA-FP-ER-RI-CC-DL	0.0	0.8996490000000001
1601	PC-PJ-BL-FP-BH-ER-RI-CC	27.906	2.1533453000000002
1602	BL-CA-FP-ER-RI-CC-DL-DF	3.272	0.949066
1603	PC-BP-EL-FP-ER-RI-CC-DL	2.8085	0.710579
1604	PC-EL-FP-BH-ER-RI-CC-DF	17.007	1.7290029999999998
1605	DP-CA-EL-FP-ER-RI-CC-DL	5.9012	0.9157749999999999
1606	PC-BA-CA-FP-ER-RI-CC-DF	12.542	1.6491870000000002
1607	PC-PJ-BL-FP-CG-ER-RI-CC	26.075	1.9029539999999998
1608	BL-EL-FP-CH-BH-ER-RI-CC	16.065	1.828897
1609	PC-BP-EL-FP-ER-RI-CC-DF	15.844000000000001	1.341436
1610	DP-CA-EL-FP-ER-RI-CC-DF	20.083	1.62287
1611	BL-BA-EL-FP-ER-RI-CC-DF	12.507	1.738204
1612	PC-EL-FP-CG-ER-RI-CC-DL	3.014	0.762444
1613	BL-EL-FP-CH-CG-ER-RI-CC	15.404000000000002	1.580709
1614	PC-BA-EL-FP-CH-ER-RI-CC	13.84	1.7347549999999998
1615	PC-BP-FP-CH-BH-ER-RI-CC	13.505	1.4500499999999998
1616	BL-BA-FP-CH-BH-ER-RI-CC	11.645999999999999	1.844614
1617	PC-BP-FP-CH-CG-ER-RI-CC	14.017999999999999	1.27767
1618	PC-EL-FP-CG-ER-RI-CC-DF	14.942	1.431591
1619	BL-EL-FP-CH-ER-RI-CC-DL	6.3222	0.949824
1620	BL-EL-FP-CH-ER-RI-CC-DF	18.333	1.777073
1621	PC-BP-FP-CH-ER-RI-CC-DL	5.955	0.719184
1622	PC-PJ-BL-FP-ER-RI-CC-DL	12.394	1.149081
1623	BL-BA-FP-CH-CG-ER-RI-CC	10.502	1.5984880000000001
1624	BL-EL-FP-BH-CG-ER-RI-CC	15.107999999999999	1.620835
1625	DP-CA-FP-CH-BH-ER-RI-CC	13.456	1.585236
1626	PC-BP-FP-CH-ER-RI-CC-DF	16.665	1.312526
1627	BL-EL-FP-BH-ER-RI-CC-DL	4.6258	1.09708
1628	PC-BP-FP-BH-CG-ER-RI-CC	13.668	1.268688
1629	BL-BA-FP-CH-ER-RI-CC-DL	0.98521	1.0355290000000001
1630	PC-EL-FP-ER-RI-CC-DL-DF	4.1104	0.786346
1631	PC-PJ-BL-FP-ER-RI-CC-DF	27.645	2.0104819
1632	PC-BA-EL-FP-BH-ER-RI-CC	12.797	1.764446
1633	DP-CA-FP-CH-CG-ER-RI-CC	17.641	1.366487
1634	PC-BP-FP-BH-ER-RI-CC-DL	3.6604	0.792864
1635	BL-EL-FP-BH-ER-RI-CC-DF	16.77	1.746005
1636	PC-BP-FP-BH-ER-RI-CC-DF	15.931	1.3571779999999998
1637	PC-BA-EL-FP-CG-ER-RI-CC	10.651	1.493969
1638	PC-PJ-BA-BP-FP-ER-RI-CC	24.494	1.674957
1639	BL-BA-FP-CH-ER-RI-CC-DF	13.032	1.735402
1640	BL-EL-FP-CG-ER-RI-CC-DL	2.6325	1.002744
1641	PC-FP-CH-BH-CG-ER-RI-CC	9.3661	1.449022
1642	BL-BA-FP-BH-CG-ER-RI-CC	10.55	1.626978
1643	PC-BA-EL-FP-ER-RI-CC-DL	0.0	0.892938
1644	BL-EL-FP-CG-ER-RI-CC-DF	15.231	1.5652480000000002
1645	PC-PJ-BA-CA-FP-ER-RI-CC	27.191999999999997	2.029959
1646	PC-BA-EL-FP-ER-RI-CC-DF	12.376	1.6535229999999999
1647	PC-PJ-BA-EL-FP-ER-RI-CC	27.195999999999998	2.135395
1648	BA-BP-FP-BH-ER-RI-CC-DF	12.619000000000002	1.4461009999999999
1649	BL-EL-FP-ER-RI-CC-DL-DF	3.7344	0.9154230000000001
1650	PC-BA-FP-CH-BH-ER-RI-CC	11.404000000000002	1.772152
1651	PC-PJ-BA-FP-CH-ER-RI-CC	27.759	2.092137
1652	PC-BP-FP-CG-ER-RI-CC-DL	1.8953	0.629239
1653	PC-PJ-BA-FP-BH-ER-RI-CC	27.058000000000003	2.120187
1654	PC-BA-FP-CH-CG-ER-RI-CC	10.788	1.5141430000000002
1655	PC-PJ-BP-FP-BH-ER-RI-CC	26.576999999999998	1.6628990000000001
1656	BL-FP-CH-BH-CG-ER-RI-CC	8.2566	1.52838
1657	BA-BP-FP-CG-ER-RI-CC-DL	0.0	0.768962
1658	PC-PJ-BA-FP-CG-ER-RI-CC	25.256999999999998	1.8449550000000001
1659	PC-BA-FP-CH-ER-RI-CC-DL	1.4922	0.870212
1660	PC-FP-CH-BH-ER-RI-CC-DL	0.0	0.973958
1661	BL-FP-CH-BH-ER-RI-CC-DL	0.0	1.0616290000000002
1662	PC-BP-FP-CG-ER-RI-CC-DF	13.780999999999999	1.184805
1663	DP-CA-FP-CH-ER-RI-CC-DL	7.2438	0.851453
1664	BL-FP-CH-BH-ER-RI-CC-DF	15.394	1.715414
1665	PC-BA-FP-CH-ER-RI-CC-DF	13.36	1.649872
1666	PC-PJ-BA-FP-ER-RI-CC-DL	12.525	1.058567
1667	PC-BA-FP-BH-CG-ER-RI-CC	10.815	1.532179
1668	PC-BP-FP-ER-RI-CC-DL-DF	3.1153	0.614745
1669	PC-FP-CH-BH-ER-RI-CC-DF	15.925	1.700719
1670	BA-BP-FP-CG-ER-RI-CC-DF	11.17	1.32445
1671	PC-FP-CH-CG-ER-RI-CC-DL	3.3732	0.732358
1672	PC-PJ-BA-FP-ER-RI-CC-DF	26.756999999999998	1.969366
1673	BL-FP-CH-CG-ER-RI-CC-DL	2.3216	0.874008
1674	BA-BP-CA-EL-FP-ER-RI-CC	12.387	1.462052
1675	PC-PJ-BP-FP-CG-ER-RI-CC	25.185	1.4625833
1676	BA-BP-CA-FP-CH-ER-RI-CC	12.753	1.4423276
1677	BA-BP-CA-FP-BH-ER-RI-CC	9.2786	1.5244649999999997
1678	BL-FP-CH-CG-ER-RI-CC-DF	15.029000000000002	1.4869234000000002
1679	PC-BA-FP-BH-ER-RI-CC-DL	0.0	1.012648
1680	BL-BP-FP-CH-ER-RI-CC-DL	4.4368	0.854526
1681	BA-BP-FP-ER-RI-CC-DL-DF	0.2401	0.7461982000000001
1682	BL-FP-CH-ER-RI-CC-DL-DF	5.9641	0.907022
1683	PC-BA-FP-BH-ER-RI-CC-DF	12.555	1.680622
1684	PC-FP-CH-CG-ER-RI-CC-DF	15.104000000000001	1.408982
1685	BA-BP-CA-FP-CG-ER-RI-CC	10.148	1.2750430000000001
1686	PC-BA-FP-CG-ER-RI-CC-DL	0.0	0.7920740000000001
1687	PC-CA-EL-FP-CH-ER-RI-CC	18.730999999999998	1.651345
1688	PC-PJ-BP-FP-ER-RI-CC-DL	13.448	0.8687480000000001
1689	PC-PJ-BP-FP-ER-RI-CC-DF	26.808000000000003	1.5414499999999998
1690	PC-BA-FP-CG-ER-RI-CC-DF	10.812000000000001	1.4795690000000001
1691	DP-CA-FP-CH-ER-RI-CC-DF	21.198	1.579392
1692	BL-FP-BH-CG-ER-RI-CC-DL	3.4991	1.0835120000000003
1693	PC-BA-FP-ER-RI-CC-DL-DF	0.0	0.8808580000000001
1694	PC-FP-CH-ER-RI-CC-DL-DF	6.9378	0.7492219999999999
1695	PC-BP-CA-EL-FP-ER-RI-CC	15.655	1.3126110000000002
1696	BA-BP-CA-FP-ER-RI-CC-DL	0.0	0.748717
1697	PC-BP-CA-FP-CH-ER-RI-CC	16.486	1.385257
1698	PC-CA-EL-FP-BH-ER-RI-CC	14.005999999999998	1.761193
1699	PC-BP-CA-FP-BH-ER-RI-CC	12.856	1.393584
1700	BA-CA-EL-FP-CH-ER-RI-CC	15.603	1.792666
1701	DP-CA-FP-BH-CG-ER-RI-CC	13.972999999999999	1.4546636000000002
1702	BL-FP-BH-CG-ER-RI-CC-DF	14.974	1.616417
1703	BA-CA-EL-FP-BH-ER-RI-CC	11.073	1.888716
1704	PC-CA-EL-FP-CG-ER-RI-CC	15.21	1.3622962
1705	PC-BP-CA-FP-CG-ER-RI-CC	13.319	1.145066
1706	PC-FP-BH-CG-ER-RI-CC-DL	3.2181	0.964766
1707	BA-BP-CA-FP-ER-RI-CC-DF	12.200999999999999	1.4001489999999999
1708	BL-FP-BH-ER-RI-CC-DL-DF	4.4895	1.028639
1709	PC-BP-CA-FP-ER-RI-CC-DL	2.8771	0.7078690000000001
1710	PC-PJ-BP-CA-FP-ER-RI-CC	26.674	1.5378959
1711	BL-FP-CG-ER-RI-CC-DL-DF	2.4486	0.8952079999999999
1712	BA-CA-EL-FP-CG-ER-RI-CC	12.023	1.6074259999999998
1713	PC-CA-EL-FP-ER-RI-CC-DL	4.317	0.8872146000000001
1714	BA-CA-EL-FP-ER-RI-CC-DL	2.1173	0.977184
1715	PC-BA-BP-CA-FP-ER-RI-CC	10.335	1.381744
1716	DP-CA-FP-BH-ER-RI-CC-DL	3.8566	1.005626
1717	PC-BP-CA-FP-ER-RI-CC-DF	15.677	1.244928
1718	BA-BP-EL-FP-CH-ER-RI-CC	14.046	1.50779
1719	PC-BP-EL-FP-CH-ER-RI-CC	17.162	1.442169
1720	BA-CA-EL-FP-ER-RI-CC-DF	14.155	1.755649
1721	BA-BP-EL-FP-BH-ER-RI-CC	13.024000000000001	1.58344
1722	PC-CA-EL-FP-ER-RI-CC-DF	17.316	1.698019
1723	PC-FP-BH-CG-ER-RI-CC-DF	15.050999999999998	1.540924
1724	BA-EL-FP-CH-ER-RI-CC-DF	15.155999999999999	1.677339
1725	PC-CA-FP-CH-BH-ER-RI-CC	12.948	1.687932
1726	PC-PJ-EL-FP-CH-ER-RI-CC	30.713	2.0767349999999998
1727	PC-PJ-CA-EL-FP-ER-RI-CC	30.051	2.0676200000000002
1728	PC-BA-BP-EL-FP-ER-RI-CC	10.09	1.344393
1729	PC-FP-BH-ER-RI-CC-DL-DF	5.1717	0.9888870000000001
1730	BA-EL-FP-BH-CG-ER-RI-CC	12.245999999999999	1.715916
1731	BA-CA-FP-CH-BH-ER-RI-CC	9.8648	1.77069
1732	BA-BP-EL-FP-CG-ER-RI-CC	11.267999999999999	1.39134
1733	PC-PJ-BV-DP-FP-ER-RI-CC	24.365	1.746696
1734	PC-FP-CG-ER-RI-CC-DL-DF	3.0656	0.750896
1735	PC-PJ-BV-BL-FP-ER-RI-CC	22.593000000000004	1.924086
1736	PC-BA-BP-FP-CH-ER-RI-CC	11.946	1.399214
1737	PC-CA-FP-CH-CG-ER-RI-CC	14.796	1.373956
1738	PC-PJ-DP-BL-FP-ER-RI-CC	27.538	1.97369
1739	BA-EL-FP-BH-ER-RI-CC-DL	3.4638	1.0647110000000002
1740	PC-CA-FP-CH-ER-RI-CC-DL	6.8544	0.848479
1741	PC-PJ-BV-BA-FP-ER-RI-CC	21.834	1.9207480000000001
1742	PC-PJ-BF-BU-FP-ER-RI-CC	21.628	1.188621
1743	BA-EL-FP-BH-ER-RI-CC-DF	13.985	1.767209
1744	PC-PJ-DP-BA-FP-ER-RI-CC	26.397	1.8747269999999998
1745	PC-PJ-BV-BP-FP-ER-RI-CC	19.393	1.5462240000000003
1746	BA-CA-FP-CH-CG-ER-RI-CC	11.827	1.5541369999999999
1747	PC-CA-FP-CH-ER-RI-CC-DF	17.881	1.6265439999999998
1748	PC-PJ-EL-FP-BH-ER-RI-CC	29.63	2.121377
1749	PC-PJ-BO-DP-FP-ER-RI-CC	30.434	1.9948359999999998
1750	PC-CA-FP-BH-CG-ER-RI-CC	12.003	1.4994712000000001
1751	BA-BP-EL-FP-ER-RI-CC-DL	0.83919	0.803275
1752	BA-CA-FP-CH-ER-RI-CC-DL	3.1774	0.9926630000000001
1753	PC-PJ-DP-BP-FP-ER-RI-CC	27.397	1.529753
1754	PC-CA-FP-BH-ER-RI-CC-DL	1.9671	1.007373
1755	PC-PJ-BV-CA-FP-ER-RI-CC	23.98	1.8654650000000002
1756	PC-CA-FP-BH-ER-RI-CC-DF	13.703	1.7087037999999999
1757	BA-CA-FP-CH-ER-RI-CC-DF	14.380999999999998	1.6530134
1758	BA-EL-FP-CG-ER-RI-CC-DL	0.94945	0.905829
1759	PC-CA-FP-CG-ER-RI-CC-DL	3.2041	0.736261
1760	BA-EL-FP-CG-ER-RI-CC-DF	12.842	1.575629
1761	PC-PJ-BO-BL-FP-ER-RI-CC	29.121	2.013194
1762	PC-CA-FP-CG-ER-RI-CC-DF	15.203	1.414538
1763	PC-PJ-EL-FP-CG-ER-RI-CC	28.045	1.8016969999999999
1764	PC-PJ-BO-BA-FP-ER-RI-CC	27.947	2.0211597
1765	PC-CA-FP-ER-RI-CC-DL-DF	4.0967	0.838858
1766	BA-BP-EL-FP-ER-RI-CC-DF	12.717	1.3961229999999998
1767	PC-PJ-BO-BP-FP-ER-RI-CC	28.62	1.633772
1768	PC-EL-FP-CH-BH-ER-RI-CC	16.037	1.771671
1769	PC-PJ-BP-EL-FP-ER-RI-CC	27.278000000000002	1.6261489999999998
1770	PC-PJ-DP-CA-FP-ER-RI-CC	29.13	1.916316
1771	PC-PJ-BO-CA-FP-ER-RI-CC	30.271	1.9551983999999998
1772	BA-EL-FP-ER-RI-CC-DL-DF	2.1622	0.9433340000000001
1773	PC-PJ-BV-EL-FP-ER-RI-CC	24.03	1.9399049999999998
1774	PC-EL-FP-CH-CG-ER-RI-CC	15.23	1.412274
1775	PC-PJ-EL-FP-ER-RI-CC-DL	15.42	1.085941
1776	PC-PJ-BV-FP-CH-ER-RI-CC	24.711	1.807331
1777	PC-PJ-CA-FP-CH-ER-RI-CC	30.136999999999997	1.97115
1778	PC-PJ-BV-FP-BH-ER-RI-CC	21.750999999999998	1.9085459999999999
1779	BA-BP-FP-CH-BH-ER-RI-CC	9.6037	1.5196290000000001
1780	PC-PJ-EL-FP-ER-RI-CC-DF	29.967	1.961476
1781	PC-PJ-BO-EL-FP-ER-RI-CC	31.013	2.087034
1782	PC-EL-FP-CH-ER-RI-CC-DL	7.6019	0.8397160000000001
1783	PC-PJ-BO-FP-CH-ER-RI-CC	31.201	2.026776
1784	BA-CA-FP-BH-CG-ER-RI-CC	8.4872	1.5824559999999999
1785	BA-BP-FP-CH-CG-ER-RI-CC	10.957	1.348182
1786	PC-PJ-DP-EL-FP-ER-RI-CC	29.794	1.9586150000000002
1787	PC-PJ-BC-BA-FP-ER-RI-CC	16.375999999999998	1.0037900000000002
1788	BA-FP-CH-BH-CG-ER-RI-CC	6.8066	1.555765
1789	PC-PJ-BV-FP-CG-ER-RI-CC	22.464000000000002	1.787041
1790	BA-BP-FP-CH-ER-RI-CC-DL	2.1877	0.807919
1791	PC-PJ-BO-FP-BH-ER-RI-CC	30.33	2.096184
1792	BA-CA-FP-BH-ER-RI-CC-DL	0.0	1.050421
1793	BA-BP-FP-CH-ER-RI-CC-DF	13.195	1.3643060999999999
1794	BA-FP-CH-BH-ER-RI-CC-DL	0.0	1.0621159999999998
1795	PC-PJ-BO-FP-CG-ER-RI-CC	28.752	1.8274921000000002
1796	PC-PJ-BP-FP-CH-ER-RI-CC	28.408	1.6170799999999999
1797	BA-FP-CH-BH-ER-RI-CC-DF	12.405	1.705607
1798	PC-PJ-BC-BP-FP-ER-RI-CC	17.733	0.7774399
1799	PC-PJ-DP-FP-CH-ER-RI-CC	30.035999999999998	1.9198219
1800	BA-CA-FP-BH-ER-RI-CC-DF	10.8	1.779317
1801	PC-PJ-BC-CA-FP-ER-RI-CC	17.963	0.9409523000000001
1802	PC-PJ-BO-FP-ER-RI-CC-DL	20.423	1.182176
1803	PC-PJ-FP-CH-BH-ER-RI-CC	28.307	2.074421
1804	PC-PJ-CA-FP-BH-ER-RI-CC	26.426	2.050347
1805	BA-BP-FP-BH-CG-ER-RI-CC	10.912	1.401066
1806	PC-PJ-BO-FP-ER-RI-CC-DF	30.136999999999997	1.9654359999999997
1807	PC-PJ-BO-BT-FP-ER-RI-CC	18.208	0.8908774
1808	PC-PJ-DP-FP-BH-ER-RI-CC	29.07	1.913818
1809	BA-FP-CH-CG-ER-RI-CC-DL	0.36828	0.8870220000000001
1810	PC-PJ-BC-EL-FP-ER-RI-CC	17.937	0.9352695999999999
1811	BA-CA-FP-CG-ER-RI-CC-DL	0.040964999999999994	0.877864
1812	BA-FP-CH-CG-ER-RI-CC-DF	12.57	1.536209
1813	PC-PJ-BO-BC-FP-ER-RI-CC	18.567	0.9670439999999999
1814	PC-PJ-BC-FP-CH-ER-RI-CC	18.340999999999998	0.9324779999999999
1815	PC-PJ-BV-FP-ER-RI-CC-DL	9.8649	1.070042
1816	PC-PJ-BO-BY-FP-ER-RI-CC	23.217	1.3816291
1817	BA-CA-FP-CG-ER-RI-CC-DF	12.203	1.5324099999999998
1818	PC-PJ-FP-CH-CG-ER-RI-CC	27.4	1.795147
1819	BA-BP-FP-BH-ER-RI-CC-DL	1.0246	0.906199
1820	PC-PJ-CA-FP-CG-ER-RI-CC	27.531999999999996	1.749971
1821	BA-CA-FP-ER-RI-CC-DL-DF	1.3242	0.9276309000000001
1822	PC-PJ-BC-FP-BH-ER-RI-CC	17.945	0.9394242
1823	PC-PJ-CA-FP-ER-RI-CC-DL	14.850999999999999	1.086964
1824	PC-PJ-DP-FP-CG-ER-RI-CC	26.619	1.5965603000000002
1825	PC-PJ-BC-FP-CG-ER-RI-CC	17.29	0.8333555
1826	PC-PJ-BO-BU-FP-ER-RI-CC	29.982	2.04279
1827	PC-PJ-BV-FP-ER-RI-CC-DF	23.379	1.7852700000000001
1828	BA-FP-CH-ER-RI-CC-DL-DF	3.7469	0.882365
1829	PC-PJ-BC-FP-ER-RI-CC-DL	12.959000000000001	0.49152400000000007
1830	PC-PJ-BU-FP-ER-RI-CC-DL	13.395999999999999	0.982593
1831	PC-PJ-BT-DP-FP-ER-RI-CC	15.776	0.8084699000000001
1832	PC-PJ-FP-CH-ER-RI-CC-DL	17.648	1.023615
1833	PC-PJ-DP-FP-ER-RI-CC-DL	14.357000000000001	1.035744
1834	PC-PJ-BT-BL-FP-ER-RI-CC	15.767999999999999	0.860578
1835	PC-PJ-FP-CH-ER-RI-CC-DF	30.212	1.977714
1836	BA-FP-BH-CG-ER-RI-CC-DL	0.56902	0.975879
1837	PC-PJ-BV-BF-FP-ER-RI-CC	18.297	1.179543
1838	PC-PJ-BT-BA-FP-ER-RI-CC	15.179	0.9153517000000001
1839	PC-PJ-BC-FP-ER-RI-CC-DF	18.07	0.918266
1840	PC-PJ-BV-BO-FP-ER-RI-CC	25.935	1.8984480000000001
1841	PC-PJ-BT-BP-FP-ER-RI-CC	16.733	0.7432251
1842	PC-PJ-BU-FP-ER-RI-CC-DF	28.729	1.903108
1843	PC-PJ-BC-BY-FP-ER-RI-CC	18.217	0.7566537
1844	PC-PJ-BV-BT-FP-ER-RI-CC	14.530999999999999	0.771003
1845	BA-FP-BH-CG-ER-RI-CC-DF	12.212	1.606391
1846	PC-PJ-DP-FP-ER-RI-CC-DF	29.353	1.82625
1847	PC-PJ-BT-CA-FP-ER-RI-CC	17.049	0.8706001
1848	PC-BV-DP-BL-FP-ER-RI-CC	11.514000000000001	1.5677929999999998
1849	PC-PJ-FP-BH-CG-ER-RI-CC	27.451999999999998	1.9178760000000001
1850	PC-PJ-CA-FP-ER-RI-CC-DF	29.451	1.933444
1851	PC-PJ-BC-BU-FP-ER-RI-CC	17.884	0.9119650000000001
1852	PC-BV-DP-BA-FP-ER-RI-CC	8.3542	1.507164
1853	PC-PJ-BT-EL-FP-ER-RI-CC	17.14	0.8854199
1854	BA-FP-BH-ER-RI-CC-DL-DF	2.9092	1.034938
1855	PC-BV-DP-BP-FP-ER-RI-CC	8.4965	1.268974
1856	PC-PJ-FP-BH-ER-RI-CC-DL	15.409	1.179656
1857	PC-PJ-BV-BC-FP-ER-RI-CC	14.955	0.8444219999999999
1858	PC-BV-DP-CA-FP-ER-RI-CC	13.21	1.5365280000000001
1859	PC-PJ-BY-DP-FP-ER-RI-CC	18.0	1.0422091000000002
1860	PC-PJ-FP-BH-ER-RI-CC-DF	29.372	2.046261
1861	PC-PJ-BL-BA-FP-ER-RI-CC	25.868000000000002	2.158653
1862	PC-BV-DP-EL-FP-ER-RI-CC	13.440999999999999	1.4659229999999999
1863	BA-FP-CG-ER-RI-CC-DL-DF	0.6266	0.8736919999999999
1864	PC-PJ-BT-FP-CH-ER-RI-CC	17.425	0.8335077000000001
1865	PC-PJ-BL-BP-FP-ER-RI-CC	25.553	1.697592
1866	PC-PJ-BT-FP-BH-ER-RI-CC	17.016	0.8966677000000001
1867	PC-PJ-FP-CG-ER-RI-CC-DL	13.369000000000002	1.003552
1868	PC-PJ-BT-FP-CG-ER-RI-CC	16.365	0.750111
1869	PC-PJ-BV-BY-FP-ER-RI-CC	13.770999999999999	1.248545
1870	PC-PJ-FP-CG-ER-RI-CC-DF	27.291999999999998	1.777278
1871	PC-PJ-BT-FP-ER-RI-CC-DL	10.392000000000001	0.364435
1872	PC-BV-DP-FP-CH-ER-RI-CC	13.997	1.4399199999999999
1873	PC-PJ-BY-BL-FP-ER-RI-CC	18.625	1.2988247000000002
1874	PC-PJ-BY-BA-FP-ER-RI-CC	17.457	1.261822
1875	PC-PJ-FP-ER-RI-CC-DL-DF	14.745	0.9957880000000001
1876	PC-PJ-BL-CA-FP-ER-RI-CC	28.335	2.0598049
1877	BA-EL-FP-CH-BH-ER-RI-CC	12.58	1.8140749999999999
1878	PC-PJ-BY-BP-FP-ER-RI-CC	17.737000000000005	1.1561550999999999
1879	PC-BV-BP-FP-BH-ER-RI-CC	4.2939	1.360736
1880	PC-BV-DP-FP-BH-ER-RI-CC	10.802999999999999	1.5039959999999999
1881	BL-BP-FP-CH-ER-RI-CC-DF	16.605999999999998	1.422698
1882	BA-EL-FP-CH-CG-ER-RI-CC	12.875	1.611026
1883	PC-BV-BP-FP-CG-ER-RI-CC	5.635	1.2648240000000002
1884	BL-BP-FP-BH-CG-ER-RI-CC	13.905	1.455793
1885	PC-PJ-BY-CA-FP-ER-RI-CC	16.864	1.31073
1886	PC-BV-BP-FP-ER-RI-CC-DL	0.0	0.6794069999999999
1887	PC-BV-BP-FP-ER-RI-CC-DF	7.8426	1.2886799999999998
1888	PC-BV-DP-FP-CG-ER-RI-CC	10.838	1.4045889999999999
1889	BL-BP-FP-BH-ER-RI-CC-DL	3.665	0.9260719999999999
1890	PC-BV-DP-FP-ER-RI-CC-DL	0.0	0.880631
1891	BL-BP-FP-BH-ER-RI-CC-DF	15.345	1.4481959999999998
1892	PC-PJ-BL-EL-FP-ER-RI-CC	28.609	2.206578
1893	PC-PJ-BV-BU-FP-ER-RI-CC	21.662	1.7195150000000001
1894	PC-BV-DP-FP-ER-RI-CC-DF	13.257	1.4756600000000002
1895	BA-EL-FP-CH-ER-RI-CC-DL	4.0772	0.9486479999999999
1896	PC-PJ-BL-FP-CH-ER-RI-CC	28.857	2.0784856
1897	PC-BV-BL-BA-FP-ER-RI-CC	7.8928	1.7181080000000002
1898	PC-PJ-BF-DP-FP-ER-RI-CC	20.918000000000006	1.1835950000000002
1899	BL-BP-FP-CG-ER-RI-CC-DL	1.1407	0.801085
1900	PC-BV-BL-BP-FP-ER-RI-CC	3.6721	1.413241
1901	BP-EL-FP-BH-ER-RI-CC-DF	17.365	1.4485396000000001
1902	BP-CA-EL-FP-CH-ER-RI-CC	18.959	1.4438739999999999
1903	PC-BV-BL-CA-FP-ER-RI-CC	11.437999999999999	1.6403600000000003
1904	PC-BV-BF-CA-FP-ER-RI-CC	8.6405	1.1587800000000001
1905	PC-PJ-BT-FP-ER-RI-CC-DF	17.098	0.827437
1906	BP-CA-EL-FP-BH-ER-RI-CC	14.53	1.534135
1907	PC-PJ-BY-EL-FP-ER-RI-CC	18.676	1.303486
1908	PC-BV-BF-EL-FP-ER-RI-CC	8.7692	1.169149
1909	BP-CA-EL-FP-CG-ER-RI-CC	15.792	1.325872
1910	PC-BV-EL-FP-BH-ER-RI-CC	12.005	1.736551
1911	PC-PJ-BT-BC-FP-ER-RI-CC	14.195	0.3945516
1912	PC-BV-BF-FP-CH-ER-RI-CC	9.5388	1.089973
1913	PC-BV-BL-EL-FP-ER-RI-CC	11.543	1.7131460000000003
1914	BP-CA-EL-FP-ER-RI-CC-DL	4.5174	0.74354
1915	PC-BV-BF-FP-BH-ER-RI-CC	6.5634	1.177145
1916	BP-EL-FP-CG-ER-RI-CC-DL	3.3729	0.666581
1917	PC-BV-BF-FP-CG-ER-RI-CC	7.0489999999999995	1.043548
1918	BL-BP-FP-CG-ER-RI-CC-DF	14.03	1.31525
1919	PC-BV-BF-FP-ER-RI-CC-DL	0.0	0.6074192
1920	BP-CA-EL-FP-ER-RI-CC-DF	17.608	1.3677938
1921	PC-PJ-BY-FP-CH-ER-RI-CC	17.162	1.1239981
1922	PC-PJ-BT-BY-FP-ER-RI-CC	17.124000000000002	0.7271082999999999
1923	BL-BP-FP-ER-RI-CC-DL-DF	1.6568	0.7493340000000001
1924	PC-BV-BF-FP-ER-RI-CC-DF	8.4339	1.089525
1925	PC-PJ-BY-FP-BH-ER-RI-CC	19.323	1.3004162000000001
1926	PC-PJ-BF-BL-FP-ER-RI-CC	20.682	1.2492750000000001
1927	BP-EL-FP-CG-ER-RI-CC-DF	15.640999999999998	1.288778
1928	PC-BV-CA-EL-FP-ER-RI-CC	13.757	1.604103
1929	PC-BV-BL-FP-CH-ER-RI-CC	12.7	1.646283
1930	PC-PJ-BY-FP-CG-ER-RI-CC	11.972000000000001	1.1647939999999999
1931	PC-BV-EL-FP-CG-ER-RI-CC	11.52	1.5192880000000002
1932	PC-BV-BL-FP-BH-ER-RI-CC	9.8971	1.8362
1933	BP-CA-FP-CH-BH-ER-RI-CC	12.866	1.4895040000000002
1934	PC-BV-BF-BO-FP-ER-RI-CC	9.2479	1.078747
1935	PC-PJ-BT-BU-FP-ER-RI-CC	16.848	0.822963
1936	PC-PJ-BF-BA-FP-ER-RI-CC	20.006	1.159459
1937	BL-CA-EL-FP-CH-ER-RI-CC	18.844	1.7640669999999998
1938	BP-CA-FP-CH-CG-ER-RI-CC	15.17	1.2438200000000001
1939	PC-BV-BF-BT-FP-ER-RI-CC	3.6479	0.4755067
1940	PC-PJ-BY-FP-ER-RI-CC-DL	11.658	0.722726
1941	BP-CA-FP-CH-ER-RI-CC-DL	7.0858	0.732716
1942	PC-BV-BF-BC-FP-ER-RI-CC	4.9728	0.5623693
1943	PC-BV-BF-BY-FP-ER-RI-CC	8.7067	0.9770819999999999
1944	BL-CA-EL-FP-BH-ER-RI-CC	13.885	1.8953130000000002
1945	PC-PJ-BF-BP-FP-ER-RI-CC	21.656999999999996	1.092955
1946	PC-BV-BF-BU-FP-ER-RI-CC	7.7933	1.0889360000000001
1947	PC-BV-BO-DP-FP-ER-RI-CC	16.273	1.636921
1948	PC-PJ-BC-DP-FP-ER-RI-CC	16.435	0.866285
1949	BP-EL-FP-ER-RI-CC-DL-DF	4.6441	0.723895
1950	PC-BV-BL-FP-CG-ER-RI-CC	8.1032	1.540586
1951	PC-BV-BO-BL-FP-ER-RI-CC	13.075	1.681737
1952	PC-BV-EL-FP-ER-RI-CC-DL	0.0	0.932115
1953	PC-BV-BO-BA-FP-ER-RI-CC	10.886	1.6550319999999998
1954	BP-CA-FP-CH-ER-RI-CC-DF	18.425	1.310674
1955	PC-BV-BO-BP-FP-ER-RI-CC	12.397	1.264006
1956	PC-BV-EL-FP-ER-RI-CC-DF	13.796	1.669924
1957	PC-PJ-BF-CA-FP-ER-RI-CC	22.253	1.196132
1958	PC-PJ-BY-FP-ER-RI-CC-DF	18.649	1.1705102
1959	PC-BV-BO-CA-FP-ER-RI-CC	14.482999999999999	1.5497049999999999
1960	PC-PJ-BC-BL-FP-ER-RI-CC	16.849	0.9294629999999999
1961	BP-FP-CH-BH-CG-ER-RI-CC	10.595999999999998	1.3484070000000001
1962	PC-PJ-BF-EL-FP-ER-RI-CC	22.728	1.302939
1963	PC-BV-BO-EL-FP-ER-RI-CC	14.652999999999999	1.652232
1964	PC-PJ-BY-BU-FP-ER-RI-CC	16.019000000000002	1.2757082
1965	BP-FP-CH-BH-ER-RI-CC-DL	0.0	0.875675
1966	PC-BV-BO-FP-CH-ER-RI-CC	16.168	1.62677
1967	PC-PJ-BF-FP-CH-ER-RI-CC	22.680999999999997	1.1917087999999998
1968	PC-BV-CA-FP-CH-ER-RI-CC	14.389000000000001	1.519957
1969	PC-BV-BO-FP-BH-ER-RI-CC	12.645	1.730686
1970	PC-PJ-BF-FP-BH-ER-RI-CC	22.176	1.2491320000000001
1971	BL-CA-EL-FP-CG-ER-RI-CC	15.225	1.526975
1972	PC-BV-BO-FP-CG-ER-RI-CC	13.302999999999999	1.625079
1973	BL-CA-EL-FP-ER-RI-CC-DL	4.5496	0.9864719999999999
1974	PC-BV-BL-FP-ER-RI-CC-DL	0.0	0.993409
1975	PC-BV-BT-EL-FP-ER-RI-CC	4.7916	0.6971329
1976	PC-PJ-BU-DP-FP-ER-RI-CC	28.179000000000002	1.7903419999999999
1977	PC-BV-BO-FP-ER-RI-CC-DL	3.8739	1.107296
1978	PC-BV-BL-FP-ER-RI-CC-DF	11.472000000000001	1.707009
1979	PC-PJ-BF-FP-CG-ER-RI-CC	21.5	1.131515
1980	PC-BV-BA-BP-FP-ER-RI-CC	2.129	1.2865620000000002
1981	PC-PJ-BF-FP-ER-RI-CC-DL	12.234000000000002	0.6285138
1982	PC-BV-BT-FP-CH-ER-RI-CC	5.4068	0.6716932999999999
1983	BL-CA-EL-FP-ER-RI-CC-DF	16.868	1.774783
1984	PC-PJ-BF-FP-ER-RI-CC-DF	22.063000000000002	1.195759
1985	PC-PJ-BU-BL-FP-ER-RI-CC	27.584	2.032106
1986	BP-CA-FP-BH-CG-ER-RI-CC	12.222000000000001	1.319369
1987	PC-BV-BT-FP-BH-ER-RI-CC	2.8585	0.688851
1988	PC-BV-BA-CA-FP-ER-RI-CC	9.0098	1.630925
1989	PC-BV-BO-FP-ER-RI-CC-DF	14.652000000000001	1.646612
1990	PC-PJ-BU-BA-FP-ER-RI-CC	26.646	2.039774
1991	BP-FP-CH-BH-ER-RI-CC-DF	15.398	1.3863089999999998
1992	PC-BV-BA-EL-FP-ER-RI-CC	9.1551	1.665507
1993	BL-CA-FP-CH-BH-ER-RI-CC	12.705	1.7534475
1994	PC-BV-BO-BT-FP-ER-RI-CC	5.8741	0.7715949999999999
1995	PC-BV-BA-FP-CH-ER-RI-CC	9.796	1.6634730000000002
1996	BP-CA-FP-BH-ER-RI-CC-DL	2.677	0.7984589999999999
1997	PC-BV-BO-BC-FP-ER-RI-CC	6.6694	0.888539
1998	PC-BV-BT-FP-CG-ER-RI-CC	4.091	0.6535299999999999
[truncated: 998,000+ more rows]
