# Supplementary material for: Design of synthetic human gut microbiome assembly and butyrate production
Source: Nat Commun. 2021 May 31;12:3254. doi: 10.1038/s41467-021-22938-y (PMC8166853; doi:10.1038/s41467-021-22938-y)
Supplement: Supplementary file 11 — Source Data [file 41467_2021_22938_MOESM11_ESM.zip › RawData/Figure3C_RawData.csv]

	Community	BPAbundance	Butyrate	Group
0	PC-BV-BO-BU-BA-BP-EL-FP-CH-AC-CG-ER-RI-CC-DF	1.115720446473871	27.32	5BPDesigned
1	PC-BV-BO-BU-BA-BP-EL-FP-CH-AC-CG-ER-RI-CC-DF	1.0824569789674952	38.62	5BPDesigned
2	PC-BV-BA-BP-CA-EL-FP-AC-CG-ER-RI-CC-DF	1.3717887801956479	29.11	5BPDesigned
3	PC-BV-BA-BP-CA-EL-FP-AC-CG-ER-RI-CC-DF	1.4728629560336763	32.95	5BPDesigned
4	BY-DP-BP-FP-AC-BH-CG-ER-RI-CC-DL	0.7599231260258982	21.56	5BPDesigned
5	BY-DP-BP-FP-AC-BH-CG-ER-RI-CC-DL	1.1898973228183043	21.74	5BPDesigned
6	PC-BV-BO-BY-BL-BA-BP-FP-CH-AC-CG-ER-RI-CC-DF	1.360218214428059	27.25	5BPDesigned
7	PC-BV-BO-BY-BL-BA-BP-FP-CH-AC-CG-ER-RI-CC-DF	1.15572932186468	28.39	5BPDesigned
8	BV-BU-BL-BA-BP-CA-EL-FP-CH-AC-CG-ER-RI-CC-DF	1.3555619338529599	29.03	5BPDesigned
9	BV-BU-BL-BA-BP-CA-EL-FP-CH-AC-CG-ER-RI-CC-DF	1.1722538787023977	35.84	5BPDesigned
10	PC-PJ-BL-EL-FP-AC-BH-ER-RI-CC-DF	1.5102307052215513	40.99	5BPDesigned
11	PC-PJ-BL-EL-FP-AC-BH-ER-RI-CC-DF	1.6277160659852967	51.35	5BPDesigned
12	PC-PJ-BY-BA-BP-FP-AC-BH-CG-ER-RI-CC-DF	1.5561447916666669	22.12	5BPDesigned
13	PC-PJ-BY-BA-BP-FP-AC-BH-CG-ER-RI-CC-DF	1.5205553277007628	41.94	5BPDesigned
14	PC-PJ-BY-DP-BL-BA-FP-CH-AC-BH-ER-RI-CC-DL	1.1023906648362425	18.82	5BPDesigned
15	PC-PJ-BY-DP-BL-BA-FP-CH-AC-BH-ER-RI-CC-DL	1.43493392538455	17.53	5BPDesigned
16	PC-BC-DP-BP-EL-FP-AC-CG-ER-RI-CC-DL	0.9702832636903452	20.51	5BPDesigned
17	PC-BC-DP-BP-EL-FP-AC-CG-ER-RI-CC-DL	1.0833039079141402	19.48	5BPDesigned
18	PC-PJ-BO-BL-EL-FP-AC-BH-ER-RI-CC	1.5944513354917036	44.52	5BPDesigned
19	PC-PJ-BO-BL-EL-FP-AC-BH-ER-RI-CC	1.2650907112698926	51.33	5BPDesigned
20	PJ-BY-BU-BL-BA-BP-FP-AC-BH-CG-ER-RI-CC-DF	1.4904069965870306	27.03	5BPDesigned
21	PJ-BY-BU-BL-BA-BP-FP-AC-BH-CG-ER-RI-CC-DF	1.603564791818846	35.13	5BPDesigned
22	PC-BO-BL-EL-FP-CH-AC-ER-RI-CC-DF	1.293568926765312	47.05	5BPDesigned
23	PC-BO-BL-EL-FP-CH-AC-ER-RI-CC-DF	0.9073002793296089	38.95	5BPDesigned
24	PJ-BY-BA-BP-CA-FP-CH-AC-BH-ER-RI-CC-DF	1.4885035005834308	25.05	5BPDesigned
25	PJ-BY-BA-BP-CA-FP-CH-AC-BH-ER-RI-CC-DF	1.6283134959595198	30.09	5BPDesigned
26	PC-PJ-BV-BO-BL-FP-AC-BH-ER-RI-CC	2.2530670092903735	47.22	5BPDesigned
27	PC-PJ-BV-BO-BL-FP-AC-BH-ER-RI-CC	2.2182305793524035	47.87	5BPDesigned
28	PC-PJ-BV-BU-BL-CA-EL-FP-CH-AC-CG-ER-RI-CC-DF	0.9595165847665847	38.89	5BPDesigned
29	PC-PJ-BV-BU-BL-CA-EL-FP-CH-AC-CG-ER-RI-CC-DF	0.794409655448718	40.46	5BPDesigned
30	BV-BO-BL-BA-BP-CA-EL-FP-AC-BH-CG-ER-RI-CC	1.6548621831099632	33.37	5BPDesigned
31	BV-BO-BL-BA-BP-CA-EL-FP-AC-BH-CG-ER-RI-CC	1.175532110091743	47.45	5BPDesigned
32	PC-PJ-BV-BO-BL-FP-CH-AC-ER-RI-CC	1.7944650192554557	32.56	5BPDesigned
33	PC-PJ-BV-BO-BL-FP-CH-AC-ER-RI-CC	2.2922702754399387	29.73	5BPDesigned
34	BY-BU-BA-BP-CA-FP-AC-BH-CG-ER-RI-CC-DF	1.440210276679842	30.81	5BPDesigned
35	BY-BU-BA-BP-CA-FP-AC-BH-CG-ER-RI-CC-DF	1.1363451836803793	50.41	5BPDesigned
36	PC-BV-BO-BA-BP-EL-FP-CH-AC-CG-ER-RI-CC-DF	1.1340821887461234	29.13	5BPDesigned
37	PC-BV-BO-BA-BP-EL-FP-CH-AC-CG-ER-RI-CC-DF	1.0027080584354382	35.69	5BPDesigned
38	BY-BA-BP-FP-AC-BH-CG-ER-RI-CC-DF	1.320418145090462	26.98	5BPDesigned
39	BY-BA-BP-FP-AC-BH-CG-ER-RI-CC-DF	1.0696577115127643	45.7	5BPDesigned
40	PC-BV-BO-BY-BL-BA-BP-FP-CH-AC-CG-ER-RI-CC	1.5690971278866677	22.43	5BPDesigned
41	PC-BV-BO-BY-BL-BA-BP-FP-CH-AC-CG-ER-RI-CC	1.3966680487804877	31.9	5BPDesigned
42	PC-BV-BL-BA-BP-CA-EL-FP-CH-AC-CG-ER-RI-CC-DF	1.4739155690977002	32.67	5BPDesigned
43	PC-BV-BL-BA-BP-CA-EL-FP-CH-AC-CG-ER-RI-CC-DF	1.3125174085850555	30.37	5BPDesigned
44	PC-PJ-BV-BL-BA-FP-AC-ER-RI-CC-DF	1.424815772669221	29.2	5BPDesigned
45	PC-PJ-BV-BL-BA-FP-AC-ER-RI-CC-DF	1.2925875289754287	37.37	5BPDesigned
46	PJ-BU-BA-CA-FP-CH-AC-BH-ER-RI-CC	1.304434925725861	53.76	5BPDesigned
47	PJ-BU-BA-CA-FP-CH-AC-BH-ER-RI-CC	1.3895534746379743	51.38	5BPDesigned
48	PC-BV-BO-BC-BY-DP-BL-BP-FP-CH-AC-ER-RI-CC-DL	0.8704870129870129	17.1	5BPDesigned
49	PC-BV-BO-BC-BY-DP-BL-BP-FP-CH-AC-ER-RI-CC-DL	1.2760053837996572	18.22	5BPDesigned
50	PJ-BV-BY-DP-BP-FP-AC-ER-RI-CC-DL-DF	0.9294177529484791	21.41	5BPDesigned
51	PJ-BV-BY-DP-BP-FP-AC-ER-RI-CC-DL-DF	1.0946048162341055	19.88	5BPDesigned
52	PC-PJ-BV-BO-BC-DP-BL-FP-AC-ER-RI-CC-DL	1.2187816195372752	20.52	5BPDesigned
53	PC-PJ-BV-BO-BC-DP-BL-FP-AC-ER-RI-CC-DL	1.1330741370515218	22.46	5BPDesigned
54	BO-BC-BY-DP-FP-AC-BH-ER-RI-CC-DL	1.0676827107279696	24.45	5BPDesigned
55	BO-BC-BY-DP-FP-AC-BH-ER-RI-CC-DL	1.2359285971546912	23.08	5BPDesigned
56	BO-BA-BP-CA-FP-CH-AC-BH-CG-ER-RI-CC-DF	1.2819287200832465	26.67	5BPDesigned
57	BO-BA-BP-CA-FP-CH-AC-BH-CG-ER-RI-CC-DF	1.8723425842420265	42.43	5BPDesigned
58	BV-BU-BA-BP-CA-EL-FP-AC-CG-ER-RI-CC-DF	1.285069457750527	29.16	5BPDesigned
59	BV-BU-BA-BP-CA-EL-FP-AC-CG-ER-RI-CC-DF	1.0650288941913353	47.14	5BPDesigned
60	PC-BL-CA-EL-FP-CH-AC-BH-ER-RI-CC	1.2525482692642198	64.46	5BPDesigned
61	PC-BL-CA-EL-FP-CH-AC-BH-ER-RI-CC	1.1042348714069592	55.78	5BPDesigned
62	PC-BL-CA-EL-FP-CH-AC-BH-ER-RI-CC	0.8164482016063325	50.7567	5BPDesigned
63	PC-BL-CA-EL-FP-CH-AC-BH-ER-RI-CC	0.9702213189431634	48.5221	5BPDesigned
64	BV-BC-DP-EL-FP-CH-AC-BH-ER-RI-CC-DF	1.5020163513293103	23.69	5BPDesigned
65	PC-BC-BY-BU-DP-BL-BP-FP-AC-ER-RI-CC-DL	0.9818110444601271	21.85	5BPDesigned
66	PC-BC-BY-BU-DP-BL-BP-FP-AC-ER-RI-CC-DL	1.0729939933002195	19.17	5BPDesigned
67	BY-DP-BP-CA-FP-AC-BH-CG-ER-RI-CC-DL	0.9665376254180601	21.67	5BPDesigned
68	BY-DP-BP-CA-FP-AC-BH-CG-ER-RI-CC-DL	1.555187468004505	22.71	5BPDesigned
69	PJ-BC-DP-CA-FP-CH-AC-ER-RI-CC-DL-DF	0.9367345967867725	22.31	5BPDesigned
70	PJ-BC-DP-CA-FP-CH-AC-ER-RI-CC-DL-DF	1.1996457581573896	24.53	5BPDesigned
71	PJ-BC-DP-BA-FP-CH-AC-BH-ER-RI-CC-DL	0.7785451587458095	17.14	5BPDesigned
72	PJ-BC-DP-BA-FP-CH-AC-BH-ER-RI-CC-DL	0.9295613543148906	15.83	5BPDesigned
73	PC-BO-DP-BP-FP-AC-BH-CG-ER-RI-CC-DL	1.1226746207917129	22.17	5BPDesigned
74	PC-BO-DP-BP-FP-AC-BH-CG-ER-RI-CC-DL	1.0616970920840065	22.14	5BPDesigned
75	BV-BC-DP-EL-FP-CH-AC-ER-RI-CC-DF	1.0750285275025622	22.43	5BPDesigned
76	BV-BC-DP-EL-FP-CH-AC-ER-RI-CC-DF	1.1189560439560444	27.06	5BPDesigned
77	BV-BO-BL-CA-EL-FP-AC-BH-ER-RI-CC	1.4290709132500439	67.07	5BPDesigned
78	BV-BO-BL-CA-EL-FP-AC-BH-ER-RI-CC	1.4236428856117975	56.45	5BPDesigned
79	BV-BO-BL-CA-EL-FP-AC-BH-ER-RI-CC	1.0838065123991858	55.6934	5BPDesigned
80	BV-BO-BL-CA-EL-FP-AC-BH-ER-RI-CC	1.0328023011739098	53.4429	5BPDesigned
81	PC-BO-CA-FP-CH-AC-BH-ER-RI-CC-DF	1.410018881118881	38.69	5BPDesigned
82	PC-BO-CA-FP-CH-AC-BH-ER-RI-CC-DF	0.8863123292660718	44.85	5BPDesigned
83	PJ-BV-BO-BL-BA-CA-FP-CH-AC-ER-RI-CC-DF	1.2950446721311475	31.27	5BPDesigned
84	PJ-BV-BO-BL-BA-CA-FP-CH-AC-ER-RI-CC-DF	1.3295241102181403	35.86	5BPDesigned
85	PC-PJ-BA-CA-EL-FP-AC-BH-ER-RI-CC	1.1295686588047174	61.34	5BPDesigned
86	PC-PJ-BA-CA-EL-FP-AC-BH-ER-RI-CC	1.3276968179400814	54.93	5BPDesigned
87	PC-PJ-BC-DP-FP-AC-BH-ER-RI-CC-DF	1.5277947786998618	23.88	5BPDesigned
88	PC-PJ-BC-DP-FP-AC-BH-ER-RI-CC-DF	1.8935456102639885	25.83	5BPDesigned
89	PC-BV-BO-EL-FP-CH-AC-ER-RI-CC-DF	1.6795177674418607	35.52	5BPDesigned
90	PC-BV-BO-EL-FP-CH-AC-ER-RI-CC-DF	1.5407763967196313	33.26	5BPDesigned
91	PJ-BV-BU-BL-FP-AC-BH-CG-ER-RI-CC-DF	1.3406967633708309	50.49	5BPDesigned
92	PC-BV-BO-BA-BP-FP-AC-CG-ER-RI-CC-DF	1.3510814402057438	27.95	5BPDesigned
93	PC-BV-BO-BA-BP-FP-AC-CG-ER-RI-CC-DF	1.0080161695009757	43.81	5BPDesigned
94	PJ-BO-BY-BA-BP-FP-AC-ER-RI-CC-DF	1.1357007278835387	25.03	5BPDesigned
95	PJ-BO-BY-BA-BP-FP-AC-ER-RI-CC-DF	1.4223723883831816	27.77	5BPDesigned
96	PJ-BO-BY-BA-BP-FP-AC-ER-RI-CC-DF	1.1256959843016332	31.8956	5BPDesigned
97	PJ-BO-BY-BA-BP-FP-AC-ER-RI-CC-DF	1.1932252685345153	33.8227	5BPDesigned
98	PJ-BC-DP-BL-FP-AC-BH-ER-RI-CC-DF	1.749769230769231	24.3	5BPDesigned
99	PJ-BC-DP-BL-FP-AC-BH-ER-RI-CC-DF	2.16260169761696	26.13	5BPDesigned
100	BO-BC-DP-BP-CA-FP-CH-AC-BH-CG-ER-RI-CC-DL-DF	0.677651338766007	17.52	5BPDesigned
101	BO-BC-DP-BP-CA-FP-CH-AC-BH-CG-ER-RI-CC-DL-DF	0.895837088467905	17.15	5BPDesigned
102	BV-BC-DP-BP-CA-FP-AC-BH-CG-ER-RI-CC-DL	0.9142732212425673	19.72	5BPDesigned
103	BV-BC-DP-BP-CA-FP-AC-BH-CG-ER-RI-CC-DL	1.0934582528024739	20.76	5BPDesigned
104	PJ-BV-BO-BA-BP-CA-FP-CH-AC-CG-ER-RI-CC-DF	1.233688721246599	28.29	5BPDesigned
105	PJ-BV-BO-BA-BP-CA-FP-CH-AC-CG-ER-RI-CC-DF	1.1826123375467332	25.97	5BPDesigned
106	PJ-BV-BO-BA-BP-CA-FP-CH-AC-CG-ER-RI-CC-DF	0.9973226065969432	29.8604	5BPDesigned
107	PJ-BV-BO-BA-BP-CA-FP-CH-AC-CG-ER-RI-CC-DF	0.9520642869226865	32.8677	5BPDesigned
108	PJ-BU-BL-BA-CA-EL-FP-CH-AC-CG-ER-RI-CC-DF	0.675104296112196	48.26	5BPDesigned
109	PJ-BU-BL-BA-CA-EL-FP-CH-AC-CG-ER-RI-CC-DF	0.909476491095826	48.78	5BPDesigned
110	PJ-BV-BC-DP-FP-CH-AC-ER-RI-CC-DF	1.1269021739130436	22.62	5BPDesigned
111	PJ-BV-BC-DP-FP-CH-AC-ER-RI-CC-DF	1.8793877615726062	25.81	5BPDesigned
112	PJ-BY-DP-BP-FP-AC-BH-ER-RI-CC-DL	0.9043329424307036	20.3	5BPDesigned
113	PJ-BY-DP-BP-FP-AC-BH-ER-RI-CC-DL	0.9869291393826005	16.54	5BPDesigned
114	BV-BA-BP-EL-FP-CH-AC-CG-ER-RI-CC-DF	1.4726319234642498	28.73	5BPDesigned
115	BV-BA-BP-EL-FP-CH-AC-CG-ER-RI-CC-DF	1.1089154950312845	30.71	5BPDesigned
116	PC-PJ-BV-BO-BC-BY-DP-BL-BP-FP-CH-AC-ER-RI-CC-DL	0.6737955150522219	17.22	5BPDesigned
117	PC-PJ-BV-BO-BC-BY-DP-BL-BP-FP-CH-AC-ER-RI-CC-DL	1.043781809613572	16.53	5BPDesigned
118	PC-PJ-BO-BY-DP-BP-EL-FP-AC-BH-ER-RI-CC-DL	1.0888021507422916	21.32	5BPDesigned
119	PC-PJ-BO-BY-DP-BP-EL-FP-AC-BH-ER-RI-CC-DL	0.9529933371252132	21.36	5BPDesigned
120	PC-BO-BY-BL-BA-BP-FP-AC-ER-RI-CC-DF	1.3572464095199017	22.42	5BPDesigned
121	PC-BO-BY-BL-BA-BP-FP-AC-ER-RI-CC-DF	1.3444480670103094	36.7	5BPDesigned
122	PC-BU-BA-CA-FP-AC-BH-ER-RI-CC-DF	0.9120138215324928	46.46	5BPDesigned
123	PC-BU-BA-CA-FP-AC-BH-ER-RI-CC-DF	0.9818937233134073	51.63	5BPDesigned
124	PJ-BO-BY-BA-BP-FP-AC-BH-ER-RI-CC-DF	1.5994001867255137	23.74	5BPDesigned
125	PJ-BO-BY-BA-BP-FP-AC-BH-ER-RI-CC-DF	1.6503154761904761	42.36	5BPDesigned
126	PC-BV-BO-BL-BA-BP-FP-AC-BH-CG-ER-RI-CC-DF	1.3986073900651463	25.43	5BPDesigned
127	PC-BV-BO-BL-BA-BP-FP-AC-BH-CG-ER-RI-CC-DF	1.4740625666737783	33.76	5BPDesigned
128	PJ-BF-BC-BY-DP-FP-AC-BH-ER-RI-CC	1.5003936951884336	24.95	5BPDesigned
129	PJ-BF-BC-BY-DP-FP-AC-BH-ER-RI-CC	2.014659468438538	26.26	5BPDesigned
130	BV-BU-BA-CA-EL-FP-AC-BH-ER-RI-CC-DF	0.6387596899224806	57.19	5BPDesigned
131	BV-BU-BA-CA-EL-FP-AC-BH-ER-RI-CC-DF	1.1785496814320389	51.91	5BPDesigned
132	PC-PJ-BV-BC-DP-FP-CH-AC-ER-RI-CC-DF	1.135065749656121	23.29	5BPDesigned
133	PC-PJ-BV-BC-DP-FP-CH-AC-ER-RI-CC-DF	1.5124111880046138	23.56	5BPDesigned
134	PC-BV-BO-BU-CA-EL-FP-CH-AC-ER-RI-CC-DF	1.4481452680344145	41.26	5BPDesigned
135	PC-BV-BO-BU-CA-EL-FP-CH-AC-ER-RI-CC-DF	1.281312061521856	38.77	5BPDesigned
136	BO-BC-DP-BP-FP-AC-CG-ER-RI-CC-DL-DF	1.0215337030716725	21.19	5BPDesigned
137	BO-BC-DP-BP-FP-AC-CG-ER-RI-CC-DL-DF	1.478659869153675	20.52	5BPDesigned
138	PJ-BO-BY-BA-BP-EL-FP-AC-BH-CG-ER-RI-CC	1.133517833981842	30.9	5BPDesigned
139	PJ-BO-BY-BA-BP-EL-FP-AC-BH-CG-ER-RI-CC	1.6280020051194535	50.77	5BPDesigned
140	PC-PJ-BL-BA-CA-FP-AC-BH-ER-RI-CC	1.2247366585563668	42.78	5BPDesigned
141	PC-PJ-BL-BA-CA-FP-AC-BH-ER-RI-CC	1.655667884267631	49.26	5BPDesigned
142	PJ-BO-BY-DP-BA-BP-FP-AC-BH-ER-RI-CC-DL	1.0501668321747766	15.08	5BPDesigned
143	PJ-BO-BY-DP-BA-BP-FP-AC-BH-ER-RI-CC-DL	1.341841103268945	14.81	5BPDesigned
144	PJ-BT-BC-BY-DP-FP-AC-BH-ER-RI-CC	1.723740794573643	25.6	5BPDesigned
145	PJ-BT-BC-BY-DP-FP-AC-BH-ER-RI-CC	1.651924825174825	28.62	5BPDesigned
146	PC-PJ-BV-BO-CA-FP-AC-BH-ER-RI-CC	1.4701407400911959	62.57	5BPDesigned
147	PC-PJ-BV-BO-CA-FP-AC-BH-ER-RI-CC	1.4649577592838665	51.92	5BPDesigned
148	PC-PJ-BO-BY-BL-BA-BP-EL-FP-AC-BH-CG-ER-RI-CC	1.4238141225337486	32.21	5BPDesigned
149	PC-PJ-BO-BY-BL-BA-BP-EL-FP-AC-BH-CG-ER-RI-CC	1.3533245901639346	34.3	5BPDesigned
150	BY-DP-CA-FP-CH-AC-BH-ER-RI-CC-DL	1.6738871270848013	24.54	5BPDesigned
151	BY-DP-CA-FP-CH-AC-BH-ER-RI-CC-DL	1.3095188671556641	24.47	5BPDesigned
152	PC-PJ-BL-BA-CA-EL-FP-CH-AC-BH-ER-RI-CC	1.1487154020152168	54.28	5BPDesigned
153	PC-PJ-BL-BA-CA-EL-FP-CH-AC-BH-ER-RI-CC	1.298811783524393	52.68	5BPDesigned
154	PC-PJ-BV-BA-CA-FP-AC-ER-RI-CC-DF	1.0225474313326552	46.41	5BPDesigned
155	PC-PJ-BL-BA-BP-CA-FP-CH-AC-CG-ER-RI-CC-DF	1.2966780201342285	26.51	5BPDesigned
156	PC-PJ-BL-BA-BP-CA-FP-CH-AC-CG-ER-RI-CC-DF	1.4108332724616506	46.66	5BPDesigned
157	PC-BV-BO-BL-FP-CH-AC-ER-RI-CC-DF	1.5457819444444443	31.49	5BPDesigned
158	PC-BV-BO-BL-FP-CH-AC-ER-RI-CC-DF	1.4938177570093458	29.21	5BPDesigned
159	PC-PJ-BV-BO-BA-FP-AC-ER-RI-CC-DF	1.2123131641086187	28.65	5BPDesigned
160	PC-PJ-BV-BO-BA-FP-AC-ER-RI-CC-DF	1.2369293715587624	45.98	5BPDesigned
161	BY-BA-BP-CA-FP-AC-BH-ER-RI-CC-DF	1.2030760596090575	23.95	5BPDesigned
162	BY-BA-BP-CA-FP-AC-BH-ER-RI-CC-DF	1.2285792473036028	31.05	5BPDesigned
163	BO-BL-BA-BP-EL-FP-CH-AC-CG-ER-RI-CC-DL-DF	0.9015391396332864	26.05	5BPDesigned
164	BO-BL-BA-BP-EL-FP-CH-AC-CG-ER-RI-CC-DL-DF	0.9818108208955223	31.75	5BPDesigned
165	PC-PJ-BV-BA-FP-AC-BH-ER-RI-CC-DF	1.5744918611492453	33.14	5BPDesigned
166	PC-PJ-BV-BA-FP-AC-BH-ER-RI-CC-DF	1.5805895384615385	46.21	5BPDesigned
167	PC-PJ-BV-BU-BL-BA-FP-AC-ER-RI-CC	1.500692530160304	32.3	5BPDesigned
168	PC-PJ-BV-BU-BL-BA-FP-AC-ER-RI-CC	1.4921464373913835	46.81	5BPDesigned
169	BO-BT-BC-BL-BP-EL-FP-CH-AC-BH-ER-RI-CC-DL-DF	0.7637189672293944	31.5787	5BPRandom
170	BO-BT-BC-BL-BP-EL-FP-CH-AC-BH-ER-RI-CC-DL-DF	1.18227193803728	36.6116	5BPRandom
171	PC-PJ-BV-BO-BT-BC-DP-BL-EL-FP-CH-AC-ER-RI-CC	1.1709249329758713	29.8835	5BPRandom
172	PC-PJ-BV-BO-BT-BC-DP-BL-EL-FP-CH-AC-ER-RI-CC	1.3353398354160317	25.3023	5BPRandom
173	PC-PJ-BV-BF-BT-BP-EL-FP-AC-ER-RI-CC	0.8595728534258456	51.4108	5BPRandom
174	PC-PJ-BV-BF-BT-BP-EL-FP-AC-ER-RI-CC	0.8949498167219411	45.0974	5BPRandom
175	PC-BV-BF-DP-BL-BA-EL-FP-AC-BH-CG-ER-RI-CC-DF	0.8863679051530994	34.7015	5BPRandom
176	PC-BV-BF-DP-BL-BA-EL-FP-AC-BH-CG-ER-RI-CC-DF	0.9174540202214732	32.1074	5BPRandom
177	BL-BP-CA-FP-CH-AC-BH-ER-RI-CC-DF	1.0432707700800443	48.6444	5BPRandom
178	BL-BP-CA-FP-CH-AC-BH-ER-RI-CC-DF	0.8081776142932213	50.4045	5BPRandom
179	BV-BO-BT-DP-BA-CA-FP-AC-ER-RI-CC	1.2746666666666666	31.7721	5BPRandom
180	BV-BO-BT-DP-BA-CA-FP-AC-ER-RI-CC	1.3756950616173431	29.3188	5BPRandom
181	BF-BO-BC-BP-FP-CH-AC-ER-RI-CC-DL	0.6696954777900329	24.8193	5BPRandom
182	BF-BO-BC-BP-FP-CH-AC-ER-RI-CC-DL	0.5870941646973278	27.6526	5BPRandom
183	PJ-BV-BC-BU-FP-CH-AC-BH-CG-ER-RI-CC	1.561292480599411	33.4207	5BPRandom
184	PJ-BV-BC-BU-FP-CH-AC-BH-CG-ER-RI-CC	1.5873459826160696	32.939	5BPRandom
185	PC-BV-BF-BU-BP-FP-CH-AC-ER-RI-CC	1.3200067796610169	25.7965	5BPRandom
186	PC-BV-BF-BU-BP-FP-CH-AC-ER-RI-CC	1.429742681929681	28.1239	5BPRandom
187	BV-BC-BY-BA-CA-FP-AC-ER-RI-CC-DF	0.8366510150430846	48.0447	5BPRandom
188	BV-BC-BY-BA-CA-FP-AC-ER-RI-CC-DF	1.0484008070493291	43.4594	5BPRandom
189	PJ-BV-BO-BY-DP-BA-BP-CA-EL-FP-CH-AC-ER-RI-CC	0.8608428923133036	29.124000000000002	5BPRandom
190	PJ-BV-BO-BY-DP-BA-BP-CA-EL-FP-CH-AC-ER-RI-CC	0.8564420984094503	28.2949	5BPRandom
191	BO-DP-BL-BP-CA-FP-AC-ER-RI-CC-DF	1.1815272031275454	23.6872	5BPRandom
192	BO-DP-BL-BP-CA-FP-AC-ER-RI-CC-DF	1.2764970149253734	24.3062	5BPRandom
193	PC-BV-BC-BY-CA-EL-FP-AC-ER-RI-CC-DF	0.4780966669437286	50.0723	5BPRandom
194	PC-BV-BC-BY-CA-EL-FP-AC-ER-RI-CC-DF	0.6883516630452949	50.3544	5BPRandom
195	PC-BO-BY-BL-BP-EL-FP-AC-ER-RI-CC-DF	1.0756259137887574	33.2971	5BPRandom
196	PC-BO-BY-BL-BP-EL-FP-AC-ER-RI-CC-DF	1.107287103254319	37.52	5BPRandom
197	PJ-BV-BT-BC-BA-EL-FP-AC-BH-ER-RI-CC	0.7267095849056603	51.3379	5BPRandom
198	PJ-BV-BT-BC-BA-EL-FP-AC-BH-ER-RI-CC	1.0228842991778624	48.1753	5BPRandom
199	PC-BV-BC-BA-FP-CH-AC-CG-ER-RI-CC-DF	1.1939250359252753	28.9653	5BPRandom
200	PC-BV-BC-BA-FP-CH-AC-CG-ER-RI-CC-DF	1.1452033330314284	27.0126	5BPRandom
201	PC-BO-BC-BY-BA-BP-FP-AC-ER-RI-CC-DF	1.0902019827516725	26.6043	5BPRandom
202	PC-BO-BC-BY-BA-BP-FP-AC-ER-RI-CC-DF	1.1690855671664395	30.9247	5BPRandom
203	BF-BO-BT-BU-BA-FP-CH-AC-BH-CG-ER-RI-CC-DF	0.9755355215827337	34.6949	5BPRandom
204	BF-BO-BT-BU-BA-FP-CH-AC-BH-CG-ER-RI-CC-DF	0.9609344912779814	33.8097	5BPRandom
205	PC-BU-BL-BA-CA-EL-FP-AC-ER-RI-CC	1.1398262388818297	48.756	5BPRandom
206	PC-BU-BL-BA-CA-EL-FP-AC-ER-RI-CC	1.1273838615832186	42.5973	5BPRandom
207	BO-BU-DP-BL-BP-FP-AC-ER-RI-CC-DL	1.0789438184785147	25.2259	5BPRandom
208	BO-BU-DP-BL-BP-FP-AC-ER-RI-CC-DL	1.2925884166483153	25.3863	5BPRandom
209	PJ-BY-DP-BL-BA-BP-EL-FP-CH-AC-ER-RI-CC	0.9587983545364517	30.6634	5BPRandom
210	PJ-BY-DP-BL-BA-BP-EL-FP-CH-AC-ER-RI-CC	1.1526695553021664	30.8401	5BPRandom
211	PC-BV-BY-BU-BA-FP-AC-CG-ER-RI-CC-DL	0.5084432931271756	43.5927	5BPRandom
212	PC-BV-BY-BU-BA-FP-AC-CG-ER-RI-CC-DL	0.813161791179118	36.2982	5BPRandom
213	BV-BO-BT-BA-BP-CA-FP-AC-ER-RI-CC-DL-DF	0.7384673444239066	28.0444	5BPRandom
214	BV-BO-BT-BA-BP-CA-FP-AC-ER-RI-CC-DL-DF	0.874889705882353	23.3715	5BPRandom
215	PC-PJ-BF-BO-BC-DP-FP-AC-ER-RI-CC	1.4158321763276636	29.3814	5BPRandom
216	PC-PJ-BF-BO-BC-DP-FP-AC-ER-RI-CC	1.544715538955963	31.3091	5BPRandom
217	BF-BO-BU-BA-CA-FP-CH-AC-ER-RI-CC-DL-DF	0.7159966914805624	28.1922	5BPRandom
218	BF-BO-BU-BA-CA-FP-CH-AC-ER-RI-CC-DL-DF	0.8495777839760129	26.5912	5BPRandom
219	BV-BF-BT-BC-BU-BA-EL-FP-AC-CG-ER-RI-CC	0.5590074328187535	45.9789	5BPRandom
220	BV-BF-BT-BC-BU-BA-EL-FP-AC-CG-ER-RI-CC	0.6102670442169461	45.1444	5BPRandom
221	PC-PJ-BT-BC-DP-BP-EL-FP-AC-ER-RI-CC-DL-DF	0.6997715278352223	27.3262	5BPRandom
222	PC-PJ-BT-BC-DP-BP-EL-FP-AC-ER-RI-CC-DL-DF	0.7835673309430501	26.0859	5BPRandom
223	PC-BT-BC-BP-CA-EL-FP-CH-AC-BH-ER-RI-CC-DL-DF	0.5680321715817694	45.8717	5BPRandom
224	PC-BT-BC-BP-CA-EL-FP-CH-AC-BH-ER-RI-CC-DL-DF	0.5420982802894715	45.6186	5BPRandom
225	PC-BF-CA-EL-FP-AC-BH-CG-ER-RI-CC	0.4868465236686391	44.9962	5BPRandom
226	PC-BF-CA-EL-FP-AC-BH-CG-ER-RI-CC	0.6675971274400888	43.2683	5BPRandom
227	PC-PJ-BV-BF-BP-FP-AC-BH-ER-RI-CC-DL-DF	0.8631003261242706	31.6772	5BPRandom
228	PC-PJ-BV-BF-BP-FP-AC-BH-ER-RI-CC-DL-DF	1.0304997024695028	32.7227	5BPRandom
229	PC-PJ-BV-BO-BY-BU-BA-FP-CH-AC-BH-ER-RI-CC	1.5247223139060193	29.1386	5BPRandom
230	PC-PJ-BV-BO-BY-BU-BA-FP-CH-AC-BH-ER-RI-CC	1.4237630987088712	31.881999999999998	5BPRandom
231	PC-BV-BY-BP-CA-FP-CH-AC-CG-ER-RI-CC-DF	1.1585524104027909	31.3123	5BPRandom
232	PC-BV-BY-BP-CA-FP-CH-AC-CG-ER-RI-CC-DF	1.0916078365425037	31.4229	5BPRandom
233	PJ-BC-BY-DP-BA-FP-AC-ER-RI-CC-DF	0.949373143480038	28.2955	5BPRandom
234	PJ-BC-BY-DP-BA-FP-AC-ER-RI-CC-DF	1.2924201755032814	25.2311	5BPRandom
235	PC-BL-BA-BP-FP-AC-CG-ER-RI-CC-DL	0.6928122392211404	39.007	5BPRandom
236	PC-BL-BA-BP-FP-AC-CG-ER-RI-CC-DL	0.6966634865568083	45.3387	5BPRandom
237	PC-BV-BF-BT-BY-EL-FP-AC-ER-RI-CC	0.6800796313085524	46.1544	5BPRandom
238	PC-BV-BF-BT-BY-EL-FP-AC-ER-RI-CC	0.6382566888276311	43.4513	5BPRandom
239	PJ-BO-BT-BY-BU-DP-FP-AC-BH-CG-ER-RI-CC-DL	0.7832293244471372	43.543	5BPRandom
240	PJ-BO-BT-BY-BU-DP-FP-AC-BH-CG-ER-RI-CC-DL	0.9789688051795173	39.506	5BPRandom
241	PC-BV-BF-BT-BU-DP-BL-FP-AC-CG-ER-RI-CC	1.010124971666037	31.3851	5BPRandom
242	PC-BV-BF-BT-BU-DP-BL-FP-AC-CG-ER-RI-CC	1.1211923632767933	34.1577	5BPRandom
243	PC-PJ-BA-EL-FP-CH-AC-BH-CG-ER-RI-CC	0.7992645088384855	44.8995	5BPRandom
244	PC-PJ-BA-EL-FP-CH-AC-BH-CG-ER-RI-CC	0.7362420284567677	45.6942	5BPRandom
245	BT-BA-BP-EL-FP-AC-BH-ER-RI-CC-DL-DF	0.6533530135301353	31.2259	5BPRandom
246	BT-BA-BP-EL-FP-AC-BH-ER-RI-CC-DL-DF	0.8078888033266594	29.4321	5BPRandom
247	BV-BT-BC-BY-BU-BL-FP-CH-AC-CG-ER-RI-CC	1.3564686071686312	30.0735	5BPRandom
248	BV-BT-BC-BY-BU-BL-FP-CH-AC-CG-ER-RI-CC	1.3133276216586705	30.025	5BPRandom
249	BC-BL-EL-FP-CH-AC-ER-RI-CC-DL-DF	0.4666083687083081	42.5617	5BPRandom
250	BC-BL-EL-FP-CH-AC-ER-RI-CC-DL-DF	0.319413678562303	48.5364	5BPRandom
251	PC-PJ-BV-BC-BP-FP-AC-ER-RI-CC-DL	0.8246684983009185	32.6451	5BPRandom
252	PC-PJ-BV-BC-BP-FP-AC-ER-RI-CC-DL	1.3780879342171506	35.8759	5BPRandom
253	PJ-BO-BY-BL-BA-FP-CH-AC-ER-RI-CC	1.2780118851105975	32.8035	5BPRandom
254	PJ-BO-BY-BL-BA-FP-CH-AC-ER-RI-CC	1.7586546649389119	34.7044	5BPRandom
255	PC-BV-BU-DP-BP-CA-EL-FP-CH-AC-ER-RI-CC	1.2324491038214405	43.2481	5BPRandom
256	PC-BV-BU-DP-BP-CA-EL-FP-CH-AC-ER-RI-CC	1.1972677172209647	48.8304	5BPRandom
257	PC-BO-BT-BY-BA-EL-FP-AC-BH-ER-RI-CC-DL	0.46975798940099556	40.0254	5BPRandom
258	BV-BO-BT-BC-BU-BA-EL-FP-CH-AC-ER-RI-CC-DL-DF	1.1747762326169402	35.5752	5BPRandom
259	BV-BO-BT-BC-BU-BA-EL-FP-CH-AC-ER-RI-CC-DL-DF	0.5795280888123262	38.7498	5BPRandom
260	BC-DP-BL-BA-EL-FP-CH-AC-ER-RI-CC	1.05645368504075	37.56800000000001	5BPRandom
261	BC-DP-BL-BA-EL-FP-CH-AC-ER-RI-CC	1.2364438143842733	35.3431	5BPRandom
262	PJ-BF-BT-BC-BY-BU-BL-BA-CA-FP-AC-CG-ER-RI-CC	0.9135402160864343	43.4211	5BPRandom
263	PJ-BF-BT-BC-BY-BU-BL-BA-CA-FP-AC-CG-ER-RI-CC	0.9571128496409815	43.7484	5BPRandom
264	PC-BV-BC-BU-DP-BA-CA-FP-AC-ER-RI-CC	1.0997243752505677	26.0076	5BPRandom
265	PC-BV-BC-BU-DP-BA-CA-FP-AC-ER-RI-CC	0.867894116769816	28.701999999999998	5BPRandom
266	PJ-BO-BL-EL-FP-AC-BH-ER-RI-CC-DL	0.7300776127391945	49.9986	5BPRandom
267	PJ-BO-BL-EL-FP-AC-BH-ER-RI-CC-DL	0.675384260188717	48.9384	5BPRandom
268	PJ-BF-BY-BA-BP-FP-AC-ER-RI-CC-DL	0.6846942082356879	24.69400000000001	5BPRandom
269	PJ-BF-BY-BA-BP-FP-AC-ER-RI-CC-DL	0.8414030739518792	28.9454	5BPRandom
270	BT-BA-BP-EL-FP-CH-AC-ER-RI-CC-DL	0.527078049831263	32.5153	5BPRandom
271	BT-BA-BP-EL-FP-CH-AC-ER-RI-CC-DL	0.6922020669023662	33.5432	5BPRandom
272	PJ-BO-BL-CA-FP-CH-AC-BH-ER-RI-CC	1.2275735353372554	45.3958	5BPRandom
273	PJ-BO-BL-CA-FP-CH-AC-BH-ER-RI-CC	1.4682327999350175	40.603	5BPRandom
274	PC-BO-BY-DP-BP-CA-FP-AC-BH-ER-RI-CC-DL	0.9676088709677423	25.1062	5BPRandom
275	PC-BO-BY-DP-BP-CA-FP-AC-BH-ER-RI-CC-DL	0.9846624575036427	27.238000000000003	5BPRandom
276	BV-BF-BC-BY-DP-BL-CA-EL-FP-AC-ER-RI-CC-DF	0.5110882331877105	49.9568	5BPRandom
277	BV-BF-BC-BY-DP-BL-CA-EL-FP-AC-ER-RI-CC-DF	0.648260764001295	47.1211	5BPRandom
278	PC-BO-BT-BU-BA-FP-AC-ER-RI-CC-DL	0.6380669710806697	34.3155	5BPRandom
279	PC-BO-BT-BU-BA-FP-AC-ER-RI-CC-DL	0.7364804904316131	32.395	5BPRandom
280	PC-BF-BT-BP-CA-FP-AC-CG-ER-RI-CC-DF	1.1511649522409995	45.7938	5BPRandom
281	PC-BF-BT-BP-CA-FP-AC-CG-ER-RI-CC-DF	0.7267109864490748	43.7366	5BPRandom
282	PC-PJ-BO-BY-DP-BA-BP-CA-FP-AC-ER-RI-CC	0.7562602942211584	23.8142	5BPRandom
283	PC-PJ-BO-BY-DP-BA-BP-CA-FP-AC-ER-RI-CC	1.1398956805807625	21.6644	5BPRandom
284	DP-BA-BP-CA-FP-CH-AC-CG-ER-RI-CC	1.0571241319444442	33.9923	5BPRandom
285	DP-BA-BP-CA-FP-CH-AC-CG-ER-RI-CC	0.8641276140684411	48.1108	5BPRandom
286	PC-PJ-BV-BT-BY-DP-CA-FP-CH-AC-ER-RI-CC-DF	1.0962301947185913	27.2561	5BPRandom
287	PC-PJ-BV-BT-BY-DP-CA-FP-CH-AC-ER-RI-CC-DF	1.178830754878333	29.0417	5BPRandom
288	BV-BF-BC-BY-FP-AC-BH-ER-RI-CC-DL	0.6567598200899553	42.0969	5BPRandom
289	BV-BF-BC-BY-FP-AC-BH-ER-RI-CC-DL	0.9059993837621323	42.4253	5BPRandom
290	PC-BT-BU-BL-FP-AC-BH-ER-RI-CC-DF	1.2422250673854447	37.262	5BPRandom
291	PC-BT-BU-BL-FP-AC-BH-ER-RI-CC-DF	1.4057890563045201	44.9208	5BPRandom
292	PJ-BO-BL-BA-CA-EL-FP-AC-ER-RI-CC	1.0238848099200524	49.0256	5BPRandom
293	PJ-BO-BL-BA-CA-EL-FP-AC-ER-RI-CC	1.2958455680510048	53.4087	5BPRandom
294	BF-BT-BC-BY-CA-FP-AC-ER-RI-CC-DL	0.666279565120923	42.1904	5BPRandom
295	BF-BT-BC-BY-CA-FP-AC-ER-RI-CC-DL	0.6269359439615156	44.1491	5BPRandom
296	PJ-BF-BO-BC-BY-BU-DP-BL-FP-AC-CG-ER-RI-CC	1.3367992317541613	37.6319	5BPRandom
297	PJ-BF-BO-BC-BY-BU-DP-BL-FP-AC-CG-ER-RI-CC	1.3001502724404934	40.4109	5BPRandom
298	BV-BF-BO-BC-BL-BP-FP-AC-CG-ER-RI-CC-DL	0.7280093842830136	38.3249	5BPRandom
299	BV-BF-BO-BC-BL-BP-FP-AC-CG-ER-RI-CC-DL	0.5762347631328898	41.8186	5BPRandom
300	BC-DP-BL-FP-AC-BH-ER-RI-CC-DL-DF	0.8456346236559141	25.9001	5BPRandom
301	BC-DP-BL-FP-AC-BH-ER-RI-CC-DL-DF	0.901407055531006	25.2409	5BPRandom
302	BV-BF-BO-DP-CA-FP-CH-AC-BH-ER-RI-CC-DL	1.0360241386877331	24.6763	5BPRandom
303	BV-BF-BO-DP-CA-FP-CH-AC-BH-ER-RI-CC-DL	1.0659436082255673	27.5605	5BPRandom
304	PJ-BV-BF-BO-BC-BY-BL-CA-FP-CH-AC-CG-ER-RI-CC-DF	1.1425997824449836	32.8603	5BPRandom
305	PJ-BV-BF-BO-BC-BY-BL-CA-FP-CH-AC-CG-ER-RI-CC-DF	1.1066416225474927	37.8525	5BPRandom
306	BV-BF-BY-BP-CA-EL-FP-CH-AC-ER-RI-CC	0.5012537927487786	50.6256	5BPRandom
307	BV-BF-BY-BP-CA-EL-FP-CH-AC-ER-RI-CC	0.7392819280514524	49.7487	5BPRandom
308	PC-PJ-BV-BO-BU-BA-CA-FP-CH-AC-BH-CG-ER-RI-CC	1.0701998892580287	32.5992	5BPRandom
309	PC-PJ-BV-BO-BU-BA-CA-FP-CH-AC-BH-CG-ER-RI-CC	1.4888343533580286	41.8876	5BPRandom
310	PJ-BV-BF-BO-BC-BY-EL-FP-CH-AC-ER-RI-CC-DF	0.7997601693091326	39.9961	5BPRandom
311	PJ-BV-BF-BO-BC-BY-EL-FP-CH-AC-ER-RI-CC-DF	0.717943067961165	42.4693	5BPRandom
312	PC-BO-BT-BC-DP-BL-BA-FP-CH-AC-BH-ER-RI-CC	0.8270849933598939	23.9636	5BPRandom
313	PC-BO-BT-BC-DP-BL-BA-FP-CH-AC-BH-ER-RI-CC	1.1049974002141	22.747	5BPRandom
314	PC-BV-BT-BY-DP-BL-FP-AC-CG-ER-RI-CC	1.0609184948809998	37.3524	5BPRandom
315	PC-BV-BT-BY-DP-BL-FP-AC-CG-ER-RI-CC	0.9810473226338683	34.1486	5BPRandom
316	PC-PJ-BF-BY-CA-FP-AC-BH-ER-RI-CC	1.0436937946491105	44.0689	5BPRandom
317	PC-PJ-BF-BY-CA-FP-AC-BH-ER-RI-CC	1.167230169050715	41.1015	5BPRandom
318	BO-BY-BL-CA-FP-CH-AC-CG-ER-RI-CC	0.7943768345894485	40.3704	5BPRandom
319	BO-BY-BL-CA-FP-CH-AC-CG-ER-RI-CC	0.936377897665009	41.1746	5BPRandom
320	BF-BO-EL-FP-AC-CG-ER-RI-CC-DL-DF	0.3543927022581128	45.0371	5BPRandom
321	BF-BO-EL-FP-AC-CG-ER-RI-CC-DL-DF	0.5511019440124417	43.5362	5BPRandom
322	BV-BF-BA-BP-CA-FP-AC-ER-RI-CC-DL	0.8342036246405857	29.8512	5BPRandom
323	BV-BF-BA-BP-CA-FP-AC-ER-RI-CC-DL	0.7949088007295942	30.1151	5BPRandom
324	PC-PJ-BF-BO-BT-BC-BU-BL-FP-AC-ER-RI-CC-DL	0.6348245550832191	41.6463	5BPRandom
325	PC-PJ-BF-BO-BT-BC-BU-BL-FP-AC-ER-RI-CC-DL	0.8126038093596485	41.0027	5BPRandom
326	BV-BT-BU-DP-BL-BA-BP-EL-FP-AC-BH-ER-RI-CC	0.7685059152505914	32.8663	5BPRandom
327	BV-BT-BU-DP-BL-BA-BP-EL-FP-AC-BH-ER-RI-CC	0.9779728973596783	29.4479	5BPRandom
328	BV-BF-BY-DP-CA-FP-CH-AC-ER-RI-CC	1.5177863777089784	30.2685	5BPRandom
329	BV-BF-BY-DP-CA-FP-CH-AC-ER-RI-CC	1.656867825415218	34.6517	5BPRandom
330	BV-BO-BC-BY-BU-EL-FP-AC-ER-RI-CC-DL	0.3716323457093682	52.6119	5BPRandom
331	BV-BO-BC-BY-BU-EL-FP-AC-ER-RI-CC-DL	0.36103829754834776	53.2412	5BPRandom
332	FP-AC-ER-RI-CC	2.1326437943902734	37.8192	5BPAlone
333	FP-AC-ER-RI-CC	2.397813502876173	32.5009	5BPAlone
334	FP-AC-ER-RI-CC	2.4674719471947197	35.0117	5BPAlone
335	FP-AC-ER-RI-CC	2.429892929495537	43.4918	5BPAlone
336	FP-AC-ER-RI-CC	2.428544096991203	51.9526	5BPAlone
337	COMM6	0.39393040293040305	5.511	FullCommunity
338	COMM6	0.39336585365853666	6.7143	FullCommunity
339	COMM6	0.25635753640299097	8.5	FullCommunity
340	COMM6	0.5985845878889823	18.0829	FullCommunity
341	COMM6	0.5750184458500064	19.0283	FullCommunity
342	COMM6	0.5722559717698155	15.04	FullCommunity
343	COMM6	0.48980228102189766	25.3997	FullCommunity
344	COMM6	0.3363366097459392	26.7691	FullCommunity
