# Supplementary material for: Design of synthetic human gut microbiome assembly and butyrate production
Source: Nat Commun. 2021 May 31;12:3254. doi: 10.1038/s41467-021-22938-y (PMC8166853; doi:10.1038/s41467-021-22938-y)
Supplement: Supplementary file 11 — Source Data [file 41467_2021_22938_MOESM11_ESM.zip › RawData/Figure3D_RawData.csv]

	Community	BPAbundance	Butyrate	Group
0	PC-BV-BF-BT-BC-BY-BU-BA-BP-CA-FP-BH-CG-ER-RI-CC-DL-DF	0.2008369843008397	1.7261	4BPDesigned
1	PC-BV-BF-BT-BC-BY-BU-BA-BP-CA-FP-BH-CG-ER-RI-CC-DL-DF	0.13298514674302075	1.4709999999999999	4BPDesigned
2	PC-BF-BT-BC-BU-BA-EL-FP-CG-ER-RI-CC-DL	0.3302425438596492	5.7962	4BPDesigned
3	PC-BF-BT-BC-BU-BA-EL-FP-CG-ER-RI-CC-DL	0.354015256485849	4.516	4BPDesigned
4	PC-PJ-BF-BO-BY-DP-BL-BA-EL-FP-BH-CG-ER-RI-CC-DF	0.5043003740648381	4.1089	4BPDesigned
5	PC-PJ-BF-BO-BY-DP-BL-BA-EL-FP-BH-CG-ER-RI-CC-DF	0.47346486793883485	2.9903	4BPDesigned
6	PJ-BV-BO-BU-EL-FP-BH-ER-RI-CC-DF	0.8584638859968767	11.7205	4BPDesigned
7	PJ-BV-BO-BU-EL-FP-BH-ER-RI-CC-DF	0.8692102338803462	8.53	4BPDesigned
8	PC-PJ-BV-BU-BP-CA-FP-CG-ER-RI-CC-DF	1.1111156032171583	7.7588	4BPDesigned
9	PC-PJ-BV-BU-BP-CA-FP-CG-ER-RI-CC-DF	0.8164220695020749	5.987	4BPDesigned
10	PC-PJ-DP-BP-CA-FP-BH-ER-RI-CC-DF	1.2012794369412212	6.7379999999999995	4BPDesigned
11	PC-PJ-DP-BP-CA-FP-BH-ER-RI-CC-DF	1.1085809817277545	4.9594	4BPDesigned
12	PJ-BV-BU-DP-BA-BP-FP-CH-ER-RI-CC-DF	0.4313099376535046	1.5593	4BPDesigned
13	PJ-BV-BU-DP-BA-BP-FP-CH-ER-RI-CC-DF	0.3918532821824382	1.9005	4BPDesigned
14	PC-PJ-BO-BL-BA-EL-FP-BH-CG-ER-RI-CC-DF	0.6142925248364429	6.5839	4BPDesigned
15	PC-PJ-BO-BL-BA-EL-FP-BH-CG-ER-RI-CC-DF	0.6995260250072696	5.6137	4BPDesigned
16	PJ-BU-DP-BL-CA-EL-FP-CH-ER-RI-CC	1.0624321277595117	9.0951	4BPDesigned
17	PJ-BU-DP-BL-CA-EL-FP-CH-ER-RI-CC	1.1929751514210283	6.5751	4BPDesigned
18	PJ-BV-BU-DP-BA-BP-FP-BH-ER-RI-CC-DF	0.4915404656887886	1.5146	4BPDesigned
19	PJ-BV-BU-DP-BA-BP-FP-BH-ER-RI-CC-DF	0.45451878534877455	0.9317	4BPDesigned
20	BV-BF-BT-BC-BA-BP-CA-FP-CH-ER-RI-CC-DL-DF	0.16534530445969126	2.0815	4BPDesigned
21	BV-BF-BT-BC-BA-BP-CA-FP-CH-ER-RI-CC-DL-DF	0.17834955812372538	2.3065	4BPDesigned
22	PC-BV-BF-BT-BC-BU-BA-BP-CA-EL-FP-CH-CG-ER-RI-CC-DL-DF	0.30344660837307896	3.3754	4BPDesigned
23	PC-BV-BF-BT-BC-BU-BA-BP-CA-EL-FP-CH-CG-ER-RI-CC-DL-DF	0.2824210070696869	2.2643	4BPDesigned
24	PC-PJ-BU-CA-EL-FP-CG-ER-RI-CC-DF	0.9377911426712924	22.2305	4BPDesigned
25	PC-PJ-BU-CA-EL-FP-CG-ER-RI-CC-DF	1.178876113652781	13.8827	4BPDesigned
26	PJ-BO-DP-BA-BP-CA-FP-BH-ER-RI-CC	0.19045991245248245	0.8992	4BPDesigned
27	PJ-BO-DP-BA-BP-CA-FP-BH-ER-RI-CC	0.3342050781250001	0.6581	4BPDesigned
28	PC-PJ-BV-BO-BU-BL-BA-CA-EL-FP-ER-RI-CC-DF	0.5610853896103896	6.9409	4BPDesigned
29	PC-PJ-BV-BO-BU-BL-BA-CA-EL-FP-ER-RI-CC-DF	0.7098194411555767	4.1656	4BPDesigned
30	BV-BU-DP-EL-FP-BH-CG-ER-RI-CC-DF	1.4241794611551946	16.064	4BPDesigned
31	BV-BU-DP-EL-FP-BH-CG-ER-RI-CC-DF	1.476360428762841	13.6011	4BPDesigned
32	PC-PJ-BV-BU-DP-BL-BA-BP-CA-FP-CH-BH-CG-ER-RI-CC-DF	0.46321111418812894	2.1898	4BPDesigned
33	PC-PJ-BV-BU-DP-BL-BA-BP-CA-FP-CH-BH-CG-ER-RI-CC-DF	0.44842040816326534	1.5374	4BPDesigned
34	PC-PJ-BU-DP-EL-FP-CH-ER-RI-CC-DF	0.8443804381846636	8.8759	4BPDesigned
35	PC-PJ-BU-DP-EL-FP-CH-ER-RI-CC-DF	0.9085052765161636	6.6498	4BPDesigned
36	PC-PJ-BV-BU-DP-BL-BA-BP-CA-FP-CG-ER-RI-CC-DF	0.5367214176829269	1.4089	4BPDesigned
37	PC-PJ-BV-BU-DP-BL-BA-BP-CA-FP-CG-ER-RI-CC-DF	0.4932139126650225	1.7409999999999999	4BPDesigned
38	PC-BV-BO-BU-DP-CA-EL-FP-BH-ER-RI-CC	0.8132238620689656	5.8337	4BPDesigned
39	PC-BV-BO-BU-DP-CA-EL-FP-BH-ER-RI-CC	0.9776501766784452	5.9362	4BPDesigned
40	PJ-DP-BL-BA-BP-CA-FP-CG-ER-RI-CC-DF	0.5526290518862707	1.7508	4BPDesigned
41	PJ-DP-BL-BA-BP-CA-FP-CG-ER-RI-CC-DF	0.5112780780075188	1.5651	4BPDesigned
42	PC-BF-BT-BC-BU-BA-BP-CA-EL-FP-CG-ER-RI-CC-DL-DF	0.30360383458646617	3.8329	4BPDesigned
43	PC-BF-BT-BC-BU-BA-BP-CA-EL-FP-CG-ER-RI-CC-DL-DF	0.22737896741430386	3.5746	4BPDesigned
44	PJ-BV-BC-BY-DP-BP-CA-FP-CH-BH-ER-RI-CC-DF	0.4103122525040764	1.9364	4BPDesigned
45	PJ-BV-BC-BY-DP-BP-CA-FP-CH-BH-ER-RI-CC-DF	0.3099146203248961	1.871	4BPDesigned
46	BL-BA-BP-CA-FP-CH-BH-ER-RI-CC-DF	0.9655185753761129	9.419	4BPDesigned
47	BL-BA-BP-CA-FP-CH-BH-ER-RI-CC-DF	1.1193268656716422	6.1177	4BPDesigned
48	PC-BV-BO-BU-EL-FP-BH-ER-RI-CC-DF	0.9784510537049627	11.3465	4BPDesigned
49	PC-BV-BO-BU-EL-FP-BH-ER-RI-CC-DF	1.0677462375920588	8.1543	4BPDesigned
50	PC-BV-BU-DP-BL-CA-EL-FP-ER-RI-CC	1.6244474823321557	7.5045	4BPDesigned
51	PC-BV-BU-DP-BL-CA-EL-FP-ER-RI-CC	1.7806574618801776	5.7544	4BPDesigned
52	PC-BU-BP-CA-EL-FP-CG-ER-RI-CC-DF	1.1653901255148067	11.8452	4BPDesigned
53	PC-BU-BP-CA-EL-FP-CG-ER-RI-CC-DF	1.2220812932410856	9.2845	4BPDesigned
54	BV-BF-BT-BC-BY-DP-BA-BP-CA-FP-BH-ER-RI-CC-DL-DF	0.21271232414181207	0.6567	4BPDesigned
55	BV-BF-BT-BC-BY-DP-BA-BP-CA-FP-BH-ER-RI-CC-DL-DF	0.2045667371159161	1.3331	4BPDesigned
56	PC-PJ-BO-BU-BA-EL-FP-BH-ER-RI-CC-DL-DF	0.44803447054657064	5.1358	4BPDesigned
57	PC-PJ-BO-BU-BA-EL-FP-BH-ER-RI-CC-DL-DF	0.4554795027770432	3.8422	4BPDesigned
58	PC-PJ-BV-BO-BU-EL-FP-CG-ER-RI-CC	1.230443426624931	14.1426	4BPDesigned
59	PC-PJ-BV-BO-BU-EL-FP-CG-ER-RI-CC	1.2618548501131222	11.6895	4BPDesigned
60	DP-BL-BA-CA-EL-FP-BH-ER-RI-CC-DF	0.6930589793491189	2.2673	4BPDesigned
61	DP-BL-BA-CA-EL-FP-BH-ER-RI-CC-DF	0.8552963735152892	2.2538	4BPDesigned
62	BV-BF-BT-BC-BU-DP-BA-CA-EL-FP-CH-ER-RI-CC-DL	0.2625382405745063	2.443	4BPDesigned
63	BV-BF-BT-BC-BU-DP-BA-CA-EL-FP-CH-ER-RI-CC-DL	0.2842359849134236	1.9796	4BPDesigned
64	PC-PJ-BA-CA-FP-CH-ER-RI-CC-DL-DF	0.3828424291291801	3.5058	4BPDesigned
65	PC-PJ-BA-CA-FP-CH-ER-RI-CC-DL-DF	0.39762310257589684	2.7696	4BPDesigned
66	PC-PJ-BV-BC-BY-BU-BL-BP-CA-FP-CH-BH-CG-ER-RI-CC-DF	0.45414958171320846	5.3989	4BPDesigned
67	PC-PJ-BV-BC-BY-BU-BL-BP-CA-FP-CH-BH-CG-ER-RI-CC-DF	0.3821320767283869	4.3932	4BPDesigned
68	PC-PJ-BV-BU-BA-CA-EL-FP-CH-ER-RI-CC-DF	0.7872026282114382	8.5762	4BPDesigned
69	PC-PJ-BV-BU-BA-CA-EL-FP-CH-ER-RI-CC-DF	0.7798164327202324	6.6872	4BPDesigned
70	PC-BU-BL-CA-EL-FP-CG-ER-RI-CC-DF	1.4231712009930695	15.1	4BPDesigned
71	PC-BU-BL-CA-EL-FP-CG-ER-RI-CC-DF	1.813032116509794	11.7658	4BPDesigned
72	PC-PJ-DP-BL-BA-CA-FP-CH-ER-RI-CC-DF	0.4859112095082732	1.8272	4BPDesigned
73	PC-PJ-DP-BL-BA-CA-FP-CH-ER-RI-CC-DF	0.5204608826479439	1.5985	4BPDesigned
74	PC-BO-BY-BU-DP-BP-EL-FP-BH-ER-RI-CC	0.5992175052410902	4.1858	4BPDesigned
75	PC-BO-BY-BU-DP-BP-EL-FP-BH-ER-RI-CC	0.6535098929394227	3.3004	4BPDesigned
76	PC-BT-BU-DP-BP-EL-FP-ER-RI-CC-DF	0.29330091272104963	2.3448	4BPDesigned
77	PC-BT-BU-DP-BP-EL-FP-ER-RI-CC-DF	0.4536337841253792	2.9877	4BPDesigned
78	PC-BF-BT-BC-BY-BU-BA-BP-EL-FP-CH-CG-ER-RI-CC-DL-DF	0.25415830636461706	4.3433	4BPDesigned
79	PC-BF-BT-BC-BY-BU-BA-BP-EL-FP-CH-CG-ER-RI-CC-DL-DF	0.29807164307164313	3.1674	4BPDesigned
80	PC-PJ-BV-BU-DP-BP-FP-CG-ER-RI-CC-DF	0.8845716845878137	4.7653	4BPDesigned
81	PC-PJ-BV-BU-DP-BP-FP-CG-ER-RI-CC-DF	0.9564795081967219	3.4377	4BPDesigned
82	PC-BV-BU-BA-CA-EL-FP-CH-ER-RI-CC-DF	0.7240919043792688	7.8003	4BPDesigned
83	PC-BV-BU-BA-CA-EL-FP-CH-ER-RI-CC-DF	0.7520349264705882	5.9995	4BPDesigned
84	PC-PJ-BF-BU-BA-BP-CA-EL-FP-CH-CG-ER-RI-CC-DF	0.4518708872850775	6.4562	4BPDesigned
85	PC-PJ-BF-BU-BA-BP-CA-EL-FP-CH-CG-ER-RI-CC-DF	0.6038676675168098	5.0876	4BPDesigned
86	PC-BO-BY-DP-BP-EL-FP-ER-RI-CC-DF	0.6239207126076741	3.4418	4BPDesigned
87	PC-BO-BY-DP-BP-EL-FP-ER-RI-CC-DF	0.6285605624258848	2.1882	4BPDesigned
88	PC-PJ-BO-BU-DP-BP-CA-EL-FP-BH-ER-RI-CC	0.6713686136624568	4.0458	4BPDesigned
89	PC-PJ-BO-BU-DP-BP-CA-EL-FP-BH-ER-RI-CC	0.6978820649479426	3.5539	4BPDesigned
90	PC-BL-BA-CA-FP-CH-BH-ER-RI-CC-DF	0.5521184072651065	3.9025	4BPDesigned
91	PC-BL-BA-CA-FP-CH-BH-ER-RI-CC-DF	0.6281880762138905	2.998	4BPDesigned
92	PJ-BV-BF-BT-BC-DP-BA-CA-EL-FP-BH-ER-RI-CC-DL-DF	0.26358820558151286	3.2876	4BPDesigned
93	PJ-BV-BF-BT-BC-DP-BA-CA-EL-FP-BH-ER-RI-CC-DL-DF	0.2717544928419129	2.9536	4BPDesigned
94	BV-BF-BT-BC-BU-BA-EL-FP-ER-RI-CC-DL-DF	0.2600692529656941	4.1431	4BPDesigned
95	BV-BF-BT-BC-BU-BA-EL-FP-ER-RI-CC-DL-DF	0.2536478494623656	2.5463	4BPDesigned
96	PC-BV-BF-BT-BC-BU-DP-BA-BP-EL-FP-ER-RI-CC-DL-DF	0.31586761951700343	2.7128	4BPDesigned
97	PC-BV-BF-BT-BC-BU-DP-BA-BP-EL-FP-ER-RI-CC-DL-DF	0.3001896433470508	2.233	4BPDesigned
98	PC-BV-BO-DP-BA-CA-FP-BH-ER-RI-CC	0.43416305916305914	1.5314	4BPDesigned
99	PC-BV-BO-DP-BA-CA-FP-BH-ER-RI-CC	0.4231677900194426	1.4335	4BPDesigned
100	PC-PJ-BV-BO-BC-BY-BU-BP-EL-FP-BH-CG-ER-RI-CC	0.5704753201707577	4.9726	4BPDesigned
101	PC-PJ-BV-BO-BC-BY-BU-BP-EL-FP-BH-CG-ER-RI-CC	0.5161097224616445	3.6522	4BPDesigned
102	BV-BF-BT-BC-BU-DP-BA-EL-FP-BH-CG-ER-RI-CC-DL-DF	0.339436339812186	3.1239999999999997	4BPDesigned
103	BV-BF-BT-BC-BU-DP-BA-EL-FP-BH-CG-ER-RI-CC-DL-DF	0.34279431030053936	3.1322	4BPDesigned
104	PJ-BO-BL-BA-BP-CA-FP-CH-ER-RI-CC-DF	0.3754274394928928	3.7094	4BPDesigned
105	PJ-BO-BL-BA-BP-CA-FP-CH-ER-RI-CC-DF	0.42417691471369895	2.8285	4BPDesigned
106	PC-BV-BF-BT-BC-BU-BA-CA-FP-ER-RI-CC-DL-DF	0.1668873190902826	1.6469	4BPDesigned
107	PC-BV-BF-BT-BC-BU-BA-CA-FP-ER-RI-CC-DL-DF	0.19472961268181077	1.6711	4BPDesigned
108	PC-BV-BO-BU-BL-BA-CA-EL-FP-ER-RI-CC-DF	0.6167604194319087	4.7209	4BPDesigned
109	PC-BV-BO-BU-BL-BA-CA-EL-FP-ER-RI-CC-DF	0.7095113482842476	3.87	4BPDesigned
110	PC-PJ-BU-DP-BL-BA-CA-FP-CH-ER-RI-CC-DF	0.47295878318303064	2.0109	4BPDesigned
111	PC-PJ-BU-DP-BL-BA-CA-FP-CH-ER-RI-CC-DF	0.4942329243612446	2.0156	4BPDesigned
112	PJ-DP-BL-BA-CA-EL-FP-BH-ER-RI-CC-DF	0.5422777889044662	1.9669	4BPDesigned
113	PJ-DP-BL-BA-CA-EL-FP-BH-ER-RI-CC-DF	0.6152053726169845	2.3362	4BPDesigned
114	PC-BF-BT-BC-BA-FP-CH-CG-ER-RI-CC-DL-DF	0.2063588663347377	2.9776	4BPDesigned
115	PC-BF-BT-BC-BA-FP-CH-CG-ER-RI-CC-DL-DF	0.21841554467564261	2.7939	4BPDesigned
116	PC-BV-BF-BT-BC-BY-DP-BA-EL-FP-BH-CG-ER-RI-CC-DL-DF	0.3530817328677433	3.0806	4BPDesigned
117	PC-BV-BF-BT-BC-BY-DP-BA-EL-FP-BH-CG-ER-RI-CC-DL-DF	0.33483702368692075	2.7696	4BPDesigned
118	PC-PJ-BO-DP-BP-CA-FP-BH-ER-RI-CC	0.6285321616234825	3.6002	4BPDesigned
119	PC-PJ-BO-DP-BP-CA-FP-BH-ER-RI-CC	0.7388094041196663	2.8324	4BPDesigned
120	PJ-BV-BC-BY-DP-BP-CA-FP-CH-BH-ER-RI-CC	0.34242258205212084	1.3586	4BPDesigned
121	PJ-BV-BC-BY-DP-BP-CA-FP-CH-BH-ER-RI-CC	0.369968404628787	1.3947	4BPDesigned
122	PJ-BF-BO-BT-BY-BA-FP-BH-ER-RI-CC-DF	0.19707918441874622	3.3367	4BPDesigned
123	PJ-BF-BO-BT-BY-BA-FP-BH-ER-RI-CC-DF	0.22247715109098393	3.7513	4BPDesigned
124	PJ-BV-BU-DP-BA-FP-CH-ER-RI-CC-DF	0.39136421424367285	2.0679	4BPDesigned
125	PJ-BV-BU-DP-BA-FP-CH-ER-RI-CC-DF	0.3837298181818182	1.462	4BPDesigned
126	PJ-BV-BC-BY-BU-DP-BP-FP-CH-BH-ER-RI-CC-DF	0.267265625	1.4121	4BPDesigned
127	PJ-BV-BC-BY-BU-DP-BP-FP-CH-BH-ER-RI-CC-DF	0.34868896321070236	1.0914	4BPDesigned
128	PJ-BO-BL-BA-BP-CA-FP-CH-ER-RI-CC-DL	0.3132713903743316	1.9065	4BPDesigned
129	PJ-BO-BL-BA-BP-CA-FP-CH-ER-RI-CC-DL	0.35506240915697673	1.9069999999999998	4BPDesigned
130	PC-PJ-BV-BO-BU-EL-FP-BH-CG-ER-RI-CC	1.0812349999999997	9.8723	4BPDesigned
131	PC-PJ-BV-BO-BU-EL-FP-BH-CG-ER-RI-CC	1.1392095061412486	6.3575	4BPDesigned
132	PC-PJ-BV-BF-BT-BC-BU-DP-BA-BP-CA-EL-FP-BH-ER-RI-CC-DL	0.29005878144747826	2.4239	4BPDesigned
133	PC-PJ-BV-BF-BT-BC-BU-DP-BA-BP-CA-EL-FP-BH-ER-RI-CC-DL	0.3337518572469046	2.4794	4BPDesigned
134	PC-PJ-BV-BO-BU-BA-BP-CA-EL-FP-ER-RI-CC-DF	0.564979757548033	4.2288	4BPDesigned
135	PC-PJ-BV-BO-BU-BA-BP-CA-EL-FP-ER-RI-CC-DF	0.6664343256099432	2.5325	4BPDesigned
136	PJ-BV-DP-EL-FP-BH-CG-ER-RI-CC-DF	1.3486764705882355	16.9766	4BPDesigned
137	PJ-BV-DP-EL-FP-BH-CG-ER-RI-CC-DF	1.3787435768261966	11.5993	4BPDesigned
138	PC-PJ-BU-BL-CA-FP-CH-CG-ER-RI-CC-DF	0.9970050405321139	12.4108	4BPDesigned
139	PC-PJ-BU-BL-CA-FP-CH-CG-ER-RI-CC-DF	1.1229279291192806	10.0841	4BPDesigned
140	PC-BO-DP-BL-BA-EL-FP-CH-BH-CG-ER-RI-CC-DF	0.39719996527375856	3.108	4BPDesigned
141	PC-BO-DP-BL-BA-EL-FP-CH-BH-CG-ER-RI-CC-DF	0.5074486513774701	2.6554	4BPDesigned
142	PC-PJ-BU-BA-EL-FP-CH-CG-ER-RI-CC-DF	0.959113512515009	12.9986	4BPDesigned
143	PC-PJ-BU-BA-EL-FP-CH-CG-ER-RI-CC-DF	0.9338076095572416	10.0688	4BPDesigned
144	PC-PJ-BO-BC-BU-EL-FP-CG-ER-RI-CC-DL	0.7014281219485733	11.4881	4BPDesigned
145	PC-PJ-BO-BC-BU-EL-FP-CG-ER-RI-CC-DL	0.6437741774675972	7.9205	4BPDesigned
146	PC-PJ-BV-BU-BP-FP-BH-CG-ER-RI-CC	1.2977366401364412	9.9371	4BPDesigned
147	PC-PJ-BV-BU-BP-FP-BH-CG-ER-RI-CC	1.1703026036131774	6.3118	4BPDesigned
148	PC-BC-BU-BP-EL-FP-CH-ER-RI-CC-DF	0.5259238677656652	6.5706	4BPDesigned
149	PC-BC-BU-BP-EL-FP-CH-ER-RI-CC-DF	0.5638681583476765	4.9195	4BPDesigned
150	PC-PJ-BV-BO-BC-BY-BU-BP-FP-BH-CG-ER-RI-CC	0.4733226866782436	5.2335	4BPDesigned
151	PC-PJ-BV-BO-BC-BY-BU-BP-FP-BH-CG-ER-RI-CC	0.42937648399088607	4.5029	4BPDesigned
152	PC-PJ-BV-BF-BT-BC-BU-DP-BA-BP-CA-FP-BH-CG-ER-RI-CC-DL-DF	0.280826414115205	1.5491	4BPDesigned
153	PC-PJ-BV-BF-BT-BC-BU-DP-BA-BP-CA-FP-BH-CG-ER-RI-CC-DL-DF	0.2447930737422467	1.3289	4BPDesigned
154	PJ-BV-BF-BT-BC-BY-DP-BA-CA-FP-BH-ER-RI-CC-DL	0.2383658371040724	1.4381	4BPDesigned
155	PJ-BV-BF-BT-BC-BY-DP-BA-CA-FP-BH-ER-RI-CC-DL	0.24104138416272228	1.2663	4BPDesigned
156	PC-BV-BF-BT-BC-BU-BA-BP-FP-BH-CG-ER-RI-CC-DL	0.2610244282744283	2.5835	4BPDesigned
157	PC-BV-BF-BT-BC-BU-BA-BP-FP-BH-CG-ER-RI-CC-DL	0.22661058285996546	1.4646	4BPDesigned
158	PC-PJ-BU-BP-EL-FP-CH-CG-ER-RI-CC-DL-DF	0.6239484297520661	8.1467	4BPDesigned
159	PC-PJ-BU-BP-EL-FP-CH-CG-ER-RI-CC-DL-DF	0.6020470581475523	6.3003	4BPDesigned
160	PJ-BV-BF-BT-BC-BY-BU-DP-BA-FP-CH-ER-RI-CC-DL-DF	0.17858491887475197	1.2248	4BPDesigned
161	PJ-BV-BF-BT-BC-BY-BU-DP-BA-FP-CH-ER-RI-CC-DL-DF	0.2187654056450421	1.4241	4BPDesigned
162	PC-PJ-BU-BL-EL-FP-CH-ER-RI-CC-DL	0.7166304818624796	10.1058	4BPDesigned
163	PC-PJ-BU-BL-EL-FP-CH-ER-RI-CC-DL	0.7415776605944393	8.8866	4BPDesigned
164	PC-PJ-BO-DP-BA-BP-CA-FP-BH-ER-RI-CC-DL	0.3290723951285521	0.7522	4BPDesigned
165	PC-PJ-BO-DP-BA-BP-CA-FP-BH-ER-RI-CC-DL	0.37152672843905915	0.6511	4BPDesigned
166	PJ-BV-BF-BT-BC-DP-BA-BP-CA-FP-BH-ER-RI-CC-DL	0.26638811420982733	1.0263	4BPDesigned
167	PJ-BV-BF-BT-BC-DP-BA-BP-CA-FP-BH-ER-RI-CC-DL	0.21151519286754006	0.9935	4BPDesigned
168	FP-ER-RI-CC	1.7026349437565755	20.8846	4BPAlone
169	FP-ER-RI-CC	1.7003252774137176	19.0583	4BPAlone
170	COMM6*AC	0.21839228934817168	1.155	24SpeciesCommunity
171	COMM6*AC	0.22967101883561647	1.1366	24SpeciesCommunity
172	COMM6*AC	0.26420506987325315	1.1022	24SpeciesCommunity
173	COMM6*AC	0.24628046989721	1.2911	24SpeciesCommunity
174	COMM6*AC	0.19861635802469135	3.9718	24SpeciesCommunity
175	COMM6*AC	0.15895135944125724	2.7615	24SpeciesCommunity
176	COMM6*AC	0.22236014292878642	2.3224	24SpeciesCommunity
177	COMM6*AC	0.25809438666476703	1.7269	24SpeciesCommunity
