# Supplementary material for: Design of synthetic human gut microbiome assembly and butyrate production
Source: Nat Commun. 2021 May 31;12:3254. doi: 10.1038/s41467-021-22938-y (PMC8166853; doi:10.1038/s41467-021-22938-y)
Supplement: Supplementary file 11 — Source Data [file 41467_2021_22938_MOESM11_ESM.zip › RawData/Figure3E_RawData.csv]

	Community	Butyrate	DP	Group
0	PC-BV-BO-BU-BA-BP-EL-FP-CH-AC-CG-ER-RI-CC-DF	27.32	-	5BPDesigned
1	PC-BV-BO-BU-BA-BP-EL-FP-CH-AC-CG-ER-RI-CC-DF	38.62	-	5BPDesigned
2	PC-BV-BA-BP-CA-EL-FP-AC-CG-ER-RI-CC-DF	29.11	-	5BPDesigned
3	PC-BV-BA-BP-CA-EL-FP-AC-CG-ER-RI-CC-DF	32.95	-	5BPDesigned
4	BY-DP-BP-FP-AC-BH-CG-ER-RI-CC-DL	21.56	+	5BPDesigned
5	BY-DP-BP-FP-AC-BH-CG-ER-RI-CC-DL	21.74	+	5BPDesigned
6	PC-BV-BO-BY-BL-BA-BP-FP-CH-AC-CG-ER-RI-CC-DF	27.25	-	5BPDesigned
7	PC-BV-BO-BY-BL-BA-BP-FP-CH-AC-CG-ER-RI-CC-DF	28.39	-	5BPDesigned
8	BV-BU-BL-BA-BP-CA-EL-FP-CH-AC-CG-ER-RI-CC-DF	29.03	-	5BPDesigned
9	BV-BU-BL-BA-BP-CA-EL-FP-CH-AC-CG-ER-RI-CC-DF	35.84	-	5BPDesigned
10	PC-PJ-BL-EL-FP-AC-BH-ER-RI-CC-DF	40.99	-	5BPDesigned
11	PC-PJ-BL-EL-FP-AC-BH-ER-RI-CC-DF	51.35	-	5BPDesigned
12	PC-PJ-BY-BA-BP-FP-AC-BH-CG-ER-RI-CC-DF	22.12	-	5BPDesigned
13	PC-PJ-BY-BA-BP-FP-AC-BH-CG-ER-RI-CC-DF	41.94	-	5BPDesigned
14	PC-PJ-BY-DP-BL-BA-FP-CH-AC-BH-ER-RI-CC-DL	18.82	+	5BPDesigned
15	PC-PJ-BY-DP-BL-BA-FP-CH-AC-BH-ER-RI-CC-DL	17.53	+	5BPDesigned
16	PC-BC-DP-BP-EL-FP-AC-CG-ER-RI-CC-DL	20.51	+	5BPDesigned
17	PC-BC-DP-BP-EL-FP-AC-CG-ER-RI-CC-DL	19.48	+	5BPDesigned
18	PC-PJ-BO-BL-EL-FP-AC-BH-ER-RI-CC	44.52	-	5BPDesigned
19	PC-PJ-BO-BL-EL-FP-AC-BH-ER-RI-CC	51.33	-	5BPDesigned
20	PJ-BY-BU-BL-BA-BP-FP-AC-BH-CG-ER-RI-CC-DF	27.03	-	5BPDesigned
21	PJ-BY-BU-BL-BA-BP-FP-AC-BH-CG-ER-RI-CC-DF	35.13	-	5BPDesigned
22	PC-BO-BL-EL-FP-CH-AC-ER-RI-CC-DF	47.05	-	5BPDesigned
23	PC-BO-BL-EL-FP-CH-AC-ER-RI-CC-DF	38.95	-	5BPDesigned
24	PJ-BY-BA-BP-CA-FP-CH-AC-BH-ER-RI-CC-DF	25.05	-	5BPDesigned
25	PJ-BY-BA-BP-CA-FP-CH-AC-BH-ER-RI-CC-DF	30.09	-	5BPDesigned
26	PC-PJ-BV-BO-BL-FP-AC-BH-ER-RI-CC	47.22	-	5BPDesigned
27	PC-PJ-BV-BO-BL-FP-AC-BH-ER-RI-CC	47.87	-	5BPDesigned
28	PC-PJ-BV-BU-BL-CA-EL-FP-CH-AC-CG-ER-RI-CC-DF	38.89	-	5BPDesigned
29	PC-PJ-BV-BU-BL-CA-EL-FP-CH-AC-CG-ER-RI-CC-DF	40.46	-	5BPDesigned
30	BV-BO-BL-BA-BP-CA-EL-FP-AC-BH-CG-ER-RI-CC	33.37	-	5BPDesigned
31	BV-BO-BL-BA-BP-CA-EL-FP-AC-BH-CG-ER-RI-CC	47.45	-	5BPDesigned
32	PC-PJ-BV-BO-BL-FP-CH-AC-ER-RI-CC	32.56	-	5BPDesigned
33	PC-PJ-BV-BO-BL-FP-CH-AC-ER-RI-CC	29.73	-	5BPDesigned
34	BY-BU-BA-BP-CA-FP-AC-BH-CG-ER-RI-CC-DF	30.81	-	5BPDesigned
35	BY-BU-BA-BP-CA-FP-AC-BH-CG-ER-RI-CC-DF	50.41	-	5BPDesigned
36	PC-BV-BO-BA-BP-EL-FP-CH-AC-CG-ER-RI-CC-DF	29.13	-	5BPDesigned
37	PC-BV-BO-BA-BP-EL-FP-CH-AC-CG-ER-RI-CC-DF	35.69	-	5BPDesigned
38	BY-BA-BP-FP-AC-BH-CG-ER-RI-CC-DF	26.98	-	5BPDesigned
39	BY-BA-BP-FP-AC-BH-CG-ER-RI-CC-DF	45.7	-	5BPDesigned
40	PC-BV-BO-BY-BL-BA-BP-FP-CH-AC-CG-ER-RI-CC	22.43	-	5BPDesigned
41	PC-BV-BO-BY-BL-BA-BP-FP-CH-AC-CG-ER-RI-CC	31.9	-	5BPDesigned
42	PC-BV-BL-BA-BP-CA-EL-FP-CH-AC-CG-ER-RI-CC-DF	32.67	-	5BPDesigned
43	PC-BV-BL-BA-BP-CA-EL-FP-CH-AC-CG-ER-RI-CC-DF	30.37	-	5BPDesigned
44	PC-PJ-BV-BL-BA-FP-AC-ER-RI-CC-DF	29.2	-	5BPDesigned
45	PC-PJ-BV-BL-BA-FP-AC-ER-RI-CC-DF	37.37	-	5BPDesigned
46	PJ-BU-BA-CA-FP-CH-AC-BH-ER-RI-CC	53.76	-	5BPDesigned
47	PJ-BU-BA-CA-FP-CH-AC-BH-ER-RI-CC	51.38	-	5BPDesigned
48	PC-BV-BO-BC-BY-DP-BL-BP-FP-CH-AC-ER-RI-CC-DL	17.1	+	5BPDesigned
49	PC-BV-BO-BC-BY-DP-BL-BP-FP-CH-AC-ER-RI-CC-DL	18.22	+	5BPDesigned
50	PJ-BV-BY-DP-BP-FP-AC-ER-RI-CC-DL-DF	21.41	+	5BPDesigned
51	PJ-BV-BY-DP-BP-FP-AC-ER-RI-CC-DL-DF	19.88	+	5BPDesigned
52	PC-PJ-BV-BO-BC-DP-BL-FP-AC-ER-RI-CC-DL	20.52	+	5BPDesigned
53	PC-PJ-BV-BO-BC-DP-BL-FP-AC-ER-RI-CC-DL	22.46	+	5BPDesigned
54	BO-BC-BY-DP-FP-AC-BH-ER-RI-CC-DL	24.45	+	5BPDesigned
55	BO-BC-BY-DP-FP-AC-BH-ER-RI-CC-DL	23.08	+	5BPDesigned
56	BO-BA-BP-CA-FP-CH-AC-BH-CG-ER-RI-CC-DF	26.67	-	5BPDesigned
57	BO-BA-BP-CA-FP-CH-AC-BH-CG-ER-RI-CC-DF	42.43	-	5BPDesigned
58	BV-BU-BA-BP-CA-EL-FP-AC-CG-ER-RI-CC-DF	29.16	-	5BPDesigned
59	BV-BU-BA-BP-CA-EL-FP-AC-CG-ER-RI-CC-DF	47.14	-	5BPDesigned
60	PC-BL-CA-EL-FP-CH-AC-BH-ER-RI-CC	64.46	-	5BPDesigned
61	PC-BL-CA-EL-FP-CH-AC-BH-ER-RI-CC	55.78	-	5BPDesigned
62	PC-BL-CA-EL-FP-CH-AC-BH-ER-RI-CC	50.7567	-	5BPDesigned
63	PC-BL-CA-EL-FP-CH-AC-BH-ER-RI-CC	48.5221	-	5BPDesigned
64	BV-BC-DP-EL-FP-CH-AC-BH-ER-RI-CC-DF	23.69	+	5BPDesigned
65	PC-BC-BY-BU-DP-BL-BP-FP-AC-ER-RI-CC-DL	21.85	+	5BPDesigned
66	PC-BC-BY-BU-DP-BL-BP-FP-AC-ER-RI-CC-DL	19.17	+	5BPDesigned
67	BY-DP-BP-CA-FP-AC-BH-CG-ER-RI-CC-DL	21.67	+	5BPDesigned
68	BY-DP-BP-CA-FP-AC-BH-CG-ER-RI-CC-DL	22.71	+	5BPDesigned
69	PJ-BC-DP-CA-FP-CH-AC-ER-RI-CC-DL-DF	22.31	+	5BPDesigned
70	PJ-BC-DP-CA-FP-CH-AC-ER-RI-CC-DL-DF	24.53	+	5BPDesigned
71	PJ-BC-DP-BA-FP-CH-AC-BH-ER-RI-CC-DL	17.14	+	5BPDesigned
72	PJ-BC-DP-BA-FP-CH-AC-BH-ER-RI-CC-DL	15.83	+	5BPDesigned
73	PC-BO-DP-BP-FP-AC-BH-CG-ER-RI-CC-DL	22.17	+	5BPDesigned
74	PC-BO-DP-BP-FP-AC-BH-CG-ER-RI-CC-DL	22.14	+	5BPDesigned
75	BV-BC-DP-EL-FP-CH-AC-ER-RI-CC-DF	22.43	+	5BPDesigned
76	BV-BC-DP-EL-FP-CH-AC-ER-RI-CC-DF	27.06	+	5BPDesigned
77	BV-BO-BL-CA-EL-FP-AC-BH-ER-RI-CC	67.07	-	5BPDesigned
78	BV-BO-BL-CA-EL-FP-AC-BH-ER-RI-CC	56.45	-	5BPDesigned
79	BV-BO-BL-CA-EL-FP-AC-BH-ER-RI-CC	55.6934	-	5BPDesigned
80	BV-BO-BL-CA-EL-FP-AC-BH-ER-RI-CC	53.4429	-	5BPDesigned
81	PC-BO-CA-FP-CH-AC-BH-ER-RI-CC-DF	38.69	-	5BPDesigned
82	PC-BO-CA-FP-CH-AC-BH-ER-RI-CC-DF	44.85	-	5BPDesigned
83	PJ-BV-BO-BL-BA-CA-FP-CH-AC-ER-RI-CC-DF	31.27	-	5BPDesigned
84	PJ-BV-BO-BL-BA-CA-FP-CH-AC-ER-RI-CC-DF	35.86	-	5BPDesigned
85	PC-PJ-BA-CA-EL-FP-AC-BH-ER-RI-CC	61.34	-	5BPDesigned
86	PC-PJ-BA-CA-EL-FP-AC-BH-ER-RI-CC	54.93	-	5BPDesigned
87	PC-PJ-BC-DP-FP-AC-BH-ER-RI-CC-DF	23.88	+	5BPDesigned
88	PC-PJ-BC-DP-FP-AC-BH-ER-RI-CC-DF	25.83	+	5BPDesigned
89	PC-BV-BO-EL-FP-CH-AC-ER-RI-CC-DF	35.52	-	5BPDesigned
90	PC-BV-BO-EL-FP-CH-AC-ER-RI-CC-DF	33.26	-	5BPDesigned
91	PJ-BV-BU-BL-FP-AC-BH-CG-ER-RI-CC-DF	50.49	-	5BPDesigned
92	PC-BV-BO-BA-BP-FP-AC-CG-ER-RI-CC-DF	27.95	-	5BPDesigned
93	PC-BV-BO-BA-BP-FP-AC-CG-ER-RI-CC-DF	43.81	-	5BPDesigned
94	PJ-BO-BY-BA-BP-FP-AC-ER-RI-CC-DF	25.03	-	5BPDesigned
95	PJ-BO-BY-BA-BP-FP-AC-ER-RI-CC-DF	27.77	-	5BPDesigned
96	PJ-BO-BY-BA-BP-FP-AC-ER-RI-CC-DF	31.8956	-	5BPDesigned
97	PJ-BO-BY-BA-BP-FP-AC-ER-RI-CC-DF	33.8227	-	5BPDesigned
98	PJ-BC-DP-BL-FP-AC-BH-ER-RI-CC-DF	24.3	+	5BPDesigned
99	PJ-BC-DP-BL-FP-AC-BH-ER-RI-CC-DF	26.13	+	5BPDesigned
100	BO-BC-DP-BP-CA-FP-CH-AC-BH-CG-ER-RI-CC-DL-DF	17.52	+	5BPDesigned
101	BO-BC-DP-BP-CA-FP-CH-AC-BH-CG-ER-RI-CC-DL-DF	17.15	+	5BPDesigned
102	BV-BC-DP-BP-CA-FP-AC-BH-CG-ER-RI-CC-DL	19.72	+	5BPDesigned
103	BV-BC-DP-BP-CA-FP-AC-BH-CG-ER-RI-CC-DL	20.76	+	5BPDesigned
104	PJ-BV-BO-BA-BP-CA-FP-CH-AC-CG-ER-RI-CC-DF	28.29	-	5BPDesigned
105	PJ-BV-BO-BA-BP-CA-FP-CH-AC-CG-ER-RI-CC-DF	25.97	-	5BPDesigned
106	PJ-BV-BO-BA-BP-CA-FP-CH-AC-CG-ER-RI-CC-DF	29.8604	-	5BPDesigned
107	PJ-BV-BO-BA-BP-CA-FP-CH-AC-CG-ER-RI-CC-DF	32.8677	-	5BPDesigned
108	PJ-BU-BL-BA-CA-EL-FP-CH-AC-CG-ER-RI-CC-DF	48.26	-	5BPDesigned
109	PJ-BU-BL-BA-CA-EL-FP-CH-AC-CG-ER-RI-CC-DF	48.78	-	5BPDesigned
110	PJ-BV-BC-DP-FP-CH-AC-ER-RI-CC-DF	22.62	+	5BPDesigned
111	PJ-BV-BC-DP-FP-CH-AC-ER-RI-CC-DF	25.81	+	5BPDesigned
112	PJ-BY-DP-BP-FP-AC-BH-ER-RI-CC-DL	20.3	+	5BPDesigned
113	PJ-BY-DP-BP-FP-AC-BH-ER-RI-CC-DL	16.54	+	5BPDesigned
114	BV-BA-BP-EL-FP-CH-AC-CG-ER-RI-CC-DF	28.73	-	5BPDesigned
115	BV-BA-BP-EL-FP-CH-AC-CG-ER-RI-CC-DF	30.71	-	5BPDesigned
116	PC-PJ-BV-BO-BC-BY-DP-BL-BP-FP-CH-AC-ER-RI-CC-DL	17.22	+	5BPDesigned
117	PC-PJ-BV-BO-BC-BY-DP-BL-BP-FP-CH-AC-ER-RI-CC-DL	16.53	+	5BPDesigned
118	PC-PJ-BO-BY-DP-BP-EL-FP-AC-BH-ER-RI-CC-DL	21.32	+	5BPDesigned
119	PC-PJ-BO-BY-DP-BP-EL-FP-AC-BH-ER-RI-CC-DL	21.36	+	5BPDesigned
120	PC-BO-BY-BL-BA-BP-FP-AC-ER-RI-CC-DF	22.42	-	5BPDesigned
121	PC-BO-BY-BL-BA-BP-FP-AC-ER-RI-CC-DF	36.7	-	5BPDesigned
122	PC-BU-BA-CA-FP-AC-BH-ER-RI-CC-DF	46.46	-	5BPDesigned
123	PC-BU-BA-CA-FP-AC-BH-ER-RI-CC-DF	51.63	-	5BPDesigned
124	PJ-BO-BY-BA-BP-FP-AC-BH-ER-RI-CC-DF	23.74	-	5BPDesigned
125	PJ-BO-BY-BA-BP-FP-AC-BH-ER-RI-CC-DF	42.36	-	5BPDesigned
126	PC-BV-BO-BL-BA-BP-FP-AC-BH-CG-ER-RI-CC-DF	25.43	-	5BPDesigned
127	PC-BV-BO-BL-BA-BP-FP-AC-BH-CG-ER-RI-CC-DF	33.76	-	5BPDesigned
128	PJ-BF-BC-BY-DP-FP-AC-BH-ER-RI-CC	24.95	+	5BPDesigned
129	PJ-BF-BC-BY-DP-FP-AC-BH-ER-RI-CC	26.26	+	5BPDesigned
130	BV-BU-BA-CA-EL-FP-AC-BH-ER-RI-CC-DF	57.19	-	5BPDesigned
131	BV-BU-BA-CA-EL-FP-AC-BH-ER-RI-CC-DF	51.91	-	5BPDesigned
132	PC-PJ-BV-BC-DP-FP-CH-AC-ER-RI-CC-DF	23.29	+	5BPDesigned
133	PC-PJ-BV-BC-DP-FP-CH-AC-ER-RI-CC-DF	23.56	+	5BPDesigned
134	PC-BV-BO-BU-CA-EL-FP-CH-AC-ER-RI-CC-DF	41.26	-	5BPDesigned
135	PC-BV-BO-BU-CA-EL-FP-CH-AC-ER-RI-CC-DF	38.77	-	5BPDesigned
136	BO-BC-DP-BP-FP-AC-CG-ER-RI-CC-DL-DF	21.19	+	5BPDesigned
137	BO-BC-DP-BP-FP-AC-CG-ER-RI-CC-DL-DF	20.52	+	5BPDesigned
138	PJ-BO-BY-BA-BP-EL-FP-AC-BH-CG-ER-RI-CC	30.9	-	5BPDesigned
139	PJ-BO-BY-BA-BP-EL-FP-AC-BH-CG-ER-RI-CC	50.77	-	5BPDesigned
140	PC-PJ-BL-BA-CA-FP-AC-BH-ER-RI-CC	42.78	-	5BPDesigned
141	PC-PJ-BL-BA-CA-FP-AC-BH-ER-RI-CC	49.26	-	5BPDesigned
142	PJ-BO-BY-DP-BA-BP-FP-AC-BH-ER-RI-CC-DL	15.08	+	5BPDesigned
143	PJ-BO-BY-DP-BA-BP-FP-AC-BH-ER-RI-CC-DL	14.81	+	5BPDesigned
144	PJ-BT-BC-BY-DP-FP-AC-BH-ER-RI-CC	25.6	+	5BPDesigned
145	PJ-BT-BC-BY-DP-FP-AC-BH-ER-RI-CC	28.62	+	5BPDesigned
146	PC-PJ-BV-BO-CA-FP-AC-BH-ER-RI-CC	62.57	-	5BPDesigned
147	PC-PJ-BV-BO-CA-FP-AC-BH-ER-RI-CC	51.92	-	5BPDesigned
148	PC-PJ-BO-BY-BL-BA-BP-EL-FP-AC-BH-CG-ER-RI-CC	32.21	-	5BPDesigned
149	PC-PJ-BO-BY-BL-BA-BP-EL-FP-AC-BH-CG-ER-RI-CC	34.3	-	5BPDesigned
150	BY-DP-CA-FP-CH-AC-BH-ER-RI-CC-DL	24.54	+	5BPDesigned
151	BY-DP-CA-FP-CH-AC-BH-ER-RI-CC-DL	24.47	+	5BPDesigned
152	PC-PJ-BL-BA-CA-EL-FP-CH-AC-BH-ER-RI-CC	54.28	-	5BPDesigned
153	PC-PJ-BL-BA-CA-EL-FP-CH-AC-BH-ER-RI-CC	52.68	-	5BPDesigned
154	PC-PJ-BV-BA-CA-FP-AC-ER-RI-CC-DF	46.41	-	5BPDesigned
155	PC-PJ-BL-BA-BP-CA-FP-CH-AC-CG-ER-RI-CC-DF	26.51	-	5BPDesigned
156	PC-PJ-BL-BA-BP-CA-FP-CH-AC-CG-ER-RI-CC-DF	46.66	-	5BPDesigned
157	PC-BV-BO-BL-FP-CH-AC-ER-RI-CC-DF	31.49	-	5BPDesigned
158	PC-BV-BO-BL-FP-CH-AC-ER-RI-CC-DF	29.21	-	5BPDesigned
159	PC-PJ-BV-BO-BA-FP-AC-ER-RI-CC-DF	28.65	-	5BPDesigned
160	PC-PJ-BV-BO-BA-FP-AC-ER-RI-CC-DF	45.98	-	5BPDesigned
161	BY-BA-BP-CA-FP-AC-BH-ER-RI-CC-DF	23.95	-	5BPDesigned
162	BY-BA-BP-CA-FP-AC-BH-ER-RI-CC-DF	31.05	-	5BPDesigned
163	BO-BL-BA-BP-EL-FP-CH-AC-CG-ER-RI-CC-DL-DF	26.05	-	5BPDesigned
164	BO-BL-BA-BP-EL-FP-CH-AC-CG-ER-RI-CC-DL-DF	31.75	-	5BPDesigned
165	PC-PJ-BV-BA-FP-AC-BH-ER-RI-CC-DF	33.14	-	5BPDesigned
166	PC-PJ-BV-BA-FP-AC-BH-ER-RI-CC-DF	46.21	-	5BPDesigned
167	PC-PJ-BV-BU-BL-BA-FP-AC-ER-RI-CC	32.3	-	5BPDesigned
168	PC-PJ-BV-BU-BL-BA-FP-AC-ER-RI-CC	46.81	-	5BPDesigned
169	PC-BV-BF-BT-BC-BY-BU-BA-BP-CA-FP-BH-CG-ER-RI-CC-DL-DF	1.7261	-	4BPDesigned
170	PC-BV-BF-BT-BC-BY-BU-BA-BP-CA-FP-BH-CG-ER-RI-CC-DL-DF	1.4709999999999999	-	4BPDesigned
171	PC-BF-BT-BC-BU-BA-EL-FP-CG-ER-RI-CC-DL	5.7962	-	4BPDesigned
172	PC-BF-BT-BC-BU-BA-EL-FP-CG-ER-RI-CC-DL	4.516	-	4BPDesigned
173	PC-PJ-BF-BO-BY-DP-BL-BA-EL-FP-BH-CG-ER-RI-CC-DF	4.1089	+	4BPDesigned
174	PC-PJ-BF-BO-BY-DP-BL-BA-EL-FP-BH-CG-ER-RI-CC-DF	2.9903	+	4BPDesigned
175	PJ-BV-BO-BU-EL-FP-BH-ER-RI-CC-DF	11.7205	-	4BPDesigned
176	PJ-BV-BO-BU-EL-FP-BH-ER-RI-CC-DF	8.53	-	4BPDesigned
177	PC-PJ-BV-BU-BP-CA-FP-CG-ER-RI-CC-DF	7.7588	-	4BPDesigned
178	PC-PJ-BV-BU-BP-CA-FP-CG-ER-RI-CC-DF	5.987	-	4BPDesigned
179	PC-PJ-DP-BP-CA-FP-BH-ER-RI-CC-DF	6.7379999999999995	+	4BPDesigned
180	PC-PJ-DP-BP-CA-FP-BH-ER-RI-CC-DF	4.9594	+	4BPDesigned
181	PJ-BV-BU-DP-BA-BP-FP-CH-ER-RI-CC-DF	1.5593	+	4BPDesigned
182	PJ-BV-BU-DP-BA-BP-FP-CH-ER-RI-CC-DF	1.9005	+	4BPDesigned
183	PC-PJ-BO-BL-BA-EL-FP-BH-CG-ER-RI-CC-DF	6.5839	-	4BPDesigned
184	PC-PJ-BO-BL-BA-EL-FP-BH-CG-ER-RI-CC-DF	5.6137	-	4BPDesigned
185	PJ-BU-DP-BL-CA-EL-FP-CH-ER-RI-CC	9.0951	+	4BPDesigned
186	PJ-BU-DP-BL-CA-EL-FP-CH-ER-RI-CC	6.5751	+	4BPDesigned
187	PJ-BV-BU-DP-BA-BP-FP-BH-ER-RI-CC-DF	1.5146	+	4BPDesigned
188	PJ-BV-BU-DP-BA-BP-FP-BH-ER-RI-CC-DF	0.9317	+	4BPDesigned
189	BV-BF-BT-BC-BA-BP-CA-FP-CH-ER-RI-CC-DL-DF	2.0815	-	4BPDesigned
190	BV-BF-BT-BC-BA-BP-CA-FP-CH-ER-RI-CC-DL-DF	2.3065	-	4BPDesigned
191	PC-BV-BF-BT-BC-BU-BA-BP-CA-EL-FP-CH-CG-ER-RI-CC-DL-DF	3.3754	-	4BPDesigned
192	PC-BV-BF-BT-BC-BU-BA-BP-CA-EL-FP-CH-CG-ER-RI-CC-DL-DF	2.2643	-	4BPDesigned
193	PC-PJ-BU-CA-EL-FP-CG-ER-RI-CC-DF	22.2305	-	4BPDesigned
194	PC-PJ-BU-CA-EL-FP-CG-ER-RI-CC-DF	13.8827	-	4BPDesigned
195	PJ-BO-DP-BA-BP-CA-FP-BH-ER-RI-CC	0.8992	+	4BPDesigned
196	PJ-BO-DP-BA-BP-CA-FP-BH-ER-RI-CC	0.6581	+	4BPDesigned
197	PC-PJ-BV-BO-BU-BL-BA-CA-EL-FP-ER-RI-CC-DF	6.9409	-	4BPDesigned
198	PC-PJ-BV-BO-BU-BL-BA-CA-EL-FP-ER-RI-CC-DF	4.1656	-	4BPDesigned
199	BV-BU-DP-EL-FP-BH-CG-ER-RI-CC-DF	16.064	+	4BPDesigned
200	BV-BU-DP-EL-FP-BH-CG-ER-RI-CC-DF	13.6011	+	4BPDesigned
201	PC-PJ-BV-BU-DP-BL-BA-BP-CA-FP-CH-BH-CG-ER-RI-CC-DF	2.1898	+	4BPDesigned
202	PC-PJ-BV-BU-DP-BL-BA-BP-CA-FP-CH-BH-CG-ER-RI-CC-DF	1.5374	+	4BPDesigned
203	PC-PJ-BU-DP-EL-FP-CH-ER-RI-CC-DF	8.8759	+	4BPDesigned
204	PC-PJ-BU-DP-EL-FP-CH-ER-RI-CC-DF	6.6498	+	4BPDesigned
205	PC-PJ-BV-BU-DP-BL-BA-BP-CA-FP-CG-ER-RI-CC-DF	1.4089	+	4BPDesigned
206	PC-PJ-BV-BU-DP-BL-BA-BP-CA-FP-CG-ER-RI-CC-DF	1.7409999999999999	+	4BPDesigned
207	PC-BV-BO-BU-DP-CA-EL-FP-BH-ER-RI-CC	5.8337	+	4BPDesigned
208	PC-BV-BO-BU-DP-CA-EL-FP-BH-ER-RI-CC	5.9362	+	4BPDesigned
209	PJ-DP-BL-BA-BP-CA-FP-CG-ER-RI-CC-DF	1.7508	+	4BPDesigned
210	PJ-DP-BL-BA-BP-CA-FP-CG-ER-RI-CC-DF	1.5651	+	4BPDesigned
211	PC-BF-BT-BC-BU-BA-BP-CA-EL-FP-CG-ER-RI-CC-DL-DF	3.8329	-	4BPDesigned
212	PC-BF-BT-BC-BU-BA-BP-CA-EL-FP-CG-ER-RI-CC-DL-DF	3.5746	-	4BPDesigned
213	PJ-BV-BC-BY-DP-BP-CA-FP-CH-BH-ER-RI-CC-DF	1.9364	+	4BPDesigned
214	PJ-BV-BC-BY-DP-BP-CA-FP-CH-BH-ER-RI-CC-DF	1.871	+	4BPDesigned
215	BL-BA-BP-CA-FP-CH-BH-ER-RI-CC-DF	9.419	-	4BPDesigned
216	BL-BA-BP-CA-FP-CH-BH-ER-RI-CC-DF	6.1177	-	4BPDesigned
217	PC-BV-BO-BU-EL-FP-BH-ER-RI-CC-DF	11.3465	-	4BPDesigned
218	PC-BV-BO-BU-EL-FP-BH-ER-RI-CC-DF	8.1543	-	4BPDesigned
219	PC-BV-BU-DP-BL-CA-EL-FP-ER-RI-CC	7.5045	+	4BPDesigned
220	PC-BV-BU-DP-BL-CA-EL-FP-ER-RI-CC	5.7544	+	4BPDesigned
221	PC-BU-BP-CA-EL-FP-CG-ER-RI-CC-DF	11.8452	-	4BPDesigned
222	PC-BU-BP-CA-EL-FP-CG-ER-RI-CC-DF	9.2845	-	4BPDesigned
223	BV-BF-BT-BC-BY-DP-BA-BP-CA-FP-BH-ER-RI-CC-DL-DF	0.6567	+	4BPDesigned
224	BV-BF-BT-BC-BY-DP-BA-BP-CA-FP-BH-ER-RI-CC-DL-DF	1.3331	+	4BPDesigned
225	PC-PJ-BO-BU-BA-EL-FP-BH-ER-RI-CC-DL-DF	5.1358	-	4BPDesigned
226	PC-PJ-BO-BU-BA-EL-FP-BH-ER-RI-CC-DL-DF	3.8422	-	4BPDesigned
227	PC-PJ-BV-BO-BU-EL-FP-CG-ER-RI-CC	14.1426	-	4BPDesigned
228	PC-PJ-BV-BO-BU-EL-FP-CG-ER-RI-CC	11.6895	-	4BPDesigned
229	DP-BL-BA-CA-EL-FP-BH-ER-RI-CC-DF	2.2673	+	4BPDesigned
230	DP-BL-BA-CA-EL-FP-BH-ER-RI-CC-DF	2.2538	+	4BPDesigned
231	BV-BF-BT-BC-BU-DP-BA-CA-EL-FP-CH-ER-RI-CC-DL	2.443	+	4BPDesigned
232	BV-BF-BT-BC-BU-DP-BA-CA-EL-FP-CH-ER-RI-CC-DL	1.9796	+	4BPDesigned
233	PC-PJ-BA-CA-FP-CH-ER-RI-CC-DL-DF	3.5058	-	4BPDesigned
234	PC-PJ-BA-CA-FP-CH-ER-RI-CC-DL-DF	2.7696	-	4BPDesigned
235	PC-PJ-BV-BC-BY-BU-BL-BP-CA-FP-CH-BH-CG-ER-RI-CC-DF	5.3989	-	4BPDesigned
236	PC-PJ-BV-BC-BY-BU-BL-BP-CA-FP-CH-BH-CG-ER-RI-CC-DF	4.3932	-	4BPDesigned
237	PC-PJ-BV-BU-BA-CA-EL-FP-CH-ER-RI-CC-DF	8.5762	-	4BPDesigned
238	PC-PJ-BV-BU-BA-CA-EL-FP-CH-ER-RI-CC-DF	6.6872	-	4BPDesigned
239	PC-BU-BL-CA-EL-FP-CG-ER-RI-CC-DF	15.1	-	4BPDesigned
240	PC-BU-BL-CA-EL-FP-CG-ER-RI-CC-DF	11.7658	-	4BPDesigned
241	PC-PJ-DP-BL-BA-CA-FP-CH-ER-RI-CC-DF	1.8272	+	4BPDesigned
242	PC-PJ-DP-BL-BA-CA-FP-CH-ER-RI-CC-DF	1.5985	+	4BPDesigned
243	PC-BO-BY-BU-DP-BP-EL-FP-BH-ER-RI-CC	4.1858	+	4BPDesigned
244	PC-BO-BY-BU-DP-BP-EL-FP-BH-ER-RI-CC	3.3004	+	4BPDesigned
245	PC-BT-BU-DP-BP-EL-FP-ER-RI-CC-DF	2.3448	+	4BPDesigned
246	PC-BT-BU-DP-BP-EL-FP-ER-RI-CC-DF	2.9877	+	4BPDesigned
247	PC-BF-BT-BC-BY-BU-BA-BP-EL-FP-CH-CG-ER-RI-CC-DL-DF	4.3433	-	4BPDesigned
248	PC-BF-BT-BC-BY-BU-BA-BP-EL-FP-CH-CG-ER-RI-CC-DL-DF	3.1674	-	4BPDesigned
249	PC-PJ-BV-BU-DP-BP-FP-CG-ER-RI-CC-DF	4.7653	+	4BPDesigned
250	PC-PJ-BV-BU-DP-BP-FP-CG-ER-RI-CC-DF	3.4377	+	4BPDesigned
251	PC-BV-BU-BA-CA-EL-FP-CH-ER-RI-CC-DF	7.8003	-	4BPDesigned
252	PC-BV-BU-BA-CA-EL-FP-CH-ER-RI-CC-DF	5.9995	-	4BPDesigned
253	PC-PJ-BF-BU-BA-BP-CA-EL-FP-CH-CG-ER-RI-CC-DF	6.4562	-	4BPDesigned
254	PC-PJ-BF-BU-BA-BP-CA-EL-FP-CH-CG-ER-RI-CC-DF	5.0876	-	4BPDesigned
255	PC-BO-BY-DP-BP-EL-FP-ER-RI-CC-DF	3.4418	+	4BPDesigned
256	PC-BO-BY-DP-BP-EL-FP-ER-RI-CC-DF	2.1882	+	4BPDesigned
257	PC-PJ-BO-BU-DP-BP-CA-EL-FP-BH-ER-RI-CC	4.0458	+	4BPDesigned
258	PC-PJ-BO-BU-DP-BP-CA-EL-FP-BH-ER-RI-CC	3.5539	+	4BPDesigned
259	PC-BL-BA-CA-FP-CH-BH-ER-RI-CC-DF	3.9025	-	4BPDesigned
260	PC-BL-BA-CA-FP-CH-BH-ER-RI-CC-DF	2.998	-	4BPDesigned
261	PJ-BV-BF-BT-BC-DP-BA-CA-EL-FP-BH-ER-RI-CC-DL-DF	3.2876	+	4BPDesigned
262	PJ-BV-BF-BT-BC-DP-BA-CA-EL-FP-BH-ER-RI-CC-DL-DF	2.9536	+	4BPDesigned
263	BV-BF-BT-BC-BU-BA-EL-FP-ER-RI-CC-DL-DF	4.1431	-	4BPDesigned
264	BV-BF-BT-BC-BU-BA-EL-FP-ER-RI-CC-DL-DF	2.5463	-	4BPDesigned
265	PC-BV-BF-BT-BC-BU-DP-BA-BP-EL-FP-ER-RI-CC-DL-DF	2.7128	+	4BPDesigned
266	PC-BV-BF-BT-BC-BU-DP-BA-BP-EL-FP-ER-RI-CC-DL-DF	2.233	+	4BPDesigned
267	PC-BV-BO-DP-BA-CA-FP-BH-ER-RI-CC	1.5314	+	4BPDesigned
268	PC-BV-BO-DP-BA-CA-FP-BH-ER-RI-CC	1.4335	+	4BPDesigned
269	PC-PJ-BV-BO-BC-BY-BU-BP-EL-FP-BH-CG-ER-RI-CC	4.9726	-	4BPDesigned
270	PC-PJ-BV-BO-BC-BY-BU-BP-EL-FP-BH-CG-ER-RI-CC	3.6522	-	4BPDesigned
271	BV-BF-BT-BC-BU-DP-BA-EL-FP-BH-CG-ER-RI-CC-DL-DF	3.1239999999999997	+	4BPDesigned
272	BV-BF-BT-BC-BU-DP-BA-EL-FP-BH-CG-ER-RI-CC-DL-DF	3.1322	+	4BPDesigned
273	PJ-BO-BL-BA-BP-CA-FP-CH-ER-RI-CC-DF	3.7094	-	4BPDesigned
274	PJ-BO-BL-BA-BP-CA-FP-CH-ER-RI-CC-DF	2.8285	-	4BPDesigned
275	PC-BV-BF-BT-BC-BU-BA-CA-FP-ER-RI-CC-DL-DF	1.6469	-	4BPDesigned
276	PC-BV-BF-BT-BC-BU-BA-CA-FP-ER-RI-CC-DL-DF	1.6711	-	4BPDesigned
277	PC-BV-BO-BU-BL-BA-CA-EL-FP-ER-RI-CC-DF	4.7209	-	4BPDesigned
278	PC-BV-BO-BU-BL-BA-CA-EL-FP-ER-RI-CC-DF	3.87	-	4BPDesigned
279	PC-PJ-BU-DP-BL-BA-CA-FP-CH-ER-RI-CC-DF	2.0109	+	4BPDesigned
280	PC-PJ-BU-DP-BL-BA-CA-FP-CH-ER-RI-CC-DF	2.0156	+	4BPDesigned
281	PJ-DP-BL-BA-CA-EL-FP-BH-ER-RI-CC-DF	1.9669	+	4BPDesigned
282	PJ-DP-BL-BA-CA-EL-FP-BH-ER-RI-CC-DF	2.3362	+	4BPDesigned
283	PC-BF-BT-BC-BA-FP-CH-CG-ER-RI-CC-DL-DF	2.9776	-	4BPDesigned
284	PC-BF-BT-BC-BA-FP-CH-CG-ER-RI-CC-DL-DF	2.7939	-	4BPDesigned
285	PC-BV-BF-BT-BC-BY-DP-BA-EL-FP-BH-CG-ER-RI-CC-DL-DF	3.0806	+	4BPDesigned
286	PC-BV-BF-BT-BC-BY-DP-BA-EL-FP-BH-CG-ER-RI-CC-DL-DF	2.7696	+	4BPDesigned
287	PC-PJ-BO-DP-BP-CA-FP-BH-ER-RI-CC	3.6002	+	4BPDesigned
288	PC-PJ-BO-DP-BP-CA-FP-BH-ER-RI-CC	2.8324	+	4BPDesigned
289	PJ-BV-BC-BY-DP-BP-CA-FP-CH-BH-ER-RI-CC	1.3586	+	4BPDesigned
290	PJ-BV-BC-BY-DP-BP-CA-FP-CH-BH-ER-RI-CC	1.3947	+	4BPDesigned
291	PJ-BF-BO-BT-BY-BA-FP-BH-ER-RI-CC-DF	3.3367	-	4BPDesigned
292	PJ-BF-BO-BT-BY-BA-FP-BH-ER-RI-CC-DF	3.7513	-	4BPDesigned
293	PJ-BV-BU-DP-BA-FP-CH-ER-RI-CC-DF	2.0679	+	4BPDesigned
294	PJ-BV-BU-DP-BA-FP-CH-ER-RI-CC-DF	1.462	+	4BPDesigned
295	PJ-BV-BC-BY-BU-DP-BP-FP-CH-BH-ER-RI-CC-DF	1.4121	+	4BPDesigned
296	PJ-BV-BC-BY-BU-DP-BP-FP-CH-BH-ER-RI-CC-DF	1.0914	+	4BPDesigned
297	PJ-BO-BL-BA-BP-CA-FP-CH-ER-RI-CC-DL	1.9065	-	4BPDesigned
298	PJ-BO-BL-BA-BP-CA-FP-CH-ER-RI-CC-DL	1.9069999999999998	-	4BPDesigned
299	PC-PJ-BV-BO-BU-EL-FP-BH-CG-ER-RI-CC	9.8723	-	4BPDesigned
300	PC-PJ-BV-BO-BU-EL-FP-BH-CG-ER-RI-CC	6.3575	-	4BPDesigned
301	PC-PJ-BV-BF-BT-BC-BU-DP-BA-BP-CA-EL-FP-BH-ER-RI-CC-DL	2.4239	+	4BPDesigned
302	PC-PJ-BV-BF-BT-BC-BU-DP-BA-BP-CA-EL-FP-BH-ER-RI-CC-DL	2.4794	+	4BPDesigned
303	PC-PJ-BV-BO-BU-BA-BP-CA-EL-FP-ER-RI-CC-DF	4.2288	-	4BPDesigned
304	PC-PJ-BV-BO-BU-BA-BP-CA-EL-FP-ER-RI-CC-DF	2.5325	-	4BPDesigned
305	PJ-BV-DP-EL-FP-BH-CG-ER-RI-CC-DF	16.9766	+	4BPDesigned
306	PJ-BV-DP-EL-FP-BH-CG-ER-RI-CC-DF	11.5993	+	4BPDesigned
307	PC-PJ-BU-BL-CA-FP-CH-CG-ER-RI-CC-DF	12.4108	-	4BPDesigned
308	PC-PJ-BU-BL-CA-FP-CH-CG-ER-RI-CC-DF	10.0841	-	4BPDesigned
309	PC-BO-DP-BL-BA-EL-FP-CH-BH-CG-ER-RI-CC-DF	3.108	+	4BPDesigned
310	PC-BO-DP-BL-BA-EL-FP-CH-BH-CG-ER-RI-CC-DF	2.6554	+	4BPDesigned
311	PC-PJ-BU-BA-EL-FP-CH-CG-ER-RI-CC-DF	12.9986	-	4BPDesigned
312	PC-PJ-BU-BA-EL-FP-CH-CG-ER-RI-CC-DF	10.0688	-	4BPDesigned
313	PC-PJ-BO-BC-BU-EL-FP-CG-ER-RI-CC-DL	11.4881	-	4BPDesigned
314	PC-PJ-BO-BC-BU-EL-FP-CG-ER-RI-CC-DL	7.9205	-	4BPDesigned
315	PC-PJ-BV-BU-BP-FP-BH-CG-ER-RI-CC	9.9371	-	4BPDesigned
316	PC-PJ-BV-BU-BP-FP-BH-CG-ER-RI-CC	6.3118	-	4BPDesigned
317	PC-BC-BU-BP-EL-FP-CH-ER-RI-CC-DF	6.5706	-	4BPDesigned
318	PC-BC-BU-BP-EL-FP-CH-ER-RI-CC-DF	4.9195	-	4BPDesigned
319	PC-PJ-BV-BO-BC-BY-BU-BP-FP-BH-CG-ER-RI-CC	5.2335	-	4BPDesigned
320	PC-PJ-BV-BO-BC-BY-BU-BP-FP-BH-CG-ER-RI-CC	4.5029	-	4BPDesigned
321	PC-PJ-BV-BF-BT-BC-BU-DP-BA-BP-CA-FP-BH-CG-ER-RI-CC-DL-DF	1.5491	+	4BPDesigned
322	PC-PJ-BV-BF-BT-BC-BU-DP-BA-BP-CA-FP-BH-CG-ER-RI-CC-DL-DF	1.3289	+	4BPDesigned
323	PJ-BV-BF-BT-BC-BY-DP-BA-CA-FP-BH-ER-RI-CC-DL	1.4381	+	4BPDesigned
324	PJ-BV-BF-BT-BC-BY-DP-BA-CA-FP-BH-ER-RI-CC-DL	1.2663	+	4BPDesigned
325	PC-BV-BF-BT-BC-BU-BA-BP-FP-BH-CG-ER-RI-CC-DL	2.5835	-	4BPDesigned
326	PC-BV-BF-BT-BC-BU-BA-BP-FP-BH-CG-ER-RI-CC-DL	1.4646	-	4BPDesigned
327	PC-PJ-BU-BP-EL-FP-CH-CG-ER-RI-CC-DL-DF	8.1467	-	4BPDesigned
328	PC-PJ-BU-BP-EL-FP-CH-CG-ER-RI-CC-DL-DF	6.3003	-	4BPDesigned
329	PJ-BV-BF-BT-BC-BY-BU-DP-BA-FP-CH-ER-RI-CC-DL-DF	1.2248	+	4BPDesigned
330	PJ-BV-BF-BT-BC-BY-BU-DP-BA-FP-CH-ER-RI-CC-DL-DF	1.4241	+	4BPDesigned
331	PC-PJ-BU-BL-EL-FP-CH-ER-RI-CC-DL	10.1058	-	4BPDesigned
332	PC-PJ-BU-BL-EL-FP-CH-ER-RI-CC-DL	8.8866	-	4BPDesigned
333	PC-PJ-BO-DP-BA-BP-CA-FP-BH-ER-RI-CC-DL	0.7522	+	4BPDesigned
334	PC-PJ-BO-DP-BA-BP-CA-FP-BH-ER-RI-CC-DL	0.6511	+	4BPDesigned
335	PJ-BV-BF-BT-BC-DP-BA-BP-CA-FP-BH-ER-RI-CC-DL	1.0263	+	4BPDesigned
336	PJ-BV-BF-BT-BC-DP-BA-BP-CA-FP-BH-ER-RI-CC-DL	0.9935	+	4BPDesigned
337	BO-BT-BC-BL-BP-EL-FP-CH-AC-BH-ER-RI-CC-DL-DF	31.5787	-	5BPRandom
338	BO-BT-BC-BL-BP-EL-FP-CH-AC-BH-ER-RI-CC-DL-DF	36.6116	-	5BPRandom
339	PC-PJ-BV-BO-BT-BC-DP-BL-EL-FP-CH-AC-ER-RI-CC	29.8835	+	5BPRandom
340	PC-PJ-BV-BO-BT-BC-DP-BL-EL-FP-CH-AC-ER-RI-CC	25.3023	+	5BPRandom
341	PC-PJ-BV-BF-BT-BP-EL-FP-AC-ER-RI-CC	51.4108	-	5BPRandom
342	PC-PJ-BV-BF-BT-BP-EL-FP-AC-ER-RI-CC	45.0974	-	5BPRandom
343	PC-BV-BF-DP-BL-BA-EL-FP-AC-BH-CG-ER-RI-CC-DF	34.7015	+	5BPRandom
344	PC-BV-BF-DP-BL-BA-EL-FP-AC-BH-CG-ER-RI-CC-DF	32.1074	+	5BPRandom
345	BL-BP-CA-FP-CH-AC-BH-ER-RI-CC-DF	48.6444	-	5BPRandom
346	BL-BP-CA-FP-CH-AC-BH-ER-RI-CC-DF	50.4045	-	5BPRandom
347	BV-BO-BT-DP-BA-CA-FP-AC-ER-RI-CC	31.7721	+	5BPRandom
348	BV-BO-BT-DP-BA-CA-FP-AC-ER-RI-CC	29.3188	+	5BPRandom
349	BF-BO-BC-BP-FP-CH-AC-ER-RI-CC-DL	24.8193	-	5BPRandom
350	BF-BO-BC-BP-FP-CH-AC-ER-RI-CC-DL	27.6526	-	5BPRandom
351	PJ-BV-BC-BU-FP-CH-AC-BH-CG-ER-RI-CC	33.4207	-	5BPRandom
352	PJ-BV-BC-BU-FP-CH-AC-BH-CG-ER-RI-CC	32.939	-	5BPRandom
353	PC-BV-BF-BU-BP-FP-CH-AC-ER-RI-CC	25.7965	-	5BPRandom
354	PC-BV-BF-BU-BP-FP-CH-AC-ER-RI-CC	28.1239	-	5BPRandom
355	BV-BC-BY-BA-CA-FP-AC-ER-RI-CC-DF	48.0447	-	5BPRandom
356	BV-BC-BY-BA-CA-FP-AC-ER-RI-CC-DF	43.4594	-	5BPRandom
357	PJ-BV-BO-BY-DP-BA-BP-CA-EL-FP-CH-AC-ER-RI-CC	29.124000000000002	+	5BPRandom
358	PJ-BV-BO-BY-DP-BA-BP-CA-EL-FP-CH-AC-ER-RI-CC	28.2949	+	5BPRandom
359	BO-DP-BL-BP-CA-FP-AC-ER-RI-CC-DF	23.6872	+	5BPRandom
360	BO-DP-BL-BP-CA-FP-AC-ER-RI-CC-DF	24.3062	+	5BPRandom
361	PC-BV-BC-BY-CA-EL-FP-AC-ER-RI-CC-DF	50.0723	-	5BPRandom
362	PC-BV-BC-BY-CA-EL-FP-AC-ER-RI-CC-DF	50.3544	-	5BPRandom
363	PC-BO-BY-BL-BP-EL-FP-AC-ER-RI-CC-DF	33.2971	-	5BPRandom
364	PC-BO-BY-BL-BP-EL-FP-AC-ER-RI-CC-DF	37.52	-	5BPRandom
365	PJ-BV-BT-BC-BA-EL-FP-AC-BH-ER-RI-CC	51.3379	-	5BPRandom
366	PJ-BV-BT-BC-BA-EL-FP-AC-BH-ER-RI-CC	48.1753	-	5BPRandom
367	PC-BV-BC-BA-FP-CH-AC-CG-ER-RI-CC-DF	28.9653	-	5BPRandom
368	PC-BV-BC-BA-FP-CH-AC-CG-ER-RI-CC-DF	27.0126	-	5BPRandom
369	PC-BO-BC-BY-BA-BP-FP-AC-ER-RI-CC-DF	26.6043	-	5BPRandom
370	PC-BO-BC-BY-BA-BP-FP-AC-ER-RI-CC-DF	30.9247	-	5BPRandom
371	BF-BO-BT-BU-BA-FP-CH-AC-BH-CG-ER-RI-CC-DF	34.6949	-	5BPRandom
372	BF-BO-BT-BU-BA-FP-CH-AC-BH-CG-ER-RI-CC-DF	33.8097	-	5BPRandom
373	PC-BU-BL-BA-CA-EL-FP-AC-ER-RI-CC	48.756	-	5BPRandom
374	PC-BU-BL-BA-CA-EL-FP-AC-ER-RI-CC	42.5973	-	5BPRandom
375	BO-BU-DP-BL-BP-FP-AC-ER-RI-CC-DL	25.2259	+	5BPRandom
376	BO-BU-DP-BL-BP-FP-AC-ER-RI-CC-DL	25.3863	+	5BPRandom
377	PJ-BY-DP-BL-BA-BP-EL-FP-CH-AC-ER-RI-CC	30.6634	+	5BPRandom
378	PJ-BY-DP-BL-BA-BP-EL-FP-CH-AC-ER-RI-CC	30.8401	+	5BPRandom
379	PC-BV-BY-BU-BA-FP-AC-CG-ER-RI-CC-DL	43.5927	-	5BPRandom
380	PC-BV-BY-BU-BA-FP-AC-CG-ER-RI-CC-DL	36.2982	-	5BPRandom
381	BV-BO-BT-BA-BP-CA-FP-AC-ER-RI-CC-DL-DF	28.0444	-	5BPRandom
382	BV-BO-BT-BA-BP-CA-FP-AC-ER-RI-CC-DL-DF	23.3715	-	5BPRandom
383	PC-PJ-BF-BO-BC-DP-FP-AC-ER-RI-CC	29.3814	+	5BPRandom
384	PC-PJ-BF-BO-BC-DP-FP-AC-ER-RI-CC	31.3091	+	5BPRandom
385	BF-BO-BU-BA-CA-FP-CH-AC-ER-RI-CC-DL-DF	28.1922	-	5BPRandom
386	BF-BO-BU-BA-CA-FP-CH-AC-ER-RI-CC-DL-DF	26.5912	-	5BPRandom
387	BV-BF-BT-BC-BU-BA-EL-FP-AC-CG-ER-RI-CC	45.9789	-	5BPRandom
388	BV-BF-BT-BC-BU-BA-EL-FP-AC-CG-ER-RI-CC	45.1444	-	5BPRandom
389	PC-PJ-BT-BC-DP-BP-EL-FP-AC-ER-RI-CC-DL-DF	27.3262	+	5BPRandom
390	PC-PJ-BT-BC-DP-BP-EL-FP-AC-ER-RI-CC-DL-DF	26.0859	+	5BPRandom
391	PC-BT-BC-BP-CA-EL-FP-CH-AC-BH-ER-RI-CC-DL-DF	45.8717	-	5BPRandom
392	PC-BT-BC-BP-CA-EL-FP-CH-AC-BH-ER-RI-CC-DL-DF	45.6186	-	5BPRandom
393	PC-BF-CA-EL-FP-AC-BH-CG-ER-RI-CC	44.9962	-	5BPRandom
394	PC-BF-CA-EL-FP-AC-BH-CG-ER-RI-CC	43.2683	-	5BPRandom
395	PC-PJ-BV-BF-BP-FP-AC-BH-ER-RI-CC-DL-DF	31.6772	-	5BPRandom
396	PC-PJ-BV-BF-BP-FP-AC-BH-ER-RI-CC-DL-DF	32.7227	-	5BPRandom
397	PC-PJ-BV-BO-BY-BU-BA-FP-CH-AC-BH-ER-RI-CC	29.1386	-	5BPRandom
398	PC-PJ-BV-BO-BY-BU-BA-FP-CH-AC-BH-ER-RI-CC	31.881999999999998	-	5BPRandom
399	PC-BV-BY-BP-CA-FP-CH-AC-CG-ER-RI-CC-DF	31.3123	-	5BPRandom
400	PC-BV-BY-BP-CA-FP-CH-AC-CG-ER-RI-CC-DF	31.4229	-	5BPRandom
401	PJ-BC-BY-DP-BA-FP-AC-ER-RI-CC-DF	28.2955	+	5BPRandom
402	PJ-BC-BY-DP-BA-FP-AC-ER-RI-CC-DF	25.2311	+	5BPRandom
403	PC-BL-BA-BP-FP-AC-CG-ER-RI-CC-DL	39.007	-	5BPRandom
404	PC-BL-BA-BP-FP-AC-CG-ER-RI-CC-DL	45.3387	-	5BPRandom
405	PC-BV-BF-BT-BY-EL-FP-AC-ER-RI-CC	46.1544	-	5BPRandom
406	PC-BV-BF-BT-BY-EL-FP-AC-ER-RI-CC	43.4513	-	5BPRandom
407	PJ-BO-BT-BY-BU-DP-FP-AC-BH-CG-ER-RI-CC-DL	43.543	+	5BPRandom
408	PJ-BO-BT-BY-BU-DP-FP-AC-BH-CG-ER-RI-CC-DL	39.506	+	5BPRandom
409	PC-BV-BF-BT-BU-DP-BL-FP-AC-CG-ER-RI-CC	31.3851	+	5BPRandom
410	PC-BV-BF-BT-BU-DP-BL-FP-AC-CG-ER-RI-CC	34.1577	+	5BPRandom
411	PC-PJ-BA-EL-FP-CH-AC-BH-CG-ER-RI-CC	44.8995	-	5BPRandom
412	PC-PJ-BA-EL-FP-CH-AC-BH-CG-ER-RI-CC	45.6942	-	5BPRandom
413	BT-BA-BP-EL-FP-AC-BH-ER-RI-CC-DL-DF	31.2259	-	5BPRandom
414	BT-BA-BP-EL-FP-AC-BH-ER-RI-CC-DL-DF	29.4321	-	5BPRandom
415	BV-BT-BC-BY-BU-BL-FP-CH-AC-CG-ER-RI-CC	30.0735	-	5BPRandom
416	BV-BT-BC-BY-BU-BL-FP-CH-AC-CG-ER-RI-CC	30.025	-	5BPRandom
417	BC-BL-EL-FP-CH-AC-ER-RI-CC-DL-DF	42.5617	-	5BPRandom
418	BC-BL-EL-FP-CH-AC-ER-RI-CC-DL-DF	48.5364	-	5BPRandom
419	PC-PJ-BV-BC-BP-FP-AC-ER-RI-CC-DL	32.6451	-	5BPRandom
420	PC-PJ-BV-BC-BP-FP-AC-ER-RI-CC-DL	35.8759	-	5BPRandom
421	PJ-BO-BY-BL-BA-FP-CH-AC-ER-RI-CC	32.8035	-	5BPRandom
422	PJ-BO-BY-BL-BA-FP-CH-AC-ER-RI-CC	34.7044	-	5BPRandom
423	PC-BV-BU-DP-BP-CA-EL-FP-CH-AC-ER-RI-CC	43.2481	+	5BPRandom
424	PC-BV-BU-DP-BP-CA-EL-FP-CH-AC-ER-RI-CC	48.8304	+	5BPRandom
425	PC-BO-BT-BY-BA-EL-FP-AC-BH-ER-RI-CC-DL	40.0254	-	5BPRandom
426	BV-BO-BT-BC-BU-BA-EL-FP-CH-AC-ER-RI-CC-DL-DF	35.5752	-	5BPRandom
427	BV-BO-BT-BC-BU-BA-EL-FP-CH-AC-ER-RI-CC-DL-DF	38.7498	-	5BPRandom
428	BC-DP-BL-BA-EL-FP-CH-AC-ER-RI-CC	37.56800000000001	+	5BPRandom
429	BC-DP-BL-BA-EL-FP-CH-AC-ER-RI-CC	35.3431	+	5BPRandom
430	PJ-BF-BT-BC-BY-BU-BL-BA-CA-FP-AC-CG-ER-RI-CC	43.4211	-	5BPRandom
431	PJ-BF-BT-BC-BY-BU-BL-BA-CA-FP-AC-CG-ER-RI-CC	43.7484	-	5BPRandom
432	PC-BV-BC-BU-DP-BA-CA-FP-AC-ER-RI-CC	26.0076	+	5BPRandom
433	PC-BV-BC-BU-DP-BA-CA-FP-AC-ER-RI-CC	28.701999999999998	+	5BPRandom
434	PJ-BO-BL-EL-FP-AC-BH-ER-RI-CC-DL	49.9986	-	5BPRandom
435	PJ-BO-BL-EL-FP-AC-BH-ER-RI-CC-DL	48.9384	-	5BPRandom
436	PJ-BF-BY-BA-BP-FP-AC-ER-RI-CC-DL	24.69400000000001	-	5BPRandom
437	PJ-BF-BY-BA-BP-FP-AC-ER-RI-CC-DL	28.9454	-	5BPRandom
438	BT-BA-BP-EL-FP-CH-AC-ER-RI-CC-DL	32.5153	-	5BPRandom
439	BT-BA-BP-EL-FP-CH-AC-ER-RI-CC-DL	33.5432	-	5BPRandom
440	PJ-BO-BL-CA-FP-CH-AC-BH-ER-RI-CC	45.3958	-	5BPRandom
441	PJ-BO-BL-CA-FP-CH-AC-BH-ER-RI-CC	40.603	-	5BPRandom
442	PC-BO-BY-DP-BP-CA-FP-AC-BH-ER-RI-CC-DL	25.1062	+	5BPRandom
443	PC-BO-BY-DP-BP-CA-FP-AC-BH-ER-RI-CC-DL	27.238000000000003	+	5BPRandom
444	BV-BF-BC-BY-DP-BL-CA-EL-FP-AC-ER-RI-CC-DF	49.9568	+	5BPRandom
445	BV-BF-BC-BY-DP-BL-CA-EL-FP-AC-ER-RI-CC-DF	47.1211	+	5BPRandom
446	PC-BO-BT-BU-BA-FP-AC-ER-RI-CC-DL	34.3155	-	5BPRandom
447	PC-BO-BT-BU-BA-FP-AC-ER-RI-CC-DL	32.395	-	5BPRandom
448	PC-BF-BT-BP-CA-FP-AC-CG-ER-RI-CC-DF	45.7938	-	5BPRandom
449	PC-BF-BT-BP-CA-FP-AC-CG-ER-RI-CC-DF	43.7366	-	5BPRandom
450	PC-PJ-BO-BY-DP-BA-BP-CA-FP-AC-ER-RI-CC	23.8142	+	5BPRandom
451	PC-PJ-BO-BY-DP-BA-BP-CA-FP-AC-ER-RI-CC	21.6644	+	5BPRandom
452	DP-BA-BP-CA-FP-CH-AC-CG-ER-RI-CC	33.9923	+	5BPRandom
453	DP-BA-BP-CA-FP-CH-AC-CG-ER-RI-CC	48.1108	+	5BPRandom
454	PC-PJ-BV-BT-BY-DP-CA-FP-CH-AC-ER-RI-CC-DF	27.2561	+	5BPRandom
455	PC-PJ-BV-BT-BY-DP-CA-FP-CH-AC-ER-RI-CC-DF	29.0417	+	5BPRandom
456	BV-BF-BC-BY-FP-AC-BH-ER-RI-CC-DL	42.0969	-	5BPRandom
457	BV-BF-BC-BY-FP-AC-BH-ER-RI-CC-DL	42.4253	-	5BPRandom
458	PC-BT-BU-BL-FP-AC-BH-ER-RI-CC-DF	37.262	-	5BPRandom
459	PC-BT-BU-BL-FP-AC-BH-ER-RI-CC-DF	44.9208	-	5BPRandom
460	PJ-BO-BL-BA-CA-EL-FP-AC-ER-RI-CC	49.0256	-	5BPRandom
461	PJ-BO-BL-BA-CA-EL-FP-AC-ER-RI-CC	53.4087	-	5BPRandom
462	BF-BT-BC-BY-CA-FP-AC-ER-RI-CC-DL	42.1904	-	5BPRandom
463	BF-BT-BC-BY-CA-FP-AC-ER-RI-CC-DL	44.1491	-	5BPRandom
464	PJ-BF-BO-BC-BY-BU-DP-BL-FP-AC-CG-ER-RI-CC	37.6319	+	5BPRandom
465	PJ-BF-BO-BC-BY-BU-DP-BL-FP-AC-CG-ER-RI-CC	40.4109	+	5BPRandom
466	BV-BF-BO-BC-BL-BP-FP-AC-CG-ER-RI-CC-DL	38.3249	-	5BPRandom
467	BV-BF-BO-BC-BL-BP-FP-AC-CG-ER-RI-CC-DL	41.8186	-	5BPRandom
468	BC-DP-BL-FP-AC-BH-ER-RI-CC-DL-DF	25.9001	+	5BPRandom
469	BC-DP-BL-FP-AC-BH-ER-RI-CC-DL-DF	25.2409	+	5BPRandom
470	BV-BF-BO-DP-CA-FP-CH-AC-BH-ER-RI-CC-DL	24.6763	+	5BPRandom
471	BV-BF-BO-DP-CA-FP-CH-AC-BH-ER-RI-CC-DL	27.5605	+	5BPRandom
472	PJ-BV-BF-BO-BC-BY-BL-CA-FP-CH-AC-CG-ER-RI-CC-DF	32.8603	-	5BPRandom
473	PJ-BV-BF-BO-BC-BY-BL-CA-FP-CH-AC-CG-ER-RI-CC-DF	37.8525	-	5BPRandom
474	BV-BF-BY-BP-CA-EL-FP-CH-AC-ER-RI-CC	50.6256	-	5BPRandom
475	BV-BF-BY-BP-CA-EL-FP-CH-AC-ER-RI-CC	49.7487	-	5BPRandom
476	PC-PJ-BV-BO-BU-BA-CA-FP-CH-AC-BH-CG-ER-RI-CC	32.5992	-	5BPRandom
477	PC-PJ-BV-BO-BU-BA-CA-FP-CH-AC-BH-CG-ER-RI-CC	41.8876	-	5BPRandom
478	PJ-BV-BF-BO-BC-BY-EL-FP-CH-AC-ER-RI-CC-DF	39.9961	-	5BPRandom
479	PJ-BV-BF-BO-BC-BY-EL-FP-CH-AC-ER-RI-CC-DF	42.4693	-	5BPRandom
480	PC-BO-BT-BC-DP-BL-BA-FP-CH-AC-BH-ER-RI-CC	23.9636	+	5BPRandom
481	PC-BO-BT-BC-DP-BL-BA-FP-CH-AC-BH-ER-RI-CC	22.747	+	5BPRandom
482	PC-BV-BT-BY-DP-BL-FP-AC-CG-ER-RI-CC	37.3524	+	5BPRandom
483	PC-BV-BT-BY-DP-BL-FP-AC-CG-ER-RI-CC	34.1486	+	5BPRandom
484	PC-PJ-BF-BY-CA-FP-AC-BH-ER-RI-CC	44.0689	-	5BPRandom
485	PC-PJ-BF-BY-CA-FP-AC-BH-ER-RI-CC	41.1015	-	5BPRandom
486	BO-BY-BL-CA-FP-CH-AC-CG-ER-RI-CC	40.3704	-	5BPRandom
487	BO-BY-BL-CA-FP-CH-AC-CG-ER-RI-CC	41.1746	-	5BPRandom
488	BF-BO-EL-FP-AC-CG-ER-RI-CC-DL-DF	45.0371	-	5BPRandom
489	BF-BO-EL-FP-AC-CG-ER-RI-CC-DL-DF	43.5362	-	5BPRandom
490	BV-BF-BA-BP-CA-FP-AC-ER-RI-CC-DL	29.8512	-	5BPRandom
491	BV-BF-BA-BP-CA-FP-AC-ER-RI-CC-DL	30.1151	-	5BPRandom
492	PC-PJ-BF-BO-BT-BC-BU-BL-FP-AC-ER-RI-CC-DL	41.6463	-	5BPRandom
493	PC-PJ-BF-BO-BT-BC-BU-BL-FP-AC-ER-RI-CC-DL	41.0027	-	5BPRandom
494	BV-BT-BU-DP-BL-BA-BP-EL-FP-AC-BH-ER-RI-CC	32.8663	+	5BPRandom
495	BV-BT-BU-DP-BL-BA-BP-EL-FP-AC-BH-ER-RI-CC	29.4479	+	5BPRandom
496	BV-BF-BY-DP-CA-FP-CH-AC-ER-RI-CC	30.2685	+	5BPRandom
497	BV-BF-BY-DP-CA-FP-CH-AC-ER-RI-CC	34.6517	+	5BPRandom
498	BV-BO-BC-BY-BU-EL-FP-AC-ER-RI-CC-DL	52.6119	-	5BPRandom
499	BV-BO-BC-BY-BU-EL-FP-AC-ER-RI-CC-DL	53.2412	-	5BPRandom
