# Supplementary material for: Design of synthetic human gut microbiome assembly and butyrate production
Source: Nat Commun. 2021 May 31;12:3254. doi: 10.1038/s41467-021-22938-y (PMC8166853; doi:10.1038/s41467-021-22938-y)
Supplement: Supplementary file 11 — Source Data [file 41467_2021_22938_MOESM11_ESM.zip › RawData/Figure3F_RawData.xlsx]

## Sheet: MainFigure
Species	Sulfide	Butyrate	OD	Acetate	Lactate
FP	0	11.22	0.224656	24.96	27.6946
FP	0	11.28	0.204656	22.1159	27.4283
FP	0	11.7	0.223656	21.8643	27.1014
FP	0	11.11	0.205656	23.3234	27.5511
FP	0.4	11.07	0.269656	21.2517	28.6509
FP	0.4	12.68	0.259656	21.9709	27.5835
FP	0.4	11.42	0.274656	21.4943	28.3253
FP	0.4	11.81	0.268656	21.2021	27.933
FP	0.8	9.7	0.216656	22.0018	29.1303
FP	0.8	8.82	0.200156	22.2966	28.7119
FP	0.8	8.16	0.199156	23.6854	28.241
FP	1.6	5.37	0.155656	24.3697	29.8918
FP	1.6	5.39	0.153156	22.5262	28.994
FP	1.6	4.96	0.146656	21.9151	30.8655
FP	1.6	3.38	0.102156	50.6506	30.3986
ER	0	6.65	0.244656	7.88384	39.0411
ER	0	6.6	0.252656	8.27621	39.1562
ER	0	6.36	0.259156	8.68823	38.7652
ER	0	6.62	0.251156	9.61751	38.7722
ER	0.4	7.09	0.409656	10.6369	44.6041
ER	0.4	7	0.351656	9.73308	42.6294
ER	0.4	7.69	0.362656	10.7197	44.2862
ER	0.4	8.11	0.365656	9.95633	43.423
ER	0.8	5.73	0.320156	6.97692	40.9904
ER	0.8	5.74	0.334156	8.52487	42.3718
ER	0.8	5.89	0.364156	8.63082	41.8688
ER	0.8	5.7	0.339656	7.87887	40.9805
ER	1.6	3.93	0.200156	4.05536	37.133
ER	1.6	4.42	0.204156	5.44909	39.4405
ER	1.6	4.54	0.205156	5.18339	39.5218
ER	1.6	5.06	0.213656	5.05948	38.7365
RI	0	2.99	0.0166562	4.63904	31.4364
RI	0	2.69	0.0166562	4.77077	31.1386
RI	0	2.73	0.0211562	3.89748	30.2076
RI	0	2.8	0.0216563	5.19513	30.8345
RI	0.4	2.67	0.0286562	3.7097	29.96
RI	0.4	3.07	0.0561562	4.01587	29.87
RI	0.4	3.15	0.0271563	4.42133	31.7088
RI	0.4	3.66	0.0321562	5.15923	32.7771
RI	0.8	2.13	0.0296562	2.87335	32.0436
RI	0.8	2.11	0.0356563	3.05484	31.8918
RI	0.8	1.57	0.0326563	2.53586	32.9821
RI	0.8	2.34	0.0301563	3.30138	33.2255
RI	1.6	1.59	0.0186562	1.30048	33.7838
RI	1.6	1.22	0.0221562	1.2223	33.3331
RI	1.6	1.78	0.0176562	1.22307	34.3511
RI	1.6	1.61	0.0151563	0.958557	33.6084
CC	0	19.35	1.50216	19.9697	47.7271
CC	0	17.99	1.40666	20.4844	48.465
CC	0	18.62	1.45016	21.8387	48.6926
CC	0	18.59	1.45316	21.5147	47.7331
CC	0.4	17.77	1.47816	21.0534	48.8917
CC	0.4	17.42	1.48916	20.0166	52.1093
CC	0.4	17.58	1.41366	21.1545	52.7873
CC	0.4	17.71	1.48166	20.9799	53.7532
CC	0.8	14.67	1.56966	19.152	59.7603
CC	0.8	13.8	1.52816	19.1761	60.7195
CC	0.8	14.35	1.53666	21.1518	60.2364
CC	0.8	13.27	1.55116	21.0147	58.9891
CC	1.6	12.48	1.65716	17.2455	66.6987
CC	1.6	10.46	1.51366	14.9671	66.0191
CC	1.6	12.72	1.60916	19.2461	89.3297
CC	1.6	13.47	1.63966	16.3637	66.8856
AC	0	28.01	1.50166	64.6147	31.2335
AC	0	25.31	1.36566	58.373	32.05
AC	0	30.29	1.52316	63.5524	28.3123
AC	0	26.13	1.41766	60.5602	32.7621
AC	0.4	34.95	1.76566	72.2805	25.537
AC	0.4	33.83	1.68266	74.9246	27.2147
AC	0.4	31.44	1.62766	73.5994	30.0275
AC	0.4	34.79	1.70316	69.7433	25.2326
AC	0.8	36.37	1.82516	77.381	25.8756
AC	0.8	34.93	1.79566	72.8626	26.0148
AC	0.8	35.27	1.82366	68.9978	25.5518
AC	0.8	31.12	1.66716	73.2079	31.207
AC	1.6	35.31	1.86066	74.8139	28.5506
AC	1.6	37.32	1.95916	71.8138	25.8208
AC	1.6	33.34	1.75866	72.5818	31.4165
AC	1.6	36.72	1.87966	65.9705	26.2191

## Sheet: Inset
Time	Lactate	Butyrate	OD	Sulfide
6.435	18.8576	7.45758	0.61475	1.6
6.435	19.2846	7.09048	0.57025	1.6
6.435	19.7413	5.82693	0.54725	1.6
6.435	22.659	10.5528	0.74325	0
6.435	22.4749	11.3261	0.84475	0
6.435	22.7203	10.8513	0.74625	0
8.61472	17.9904	17.0135	1.13775	1.6
8.61472	18.7951	15.9833	1.13175	1.6
8.61472	17.5156	16.8174	1.25025	1.6
8.61472	23.2715	16.4395	1.07525	0
8.61472	23.1711	16.8551	1.06075	0
8.61472	21.9523	18.6242	1.01525	0
24.4456	15.5991	25.4043	1.27825	1.6
24.4456	14.9191	25.1949	1.44875	1.6
24.4456	16.1646	24.7859	1.32825	1.6
24.4456	19.7119	28.7224	1.28575	0
24.4456	20.7384	27.071	1.29925	0
24.4456	18.7926	27.5549	1.24175	0
