# Supplementary material for: Design of synthetic human gut microbiome assembly and butyrate production
Source: Nat Commun. 2021 May 31;12:3254. doi: 10.1038/s41467-021-22938-y (PMC8166853; doi:10.1038/s41467-021-22938-y)
Supplement: Supplementary file 11 — Source Data [file 41467_2021_22938_MOESM11_ESM.zip › RawData/Figure4A_RawData.csv]

	Community	MeasuredButyrate	MedianButyratePrediction	20PctButyratePrediction	80PctButyratePrediction	Group
0	PC-BV-BO-BU-BA-BP-EL-FP-CH-AC-CG-ER-RI-CC-DF	27.32	37.66833395787834	35.61678358232761	40.63247378030642	AC+
1	PC-BV-BO-BU-BA-BP-EL-FP-CH-AC-CG-ER-RI-CC-DF	38.62	37.66833395787834	35.61678358232761	40.63247378030642	AC+
2	PC-BV-BA-BP-CA-EL-FP-AC-CG-ER-RI-CC-DF	29.11	43.89206873534826	41.5328016148373	47.04558388119362	AC+
3	PC-BV-BA-BP-CA-EL-FP-AC-CG-ER-RI-CC-DF	32.95	43.89206873534826	41.5328016148373	47.04558388119362	AC+
4	BY-DP-BP-FP-AC-BH-CG-ER-RI-CC-DL	21.56	27.526457014860632	26.638973883663596	29.46034311212744	AC+
5	BY-DP-BP-FP-AC-BH-CG-ER-RI-CC-DL	21.74	27.526457014860632	26.638973883663596	29.46034311212744	AC+
6	PC-BV-BO-BY-BL-BA-BP-FP-CH-AC-CG-ER-RI-CC-DF	27.25	27.645708236835105	25.495248187614514	30.475081766850145	AC+
7	PC-BV-BO-BY-BL-BA-BP-FP-CH-AC-CG-ER-RI-CC-DF	28.39	27.645708236835105	25.495248187614514	30.475081766850145	AC+
8	BV-BU-BL-BA-BP-CA-EL-FP-CH-AC-CG-ER-RI-CC-DF	29.03	43.775739771150704	41.32417442768184	46.65433247949395	AC+
9	BV-BU-BL-BA-BP-CA-EL-FP-CH-AC-CG-ER-RI-CC-DF	35.84	43.775739771150704	41.32417442768184	46.65433247949395	AC+
10	PC-PJ-BL-EL-FP-AC-BH-ER-RI-CC-DF	40.99	44.802006279207276	43.22758229087803	47.26021064683509	AC+
11	PC-PJ-BL-EL-FP-AC-BH-ER-RI-CC-DF	51.35	44.802006279207276	43.22758229087803	47.26021064683509	AC+
12	PC-PJ-BY-BA-BP-FP-AC-BH-CG-ER-RI-CC-DF	22.12	33.18648672294529	31.07661707217307	36.061397107004574	AC+
13	PC-PJ-BY-BA-BP-FP-AC-BH-CG-ER-RI-CC-DF	41.94	33.18648672294529	31.07661707217307	36.061397107004574	AC+
14	PC-PJ-BY-DP-BL-BA-FP-CH-AC-BH-ER-RI-CC-DL	18.82	22.093229713751416	21.22420311563034	23.291892376014843	AC+
15	PC-PJ-BY-DP-BL-BA-FP-CH-AC-BH-ER-RI-CC-DL	17.53	22.093229713751416	21.22420311563034	23.291892376014843	AC+
16	PC-BC-DP-BP-EL-FP-AC-CG-ER-RI-CC-DL	20.51	35.834320239393065	34.492088960073076	38.42235282683482	AC+
17	PC-BC-DP-BP-EL-FP-AC-CG-ER-RI-CC-DL	19.48	35.834320239393065	34.492088960073076	38.42235282683482	AC+
18	PC-PJ-BO-BL-EL-FP-AC-BH-ER-RI-CC	44.52	47.07945189026557	45.78100112141645	48.1103499972858	AC+
19	PC-PJ-BO-BL-EL-FP-AC-BH-ER-RI-CC	51.33	47.07945189026557	45.78100112141645	48.1103499972858	AC+
20	PJ-BY-BU-BL-BA-BP-FP-AC-BH-CG-ER-RI-CC-DF	27.03	35.07968451697698	33.29340086546725	37.73971503211658	AC+
21	PJ-BY-BU-BL-BA-BP-FP-AC-BH-CG-ER-RI-CC-DF	35.13	35.07968451697698	33.29340086546725	37.73971503211658	AC+
22	PC-BO-BL-EL-FP-CH-AC-ER-RI-CC-DF	47.05	40.78938120238698	38.86829490001208	43.399705131696905	AC+
23	PC-BO-BL-EL-FP-CH-AC-ER-RI-CC-DF	38.95	40.78938120238698	38.86829490001208	43.399705131696905	AC+
24	PJ-BY-BA-BP-CA-FP-CH-AC-BH-ER-RI-CC-DF	25.05	34.1426334943732	32.27527606548429	36.53419366925283	AC+
25	PJ-BY-BA-BP-CA-FP-CH-AC-BH-ER-RI-CC-DF	30.09	34.1426334943732	32.27527606548429	36.53419366925283	AC+
26	PC-PJ-BV-BO-BL-FP-AC-BH-ER-RI-CC	47.22	37.63231591267753	36.1544573524351	38.53624950300802	AC+
27	PC-PJ-BV-BO-BL-FP-AC-BH-ER-RI-CC	47.87	37.63231591267753	36.1544573524351	38.53624950300802	AC+
28	PC-PJ-BV-BU-BL-CA-EL-FP-CH-AC-CG-ER-RI-CC-DF	38.89	48.01672183200937	45.7925380989314	51.2764778701686	AC+
29	PC-PJ-BV-BU-BL-CA-EL-FP-CH-AC-CG-ER-RI-CC-DF	40.46	48.01672183200937	45.7925380989314	51.2764778701686	AC+
30	BV-BO-BL-BA-BP-CA-EL-FP-AC-BH-CG-ER-RI-CC	33.37	46.47174782369733	45.05652410919653	49.112842567105375	AC+
31	BV-BO-BL-BA-BP-CA-EL-FP-AC-BH-CG-ER-RI-CC	47.45	46.47174782369733	45.05652410919653	49.112842567105375	AC+
32	PC-PJ-BV-BO-BL-FP-CH-AC-ER-RI-CC	32.56	34.88349160344262	33.48740186125402	35.88485149009376	AC+
33	PC-PJ-BV-BO-BL-FP-CH-AC-ER-RI-CC	29.73	34.88349160344262	33.48740186125402	35.88485149009376	AC+
34	BY-BU-BA-BP-CA-FP-AC-BH-CG-ER-RI-CC-DF	30.81	39.20393013702275	37.15881280987839	42.02685986024017	AC+
35	BY-BU-BA-BP-CA-FP-AC-BH-CG-ER-RI-CC-DF	50.41	39.20393013702275	37.15881280987839	42.02685986024017	AC+
36	PC-BV-BO-BA-BP-EL-FP-CH-AC-CG-ER-RI-CC-DF	29.13	36.28072306293631	34.111395135581134	39.118611061098974	AC+
37	PC-BV-BO-BA-BP-EL-FP-CH-AC-CG-ER-RI-CC-DF	35.69	36.28072306293631	34.111395135581134	39.118611061098974	AC+
38	BY-BA-BP-FP-AC-BH-CG-ER-RI-CC-DF	26.98	33.38260709339743	31.427126285645343	36.1355756693621	AC+
39	BY-BA-BP-FP-AC-BH-CG-ER-RI-CC-DF	45.7	33.38260709339743	31.427126285645343	36.1355756693621	AC+
40	PC-BV-BO-BY-BL-BA-BP-FP-CH-AC-CG-ER-RI-CC	22.43	30.735367977314542	29.583485450643575	32.361592064142876	AC+
41	PC-BV-BO-BY-BL-BA-BP-FP-CH-AC-CG-ER-RI-CC	31.9	30.735367977314542	29.583485450643575	32.361592064142876	AC+
42	PC-BV-BL-BA-BP-CA-EL-FP-CH-AC-CG-ER-RI-CC-DF	32.67	41.48351870094936	39.00858238523103	44.63525967328924	AC+
43	PC-BV-BL-BA-BP-CA-EL-FP-CH-AC-CG-ER-RI-CC-DF	30.37	41.48351870094936	39.00858238523103	44.63525967328924	AC+
44	PC-PJ-BV-BL-BA-FP-AC-ER-RI-CC-DF	29.2	31.545034240946574	29.939450822241696	33.640551838971454	AC+
45	PC-PJ-BV-BL-BA-FP-AC-ER-RI-CC-DF	37.37	31.545034240946574	29.939450822241696	33.640551838971454	AC+
46	PJ-BU-BA-CA-FP-CH-AC-BH-ER-RI-CC	53.76	40.61955829799004	39.56209671732668	41.64798814457245	AC+
47	PJ-BU-BA-CA-FP-CH-AC-BH-ER-RI-CC	51.38	40.61955829799004	39.56209671732668	41.64798814457245	AC+
48	PC-BV-BO-BC-BY-DP-BL-BP-FP-CH-AC-ER-RI-CC-DL	17.1	21.330937870225448	20.66108476212147	22.15246820854015	AC+
49	PC-BV-BO-BC-BY-DP-BL-BP-FP-CH-AC-ER-RI-CC-DL	18.22	21.330937870225448	20.66108476212147	22.15246820854015	AC+
50	PJ-BV-BY-DP-BP-FP-AC-ER-RI-CC-DL-DF	21.41	21.4369593206519	20.04360425648516	23.996575785240843	AC+
51	PJ-BV-BY-DP-BP-FP-AC-ER-RI-CC-DL-DF	19.88	21.4369593206519	20.04360425648516	23.996575785240843	AC+
52	PC-PJ-BV-BO-BC-DP-BL-FP-AC-ER-RI-CC-DL	20.52	25.145115253834078	24.633628746402408	25.724752527997794	AC+
53	PC-PJ-BV-BO-BC-DP-BL-FP-AC-ER-RI-CC-DL	22.46	25.145115253834078	24.633628746402408	25.724752527997794	AC+
54	BO-BC-BY-DP-FP-AC-BH-ER-RI-CC-DL	24.45	27.242720999246103	26.549391763050306	28.172372104536812	AC+
55	BO-BC-BY-DP-FP-AC-BH-ER-RI-CC-DL	23.08	27.242720999246103	26.549391763050306	28.172372104536812	AC+
56	BO-BA-BP-CA-FP-CH-AC-BH-CG-ER-RI-CC-DF	26.67	34.31452355638126	32.13777700828619	37.10935729022279	AC+
57	BO-BA-BP-CA-FP-CH-AC-BH-CG-ER-RI-CC-DF	42.43	34.31452355638126	32.13777700828619	37.10935729022279	AC+
58	BV-BU-BA-BP-CA-EL-FP-AC-CG-ER-RI-CC-DF	29.16	46.18415485996678	43.838662021430224	48.808711027027485	AC+
59	BV-BU-BA-BP-CA-EL-FP-AC-CG-ER-RI-CC-DF	47.14	46.18415485996678	43.838662021430224	48.808711027027485	AC+
60	PC-BL-CA-EL-FP-CH-AC-BH-ER-RI-CC	64.46	49.43491699799944	48.356003594061406	51.25569300774555	AC+
61	PC-BL-CA-EL-FP-CH-AC-BH-ER-RI-CC	55.78	49.43491699799944	48.356003594061406	51.25569300774555	AC+
62	PC-BL-CA-EL-FP-CH-AC-BH-ER-RI-CC	50.7567	49.43491699799944	48.356003594061406	51.25569300774555	AC+
63	PC-BL-CA-EL-FP-CH-AC-BH-ER-RI-CC	48.5221	49.43491699799944	48.356003594061406	51.25569300774555	AC+
64	BV-BC-DP-EL-FP-CH-AC-BH-ER-RI-CC-DF	23.69	30.700529944840355	28.859891710991032	33.568101110398764	AC+
65	PC-BC-BY-BU-DP-BL-BP-FP-AC-ER-RI-CC-DL	21.85	27.122737549616513	26.496569715505835	28.053068672208187	AC+
66	PC-BC-BY-BU-DP-BL-BP-FP-AC-ER-RI-CC-DL	19.17	27.122737549616513	26.496569715505835	28.053068672208187	AC+
67	BY-DP-BP-CA-FP-AC-BH-CG-ER-RI-CC-DL	21.67	31.950483153367944	30.699442496300996	34.854738755298094	AC+
68	BY-DP-BP-CA-FP-AC-BH-CG-ER-RI-CC-DL	22.71	31.950483153367944	30.699442496300996	34.854738755298094	AC+
69	PJ-BC-DP-CA-FP-CH-AC-ER-RI-CC-DL-DF	22.31	27.281365390497093	25.235143644386806	30.77861583336805	AC+
70	PJ-BC-DP-CA-FP-CH-AC-ER-RI-CC-DL-DF	24.53	27.281365390497093	25.235143644386806	30.77861583336805	AC+
71	PJ-BC-DP-BA-FP-CH-AC-BH-ER-RI-CC-DL	17.14	23.109404312634286	22.444131010259824	23.95667449285643	AC+
72	PJ-BC-DP-BA-FP-CH-AC-BH-ER-RI-CC-DL	15.83	23.109404312634286	22.444131010259824	23.95667449285643	AC+
73	PC-BO-DP-BP-FP-AC-BH-CG-ER-RI-CC-DL	22.17	25.584602565928126	24.975484205837336	28.261574799176685	AC+
74	PC-BO-DP-BP-FP-AC-BH-CG-ER-RI-CC-DL	22.14	25.584602565928126	24.975484205837336	28.261574799176685	AC+
75	BV-BC-DP-EL-FP-CH-AC-ER-RI-CC-DF	22.43	30.429445828015606	28.602568017405837	33.300051877425325	AC+
76	BV-BC-DP-EL-FP-CH-AC-ER-RI-CC-DF	27.06	30.429445828015606	28.602568017405837	33.300051877425325	AC+
77	BV-BO-BL-CA-EL-FP-AC-BH-ER-RI-CC	67.07	50.47048792923447	49.301625265803146	51.8073010481884	AC+
78	BV-BO-BL-CA-EL-FP-AC-BH-ER-RI-CC	56.45	50.47048792923447	49.301625265803146	51.8073010481884	AC+
79	BV-BO-BL-CA-EL-FP-AC-BH-ER-RI-CC	55.6934	50.47048792923447	49.301625265803146	51.8073010481884	AC+
80	BV-BO-BL-CA-EL-FP-AC-BH-ER-RI-CC	53.4429	50.47048792923447	49.301625265803146	51.8073010481884	AC+
81	PC-BO-CA-FP-CH-AC-BH-ER-RI-CC-DF	38.69	36.995454613820016	35.14496706077423	39.683391140896475	AC+
82	PC-BO-CA-FP-CH-AC-BH-ER-RI-CC-DF	44.85	36.995454613820016	35.14496706077423	39.683391140896475	AC+
83	PJ-BV-BO-BL-BA-CA-FP-CH-AC-ER-RI-CC-DF	31.27	33.162537363133374	31.51742549879572	35.540683371220545	AC+
84	PJ-BV-BO-BL-BA-CA-FP-CH-AC-ER-RI-CC-DF	35.86	33.162537363133374	31.51742549879572	35.540683371220545	AC+
85	PC-PJ-BA-CA-EL-FP-AC-BH-ER-RI-CC	61.34	48.88092549322115	47.651385927032756	50.50422790316645	AC+
86	PC-PJ-BA-CA-EL-FP-AC-BH-ER-RI-CC	54.93	48.88092549322115	47.651385927032756	50.50422790316645	AC+
87	PC-PJ-BC-DP-FP-AC-BH-ER-RI-CC-DF	23.88	25.073759027087277	23.5146052201774	28.246661856629668	AC+
88	PC-PJ-BC-DP-FP-AC-BH-ER-RI-CC-DF	25.83	25.073759027087277	23.5146052201774	28.246661856629668	AC+
89	PC-BV-BO-EL-FP-CH-AC-ER-RI-CC-DF	35.52	39.56687136013905	37.82548959162107	42.34237595990835	AC+
90	PC-BV-BO-EL-FP-CH-AC-ER-RI-CC-DF	33.26	39.56687136013905	37.82548959162107	42.34237595990835	AC+
91	PJ-BV-BU-BL-FP-AC-BH-CG-ER-RI-CC-DF	50.49	38.498415886563436	37.10652277836353	41.219316292449044	AC+
92	PC-BV-BO-BA-BP-FP-AC-CG-ER-RI-CC-DF	27.95	30.07218577095518	27.993681207242155	32.61220562450704	AC+
93	PC-BV-BO-BA-BP-FP-AC-CG-ER-RI-CC-DF	43.81	30.07218577095518	27.993681207242155	32.61220562450704	AC+
94	PJ-BO-BY-BA-BP-FP-AC-ER-RI-CC-DF	25.03	30.820806945883113	28.98759204952326	33.03735037007729	AC+
95	PJ-BO-BY-BA-BP-FP-AC-ER-RI-CC-DF	27.77	30.820806945883113	28.98759204952326	33.03735037007729	AC+
96	PJ-BO-BY-BA-BP-FP-AC-ER-RI-CC-DF	31.8956	30.820806945883113	28.98759204952326	33.03735037007729	AC+
97	PJ-BO-BY-BA-BP-FP-AC-ER-RI-CC-DF	33.8227	30.820806945883113	28.98759204952326	33.03735037007729	AC+
98	PJ-BC-DP-BL-FP-AC-BH-ER-RI-CC-DF	24.3	25.31497138845247	24.067683011338637	28.48166375541882	AC+
99	PJ-BC-DP-BL-FP-AC-BH-ER-RI-CC-DF	26.13	25.31497138845247	24.067683011338637	28.48166375541882	AC+
100	BO-BC-DP-BP-CA-FP-CH-AC-BH-CG-ER-RI-CC-DL-DF	17.52	26.446940656452995	24.064406406188183	29.975134687181516	AC+
101	BO-BC-DP-BP-CA-FP-CH-AC-BH-CG-ER-RI-CC-DL-DF	17.15	26.446940656452995	24.064406406188183	29.975134687181516	AC+
102	BV-BC-DP-BP-CA-FP-AC-BH-CG-ER-RI-CC-DL	19.72	30.83784453450462	30.038944360323676	34.044429973556966	AC+
103	BV-BC-DP-BP-CA-FP-AC-BH-CG-ER-RI-CC-DL	20.76	30.83784453450462	30.038944360323676	34.044429973556966	AC+
104	PJ-BV-BO-BA-BP-CA-FP-CH-AC-CG-ER-RI-CC-DF	28.29	33.14359662381243	31.024969193978777	35.86558421464966	AC+
105	PJ-BV-BO-BA-BP-CA-FP-CH-AC-CG-ER-RI-CC-DF	25.97	33.14359662381243	31.024969193978777	35.86558421464966	AC+
106	PJ-BV-BO-BA-BP-CA-FP-CH-AC-CG-ER-RI-CC-DF	29.8604	33.14359662381243	31.024969193978777	35.86558421464966	AC+
107	PJ-BV-BO-BA-BP-CA-FP-CH-AC-CG-ER-RI-CC-DF	32.8677	33.14359662381243	31.024969193978777	35.86558421464966	AC+
108	PJ-BU-BL-BA-CA-EL-FP-CH-AC-CG-ER-RI-CC-DF	48.26	47.328492596613046	44.88521227263182	50.409370213958454	AC+
109	PJ-BU-BL-BA-CA-EL-FP-CH-AC-CG-ER-RI-CC-DF	48.78	47.328492596613046	44.88521227263182	50.409370213958454	AC+
110	PJ-BV-BC-DP-FP-CH-AC-ER-RI-CC-DF	22.62	21.916973695429697	20.650487738336807	24.99341465924517	AC+
111	PJ-BV-BC-DP-FP-CH-AC-ER-RI-CC-DF	25.81	21.916973695429697	20.650487738336807	24.99341465924517	AC+
112	PJ-BY-DP-BP-FP-AC-BH-ER-RI-CC-DL	20.3	26.286490951555702	25.573000488947745	27.28186045976285	AC+
113	PJ-BY-DP-BP-FP-AC-BH-ER-RI-CC-DL	16.54	26.286490951555702	25.573000488947745	27.28186045976285	AC+
114	BV-BA-BP-EL-FP-CH-AC-CG-ER-RI-CC-DF	28.73	38.05179687364456	35.94683101952567	40.629156083655886	AC+
115	BV-BA-BP-EL-FP-CH-AC-CG-ER-RI-CC-DF	30.71	38.05179687364456	35.94683101952567	40.629156083655886	AC+
116	PC-PJ-BV-BO-BC-BY-DP-BL-BP-FP-CH-AC-ER-RI-CC-DL	17.22	21.779541158244317	21.068171418859215	22.585336195652335	AC+
117	PC-PJ-BV-BO-BC-BY-DP-BL-BP-FP-CH-AC-ER-RI-CC-DL	16.53	21.779541158244317	21.068171418859215	22.585336195652335	AC+
118	PC-PJ-BO-BY-DP-BP-EL-FP-AC-BH-ER-RI-CC-DL	21.32	33.33027441316077	32.435063652663914	35.16282584595007	AC+
119	PC-PJ-BO-BY-DP-BP-EL-FP-AC-BH-ER-RI-CC-DL	21.36	33.33027441316077	32.435063652663914	35.16282584595007	AC+
120	PC-BO-BY-BL-BA-BP-FP-AC-ER-RI-CC-DF	22.42	29.48428180811046	27.681349260197386	31.682074724016758	AC+
121	PC-BO-BY-BL-BA-BP-FP-AC-ER-RI-CC-DF	36.7	29.48428180811046	27.681349260197386	31.682074724016758	AC+
122	PC-BU-BA-CA-FP-AC-BH-ER-RI-CC-DF	46.46	38.45556381248519	36.73316539212476	41.240173435080564	AC+
123	PC-BU-BA-CA-FP-AC-BH-ER-RI-CC-DF	51.63	38.45556381248519	36.73316539212476	41.240173435080564	AC+
124	PJ-BO-BY-BA-BP-FP-AC-BH-ER-RI-CC-DF	23.74	31.07635990714849	29.212615355681766	33.27352111430176	AC+
125	PJ-BO-BY-BA-BP-FP-AC-BH-ER-RI-CC-DF	42.36	31.07635990714849	29.212615355681766	33.27352111430176	AC+
126	PC-BV-BO-BL-BA-BP-FP-AC-BH-CG-ER-RI-CC-DF	25.43	30.139740879702934	28.115181099015565	32.4763801386245	AC+
127	PC-BV-BO-BL-BA-BP-FP-AC-BH-CG-ER-RI-CC-DF	33.76	30.139740879702934	28.115181099015565	32.4763801386245	AC+
128	PJ-BF-BC-BY-DP-FP-AC-BH-ER-RI-CC	24.95	28.49745777338199	27.19285101584814	29.709960758251988	AC+
129	PJ-BF-BC-BY-DP-FP-AC-BH-ER-RI-CC	26.26	28.49745777338199	27.19285101584814	29.709960758251988	AC+
130	BV-BU-BA-CA-EL-FP-AC-BH-ER-RI-CC-DF	57.19	46.45217877252321	44.77680509220098	49.334678901938176	AC+
131	BV-BU-BA-CA-EL-FP-AC-BH-ER-RI-CC-DF	51.91	46.45217877252321	44.77680509220098	49.334678901938176	AC+
132	PC-PJ-BV-BC-DP-FP-CH-AC-ER-RI-CC-DF	23.29	21.360153362865873	19.921360769881538	24.2162559437993	AC+
133	PC-PJ-BV-BC-DP-FP-CH-AC-ER-RI-CC-DF	23.56	21.360153362865873	19.921360769881538	24.2162559437993	AC+
134	PC-BV-BO-BU-CA-EL-FP-CH-AC-ER-RI-CC-DF	41.26	45.06081722505053	43.16661057606283	48.18101882617081	AC+
135	PC-BV-BO-BU-CA-EL-FP-CH-AC-ER-RI-CC-DF	38.77	45.06081722505053	43.16661057606283	48.18101882617081	AC+
136	BO-BC-DP-BP-FP-AC-CG-ER-RI-CC-DL-DF	21.19	24.02040000721568	21.891176808768805	27.191589725877527	AC+
137	BO-BC-DP-BP-FP-AC-CG-ER-RI-CC-DL-DF	20.52	24.02040000721568	21.891176808768805	27.191589725877527	AC+
138	PJ-BO-BY-BA-BP-EL-FP-AC-BH-CG-ER-RI-CC	30.9	44.363519391401105	42.86747057984313	46.246224126416465	AC+
139	PJ-BO-BY-BA-BP-EL-FP-AC-BH-CG-ER-RI-CC	50.77	44.363519391401105	42.86747057984313	46.246224126416465	AC+
140	PC-PJ-BL-BA-CA-FP-AC-BH-ER-RI-CC	42.78	40.472741019349186	39.3020079547977	41.68285377646852	AC+
141	PC-PJ-BL-BA-CA-FP-AC-BH-ER-RI-CC	49.26	40.472741019349186	39.3020079547977	41.68285377646852	AC+
142	PJ-BO-BY-DP-BA-BP-FP-AC-BH-ER-RI-CC-DL	15.08	22.465837554124302	21.831026404503035	23.403098851833647	AC+
143	PJ-BO-BY-DP-BA-BP-FP-AC-BH-ER-RI-CC-DL	14.81	22.465837554124302	21.831026404503035	23.403098851833647	AC+
144	PJ-BT-BC-BY-DP-FP-AC-BH-ER-RI-CC	25.6	27.913418426507786	27.146276428839506	28.869754036288448	AC+
145	PJ-BT-BC-BY-DP-FP-AC-BH-ER-RI-CC	28.62	27.913418426507786	27.146276428839506	28.869754036288448	AC+
146	PC-PJ-BV-BO-CA-FP-AC-BH-ER-RI-CC	62.57	41.92057844312667	40.349763800389525	42.94565784912416	AC+
147	PC-PJ-BV-BO-CA-FP-AC-BH-ER-RI-CC	51.92	41.92057844312667	40.349763800389525	42.94565784912416	AC+
148	PC-PJ-BO-BY-BL-BA-BP-EL-FP-AC-BH-CG-ER-RI-CC	32.21	43.51118869206216	42.024562331818196	45.48897764899803	AC+
149	PC-PJ-BO-BY-BL-BA-BP-EL-FP-AC-BH-CG-ER-RI-CC	34.3	43.51118869206216	42.024562331818196	45.48897764899803	AC+
150	BY-DP-CA-FP-CH-AC-BH-ER-RI-CC-DL	24.54	29.721902363742586	28.62871152677718	31.88261363597121	AC+
151	BY-DP-CA-FP-CH-AC-BH-ER-RI-CC-DL	24.47	29.721902363742586	28.62871152677718	31.88261363597121	AC+
152	PC-PJ-BL-BA-CA-EL-FP-CH-AC-BH-ER-RI-CC	54.28	46.3676791409693	45.19686929272248	47.975028557367644	AC+
153	PC-PJ-BL-BA-CA-EL-FP-CH-AC-BH-ER-RI-CC	52.68	46.3676791409693	45.19686929272248	47.975028557367644	AC+
154	PC-PJ-BV-BA-CA-FP-AC-ER-RI-CC-DF	46.41	36.11316750518992	34.140932208031984	38.7173223222964	AC+
155	PC-PJ-BL-BA-BP-CA-FP-CH-AC-CG-ER-RI-CC-DF	26.51	34.64538810227585	32.233632937010114	37.40407443735421	AC+
156	PC-PJ-BL-BA-BP-CA-FP-CH-AC-CG-ER-RI-CC-DF	46.66	34.64538810227585	32.233632937010114	37.40407443735421	AC+
157	PC-BV-BO-BL-FP-CH-AC-ER-RI-CC-DF	31.49	30.955352870196343	29.289489691375216	33.56456312964921	AC+
158	PC-BV-BO-BL-FP-CH-AC-ER-RI-CC-DF	29.21	30.955352870196343	29.289489691375216	33.56456312964921	AC+
159	PC-PJ-BV-BO-BA-FP-AC-ER-RI-CC-DF	28.65	30.61931520443057	28.79641042356244	32.671569421699374	AC+
160	PC-PJ-BV-BO-BA-FP-AC-ER-RI-CC-DF	45.98	30.61931520443057	28.79641042356244	32.671569421699374	AC+
161	BY-BA-BP-CA-FP-AC-BH-ER-RI-CC-DF	23.95	36.13567271117339	34.13277008385445	38.42002745338156	AC+
162	BY-BA-BP-CA-FP-AC-BH-ER-RI-CC-DF	31.05	36.13567271117339	34.13277008385445	38.42002745338156	AC+
163	BO-BL-BA-BP-EL-FP-CH-AC-CG-ER-RI-CC-DL-DF	26.05	36.66746646082603	34.63611992139652	39.670940729060824	AC+
164	BO-BL-BA-BP-EL-FP-CH-AC-CG-ER-RI-CC-DL-DF	31.75	36.66746646082603	34.63611992139652	39.670940729060824	AC+
165	PC-PJ-BV-BA-FP-AC-BH-ER-RI-CC-DF	33.14	32.03188632490086	30.304868967786597	34.255927675672176	AC+
166	PC-PJ-BV-BA-FP-AC-BH-ER-RI-CC-DF	46.21	32.03188632490086	30.304868967786597	34.255927675672176	AC+
167	PC-PJ-BV-BU-BL-BA-FP-AC-ER-RI-CC	32.3	36.36318876767396	35.17667089502977	37.272913030262686	AC+
168	PC-PJ-BV-BU-BL-BA-FP-AC-ER-RI-CC	46.81	36.36318876767396	35.17667089502977	37.272913030262686	AC+
169	PC-PJ-BF-BU-BA-BP-CA-EL-FP-CH-CG-ER-RI-CC-DF	6.4562	8.607429776416275	5.447045810749232	14.095624038556082	AC-
170	PC-PJ-BF-BU-BA-BP-CA-EL-FP-CH-CG-ER-RI-CC-DF	5.0876	8.607429776416275	5.447045810749232	14.095624038556082	AC-
171	PC-BO-BY-DP-BP-EL-FP-ER-RI-CC-DF	3.4418	8.56373640652126	5.442896296902094	14.741581498404564	AC-
172	PC-BO-BY-DP-BP-EL-FP-ER-RI-CC-DF	2.1882	8.56373640652126	5.442896296902094	14.741581498404564	AC-
173	PC-PJ-BO-BU-DP-BP-CA-EL-FP-BH-ER-RI-CC	4.0458	11.456183431413947	8.51199818132487	16.945263752241946	AC-
174	PC-PJ-BO-BU-DP-BP-CA-EL-FP-BH-ER-RI-CC	3.5539	11.456183431413947	8.51199818132487	16.945263752241946	AC-
175	PC-BL-BA-CA-FP-CH-BH-ER-RI-CC-DF	3.9025	8.90834881211687	6.603697937718259	12.199449524230655	AC-
176	PC-BL-BA-CA-FP-CH-BH-ER-RI-CC-DF	2.998	8.90834881211687	6.603697937718259	12.199449524230655	AC-
177	PJ-BV-BF-BT-BC-DP-BA-CA-EL-FP-BH-ER-RI-CC-DL-DF	3.2876	5.301124227130124	2.4885010566938295	10.061027138025805	AC-
178	PJ-BV-BF-BT-BC-DP-BA-CA-EL-FP-BH-ER-RI-CC-DL-DF	2.9536	5.301124227130124	2.4885010566938295	10.061027138025805	AC-
179	BV-BF-BT-BC-BU-BA-EL-FP-ER-RI-CC-DL-DF	4.1431	3.612063970578485	1.3915048909092806	6.397584951686707	AC-
180	BV-BF-BT-BC-BU-BA-EL-FP-ER-RI-CC-DL-DF	2.5463	3.612063970578485	1.3915048909092806	6.397584951686707	AC-
181	PC-BV-BF-BT-BC-BU-DP-BA-BP-EL-FP-ER-RI-CC-DL-DF	2.7128	0.969311644294597	-1.081730104913441	4.133274288308191	AC-
182	PC-BV-BF-BT-BC-BU-DP-BA-BP-EL-FP-ER-RI-CC-DL-DF	2.233	0.969311644294597	-1.081730104913441	4.133274288308191	AC-
183	PC-BV-BO-DP-BA-CA-FP-BH-ER-RI-CC	1.5314	7.1000408276197025	5.535769768960525	10.934994311473858	AC-
184	PC-BV-BO-DP-BA-CA-FP-BH-ER-RI-CC	1.4335	7.1000408276197025	5.535769768960525	10.934994311473858	AC-
185	PC-PJ-BV-BO-BC-BY-BU-BP-EL-FP-BH-CG-ER-RI-CC	4.9726	10.300812228503851	7.411559990770544	13.742469127380637	AC-
186	PC-PJ-BV-BO-BC-BY-BU-BP-EL-FP-BH-CG-ER-RI-CC	3.6522	10.300812228503851	7.411559990770544	13.742469127380637	AC-
187	BV-BF-BT-BC-BU-DP-BA-EL-FP-BH-CG-ER-RI-CC-DL-DF	3.1239999999999997	5.646649361080105	3.1236255670415156	9.70283481060898	AC-
188	BV-BF-BT-BC-BU-DP-BA-EL-FP-BH-CG-ER-RI-CC-DL-DF	3.1322	5.646649361080105	3.1236255670415156	9.70283481060898	AC-
189	PJ-BO-BL-BA-BP-CA-FP-CH-ER-RI-CC-DF	3.7094	6.367071270634036	4.0060209094678285	10.488789959367168	AC-
190	PJ-BO-BL-BA-BP-CA-FP-CH-ER-RI-CC-DF	2.8285	6.367071270634036	4.0060209094678285	10.488789959367168	AC-
191	PC-BV-BF-BT-BC-BU-BA-CA-FP-ER-RI-CC-DL-DF	1.6469	2.7253809547430485	0.4016509625153525	5.965405231505105	AC-
192	PC-BV-BF-BT-BC-BU-BA-CA-FP-ER-RI-CC-DL-DF	1.6711	2.7253809547430485	0.4016509625153525	5.965405231505105	AC-
193	PC-BV-BO-BU-BL-BA-CA-EL-FP-ER-RI-CC-DF	4.7209	6.471555573938497	4.668776792342774	8.72777862536892	AC-
194	PC-BV-BO-BU-BL-BA-CA-EL-FP-ER-RI-CC-DF	3.87	6.471555573938497	4.668776792342774	8.72777862536892	AC-
195	PC-PJ-BU-DP-BL-BA-CA-FP-CH-ER-RI-CC-DF	2.0109	5.715687830687802	3.162346718186977	10.136393703430372	AC-
196	PC-PJ-BU-DP-BL-BA-CA-FP-CH-ER-RI-CC-DF	2.0156	5.715687830687802	3.162346718186977	10.136393703430372	AC-
197	PJ-DP-BL-BA-CA-EL-FP-BH-ER-RI-CC-DF	1.9669	8.649004452057568	6.307618296272425	12.894783412123468	AC-
198	PJ-DP-BL-BA-CA-EL-FP-BH-ER-RI-CC-DF	2.3362	8.649004452057568	6.307618296272425	12.894783412123468	AC-
199	PC-BF-BT-BC-BA-FP-CH-CG-ER-RI-CC-DL-DF	2.9776	4.78867380363886	2.326389239695736	8.7928537794883	AC-
200	PC-BF-BT-BC-BA-FP-CH-CG-ER-RI-CC-DL-DF	2.7939	4.78867380363886	2.326389239695736	8.7928537794883	AC-
201	PC-BV-BF-BT-BC-BY-DP-BA-EL-FP-BH-CG-ER-RI-CC-DL-DF	3.0806	5.471698331317773	2.8438974471471283	9.899599734219006	AC-
202	PC-BV-BF-BT-BC-BY-DP-BA-EL-FP-BH-CG-ER-RI-CC-DL-DF	2.7696	5.471698331317773	2.8438974471471283	9.899599734219006	AC-
203	PC-PJ-BO-DP-BP-CA-FP-BH-ER-RI-CC	3.6002	11.168767528492463	8.54886550415863	17.048727379353807	AC-
204	PC-PJ-BO-DP-BP-CA-FP-BH-ER-RI-CC	2.8324	11.168767528492463	8.54886550415863	17.048727379353807	AC-
205	PJ-BV-BC-BY-DP-BP-CA-FP-CH-BH-ER-RI-CC	1.3586	8.430026021588613	6.148455050798647	12.078895142018022	AC-
206	PJ-BV-BC-BY-DP-BP-CA-FP-CH-BH-ER-RI-CC	1.3947	8.430026021588613	6.148455050798647	12.078895142018022	AC-
207	PJ-BF-BO-BT-BY-BA-FP-BH-ER-RI-CC-DF	3.3367	7.593017395295384	3.347848456500641	12.779607362743578	AC-
208	PJ-BF-BO-BT-BY-BA-FP-BH-ER-RI-CC-DF	3.7513	7.593017395295384	3.347848456500641	12.779607362743578	AC-
209	PJ-BV-BU-DP-BA-FP-CH-ER-RI-CC-DF	2.0679	4.723573346890658	3.2496676381186367	7.209199767197867	AC-
210	PJ-BV-BU-DP-BA-FP-CH-ER-RI-CC-DF	1.462	4.723573346890658	3.2496676381186367	7.209199767197867	AC-
211	PJ-BV-BC-BY-BU-DP-BP-FP-CH-BH-ER-RI-CC-DF	1.4121	5.4277212444812495	3.05610886344896	8.753039539103185	AC-
212	PJ-BV-BC-BY-BU-DP-BP-FP-CH-BH-ER-RI-CC-DF	1.0914	5.4277212444812495	3.05610886344896	8.753039539103185	AC-
213	PJ-BO-BL-BA-BP-CA-FP-CH-ER-RI-CC-DL	1.9065	8.143400882315266	5.245585035155962	12.736447217678482	AC-
214	PJ-BO-BL-BA-BP-CA-FP-CH-ER-RI-CC-DL	1.9069999999999998	8.143400882315266	5.245585035155962	12.736447217678482	AC-
215	PC-PJ-BV-BO-BU-EL-FP-BH-CG-ER-RI-CC	9.8723	13.816527309674541	12.427693968569997	15.465629601664949	AC-
216	PC-PJ-BV-BO-BU-EL-FP-BH-CG-ER-RI-CC	6.3575	13.816527309674541	12.427693968569997	15.465629601664949	AC-
217	PC-PJ-BV-BF-BT-BC-BU-DP-BA-BP-CA-EL-FP-BH-ER-RI-CC-DL	2.4239	4.312479481074109	2.2861908660227104	8.604900243422136	AC-
218	PC-PJ-BV-BF-BT-BC-BU-DP-BA-BP-CA-EL-FP-BH-ER-RI-CC-DL	2.4794	4.312479481074109	2.2861908660227104	8.604900243422136	AC-
219	PC-PJ-BV-BO-BU-BA-BP-CA-EL-FP-ER-RI-CC-DF	4.2288	5.163651447346319	2.996243567431934	7.786760897424479	AC-
220	PC-PJ-BV-BO-BU-BA-BP-CA-EL-FP-ER-RI-CC-DF	2.5325	5.163651447346319	2.996243567431934	7.786760897424479	AC-
221	PJ-BV-DP-EL-FP-BH-CG-ER-RI-CC-DF	16.9766	11.227148137312977	9.35306352261539	13.823610493911502	AC-
222	PJ-BV-DP-EL-FP-BH-CG-ER-RI-CC-DF	11.5993	11.227148137312977	9.35306352261539	13.823610493911502	AC-
223	PC-PJ-BU-BL-CA-FP-CH-CG-ER-RI-CC-DF	12.4108	12.435399038062311	10.442018057521512	15.847147290878242	AC-
224	PC-PJ-BU-BL-CA-FP-CH-CG-ER-RI-CC-DF	10.0841	12.435399038062311	10.442018057521512	15.847147290878242	AC-
225	PC-BO-DP-BL-BA-EL-FP-CH-BH-CG-ER-RI-CC-DF	3.108	6.237169300156084	3.404755573700201	11.658429037331732	AC-
226	PC-BO-DP-BL-BA-EL-FP-CH-BH-CG-ER-RI-CC-DF	2.6554	6.237169300156084	3.404755573700201	11.658429037331732	AC-
227	PC-PJ-BU-BA-EL-FP-CH-CG-ER-RI-CC-DF	12.9986	9.57913319890109	7.299846956556093	12.957193282822786	AC-
228	PC-PJ-BU-BA-EL-FP-CH-CG-ER-RI-CC-DF	10.0688	9.57913319890109	7.299846956556093	12.957193282822786	AC-
229	PC-PJ-BO-BC-BU-EL-FP-CG-ER-RI-CC-DL	11.4881	13.426148598978703	10.131624610643707	18.82404955392117	AC-
230	PC-PJ-BO-BC-BU-EL-FP-CG-ER-RI-CC-DL	7.9205	13.426148598978703	10.131624610643707	18.82404955392117	AC-
231	PC-PJ-BV-BU-BP-FP-BH-CG-ER-RI-CC	9.9371	12.619954624484887	11.568892231467387	13.858365216181603	AC-
232	PC-PJ-BV-BU-BP-FP-BH-CG-ER-RI-CC	6.3118	12.619954624484887	11.568892231467387	13.858365216181603	AC-
233	PC-BC-BU-BP-EL-FP-CH-ER-RI-CC-DF	6.5706	8.283957817771011	5.239507280334028	13.41384290005194	AC-
234	PC-BC-BU-BP-EL-FP-CH-ER-RI-CC-DF	4.9195	8.283957817771011	5.239507280334028	13.41384290005194	AC-
235	PC-PJ-BV-BO-BC-BY-BU-BP-FP-BH-CG-ER-RI-CC	5.2335	9.214359222513128	6.408454688197807	11.681855152116373	AC-
236	PC-PJ-BV-BO-BC-BY-BU-BP-FP-BH-CG-ER-RI-CC	4.5029	9.214359222513128	6.408454688197807	11.681855152116373	AC-
237	PC-PJ-BV-BF-BT-BC-BU-DP-BA-BP-CA-FP-BH-CG-ER-RI-CC-DL-DF	1.5491	2.9026218943115585	0.8655065873668875	7.333840184391036	AC-
238	PC-PJ-BV-BF-BT-BC-BU-DP-BA-BP-CA-FP-BH-CG-ER-RI-CC-DL-DF	1.3289	2.9026218943115585	0.8655065873668875	7.333840184391036	AC-
239	PJ-BV-BF-BT-BC-BY-DP-BA-CA-FP-BH-ER-RI-CC-DL	1.4381	6.686177154373307	4.4701069543005465	11.153980111236026	AC-
240	PJ-BV-BF-BT-BC-BY-DP-BA-CA-FP-BH-ER-RI-CC-DL	1.2663	6.686177154373307	4.4701069543005465	11.153980111236026	AC-
241	PC-BV-BF-BT-BC-BU-BA-BP-FP-BH-CG-ER-RI-CC-DL	2.5835	4.5267000279139324	3.1260977330455906	6.368861984951983	AC-
242	PC-BV-BF-BT-BC-BU-BA-BP-FP-BH-CG-ER-RI-CC-DL	1.4646	4.5267000279139324	3.1260977330455906	6.368861984951983	AC-
243	PC-PJ-BU-BP-EL-FP-CH-CG-ER-RI-CC-DL-DF	8.1467	10.147543308927448	7.430545593119542	15.264333977499767	AC-
244	PC-PJ-BU-BP-EL-FP-CH-CG-ER-RI-CC-DL-DF	6.3003	10.147543308927448	7.430545593119542	15.264333977499767	AC-
245	PJ-BV-BF-BT-BC-BY-BU-DP-BA-FP-CH-ER-RI-CC-DL-DF	1.2248	2.202058496484872	-0.0603811136076784	5.832712743377028	AC-
246	PJ-BV-BF-BT-BC-BY-BU-DP-BA-FP-CH-ER-RI-CC-DL-DF	1.4241	2.202058496484872	-0.0603811136076784	5.832712743377028	AC-
247	PC-PJ-BU-BL-EL-FP-CH-ER-RI-CC-DL	10.1058	13.738619801037924	10.668950333497609	17.58449870074696	AC-
248	PC-PJ-BU-BL-EL-FP-CH-ER-RI-CC-DL	8.8866	13.738619801037924	10.668950333497609	17.58449870074696	AC-
249	PC-PJ-BO-DP-BA-BP-CA-FP-BH-ER-RI-CC-DL	0.7522	7.643055265657607	4.417461743711388	14.991980192232283	AC-
250	PC-PJ-BO-DP-BA-BP-CA-FP-BH-ER-RI-CC-DL	0.6511	7.643055265657607	4.417461743711388	14.991980192232283	AC-
251	PJ-BV-BF-BT-BC-DP-BA-BP-CA-FP-BH-ER-RI-CC-DL	1.0263	4.988462128102613	3.139718799643564	9.216702674266259	AC-
252	PJ-BV-BF-BT-BC-DP-BA-BP-CA-FP-BH-ER-RI-CC-DL	0.9935	4.988462128102613	3.139718799643564	9.216702674266259	AC-
253	COMM6*PC	10.1394	31.494661119153193	29.72929484080653	34.419929018311464	LOOs
254	COMM6*PC	8.107000000000001	31.494661119153193	29.72929484080653	34.419929018311464	LOOs
255	COMM6*PC	9.5375	31.494661119153193	29.72929484080653	34.419929018311464	LOOs
256	COMM6*PC	10.157	31.494661119153193	29.72929484080653	34.419929018311464	LOOs
257	COMM6*PC	17.854	31.494661119153193	29.72929484080653	34.419929018311464	LOOs
258	COMM6*PC	19.2232	31.494661119153193	29.72929484080653	34.419929018311464	LOOs
259	COMM6*PJ	7.6398	30.470832336148725	28.801582394571824	33.467085174947684	LOOs
260	COMM6*PJ	7.8578	30.470832336148725	28.801582394571824	33.467085174947684	LOOs
261	COMM6*PJ	8.8258	30.470832336148725	28.801582394571824	33.467085174947684	LOOs
262	COMM6*PJ	10.132	30.470832336148725	28.801582394571824	33.467085174947684	LOOs
263	COMM6*PJ	21.5241	30.470832336148725	28.801582394571824	33.467085174947684	LOOs
264	COMM6*PJ	19.1989	30.470832336148725	28.801582394571824	33.467085174947684	LOOs
265	COMM6*BV	11.3159	32.36197148034054	30.609139481774417	35.29127512860053	LOOs
266	COMM6*BV	11.7084	32.36197148034054	30.609139481774417	35.29127512860053	LOOs
267	COMM6*BV	11.4179	32.36197148034054	30.609139481774417	35.29127512860053	LOOs
268	COMM6*BV	10.8488	32.36197148034054	30.609139481774417	35.29127512860053	LOOs
269	COMM6*BV	19.067	32.36197148034054	30.609139481774417	35.29127512860053	LOOs
270	COMM6*BV	18.9909	32.36197148034054	30.609139481774417	35.29127512860053	LOOs
271	COMM6*BF	10.689	31.299274291594173	29.28295527847316	33.94872580133216	LOOs
272	COMM6*BF	9.822000000000001	31.299274291594173	29.28295527847316	33.94872580133216	LOOs
273	COMM6*BF	10.94	31.299274291594173	29.28295527847316	33.94872580133216	LOOs
274	COMM6*BF	10.4195	31.299274291594173	29.28295527847316	33.94872580133216	LOOs
275	COMM6*BF	19.660999999999998	31.299274291594173	29.28295527847316	33.94872580133216	LOOs
276	COMM6*BF	18.7615	31.299274291594173	29.28295527847316	33.94872580133216	LOOs
277	COMM6*BO	9.6578	31.79495384213009	29.959403601531484	34.91333344934761	LOOs
278	COMM6*BO	9.6203	31.79495384213009	29.959403601531484	34.91333344934761	LOOs
279	COMM6*BO	9.6898	31.79495384213009	29.959403601531484	34.91333344934761	LOOs
280	COMM6*BO	10.1	31.79495384213009	29.959403601531484	34.91333344934761	LOOs
281	COMM6*BO	20.4539	31.79495384213009	29.959403601531484	34.91333344934761	LOOs
282	COMM6*BO	19.2502	31.79495384213009	29.959403601531484	34.91333344934761	LOOs
283	COMM6*BT	11.7751	31.61275221791368	29.46844000207047	34.2604257284701	LOOs
284	COMM6*BT	10.9565	31.61275221791368	29.46844000207047	34.2604257284701	LOOs
285	COMM6*BT	10.7731	31.61275221791368	29.46844000207047	34.2604257284701	LOOs
286	COMM6*BT	10.5781	31.61275221791368	29.46844000207047	34.2604257284701	LOOs
287	COMM6*BT	19.4922	31.61275221791368	29.46844000207047	34.2604257284701	LOOs
288	COMM6*BT	17.2542	31.61275221791368	29.46844000207047	34.2604257284701	LOOs
289	COMM6*BC	10.001	30.028124483734228	28.00525991965744	33.209294550087854	LOOs
290	COMM6*BC	9.3958	30.028124483734228	28.00525991965744	33.209294550087854	LOOs
291	COMM6*BC	9.3494	30.028124483734228	28.00525991965744	33.209294550087854	LOOs
292	COMM6*BC	10.5397	30.028124483734228	28.00525991965744	33.209294550087854	LOOs
293	COMM6*BC	17.7176	30.028124483734228	28.00525991965744	33.209294550087854	LOOs
294	COMM6*BC	19.5811	30.028124483734228	28.00525991965744	33.209294550087854	LOOs
295	COMM6*BY	9.5163	30.440532807291063	28.86472209238535	33.31082012464229	LOOs
296	COMM6*BY	10.5568	30.440532807291063	28.86472209238535	33.31082012464229	LOOs
297	COMM6*BY	10.6285	30.440532807291063	28.86472209238535	33.31082012464229	LOOs
298	COMM6*BY	10.0045	30.440532807291063	28.86472209238535	33.31082012464229	LOOs
299	COMM6*BY	18.1581	30.440532807291063	28.86472209238535	33.31082012464229	LOOs
300	COMM6*BY	21.2273	30.440532807291063	28.86472209238535	33.31082012464229	LOOs
301	COMM6*BU	8.0466	29.454429865364627	27.684024035980034	32.38504345134372	LOOs
302	COMM6*BU	8.1607	29.454429865364627	27.684024035980034	32.38504345134372	LOOs
303	COMM6*BU	9.5223	29.454429865364627	27.684024035980034	32.38504345134372	LOOs
304	COMM6*BU	10.7045	29.454429865364627	27.684024035980034	32.38504345134372	LOOs
305	COMM6*BU	17.7754	29.454429865364627	27.684024035980034	32.38504345134372	LOOs
306	COMM6*BU	18.8907	29.454429865364627	27.684024035980034	32.38504345134372	LOOs
307	COMM6*DP	11.9641	41.17022427787554	39.38818566168204	44.27811312580424	LOOs
308	COMM6*DP	10.402999999999999	41.17022427787554	39.38818566168204	44.27811312580424	LOOs
309	COMM6*DP	15.7986	41.17022427787554	39.38818566168204	44.27811312580424	LOOs
310	COMM6*DP	12.8359	41.17022427787554	39.38818566168204	44.27811312580424	LOOs
311	COMM6*DP	28.4265	41.17022427787554	39.38818566168204	44.27811312580424	LOOs
312	COMM6*DP	31.3856	41.17022427787554	39.38818566168204	44.27811312580424	LOOs
313	COMM6*DP	19.85	41.17022427787554	39.38818566168204	44.27811312580424	LOOs
314	COMM6*DP	22.89	41.17022427787554	39.38818566168204	44.27811312580424	LOOs
315	COMM6*DP	33.8612	41.17022427787554	39.38818566168204	44.27811312580424	LOOs
316	COMM6*DP	36.3592	41.17022427787554	39.38818566168204	44.27811312580424	LOOs
317	COMM6*BL	6.0268	31.17068803741727	29.307529558673153	34.05485559373267	LOOs
318	COMM6*BL	8.0669	31.17068803741727	29.307529558673153	34.05485559373267	LOOs
319	COMM6*BL	7.2704	31.17068803741727	29.307529558673153	34.05485559373267	LOOs
320	COMM6*BL	5.5217	31.17068803741727	29.307529558673153	34.05485559373267	LOOs
321	COMM6*BL	20.78	31.17068803741727	29.307529558673153	34.05485559373267	LOOs
322	COMM6*BL	21.7891	31.17068803741727	29.307529558673153	34.05485559373267	LOOs
323	COMM6*BA	12.3193	34.045573077027065	32.13655188732841	36.81959155106989	LOOs
324	COMM6*BA	11.2065	34.045573077027065	32.13655188732841	36.81959155106989	LOOs
325	COMM6*BA	10.7643	34.045573077027065	32.13655188732841	36.81959155106989	LOOs
326	COMM6*BA	11.9533	34.045573077027065	32.13655188732841	36.81959155106989	LOOs
327	COMM6*BA	17.0647	34.045573077027065	32.13655188732841	36.81959155106989	LOOs
328	COMM6*BA	18.5714	34.045573077027065	32.13655188732841	36.81959155106989	LOOs
329	COMM6*BP	11.1973	32.59344844809732	30.665638329725425	35.49180505047821	LOOs
330	COMM6*BP	13.2922	32.59344844809732	30.665638329725425	35.49180505047821	LOOs
331	COMM6*BP	13.0295	32.59344844809732	30.665638329725425	35.49180505047821	LOOs
332	COMM6*BP	13.1718	32.59344844809732	30.665638329725425	35.49180505047821	LOOs
333	COMM6*BP	20.6978	32.59344844809732	30.665638329725425	35.49180505047821	LOOs
334	COMM6*BP	22.0649	32.59344844809732	30.665638329725425	35.49180505047821	LOOs
335	COMM6*CA	6.8919	26.85044759994434	25.26881313063234	29.452732160922793	LOOs
336	COMM6*CA	8.5293	26.85044759994434	25.26881313063234	29.452732160922793	LOOs
337	COMM6*CA	8.7156	26.85044759994434	25.26881313063234	29.452732160922793	LOOs
338	COMM6*CA	8.7754	26.85044759994434	25.26881313063234	29.452732160922793	LOOs
339	COMM6*CA	21.8196	26.85044759994434	25.26881313063234	29.452732160922793	LOOs
340	COMM6*CA	18.0912	26.85044759994434	25.26881313063234	29.452732160922793	LOOs
341	COMM6*EL	5.3660000000000005	22.58282492499214	20.848536591944878	25.294106630587883	LOOs
342	COMM6*EL	6.7082	22.58282492499214	20.848536591944878	25.294106630587883	LOOs
343	COMM6*EL	6.6091	22.58282492499214	20.848536591944878	25.294106630587883	LOOs
344	COMM6*EL	7.086	22.58282492499214	20.848536591944878	25.294106630587883	LOOs
345	COMM6*EL	16.3785	22.58282492499214	20.848536591944878	25.294106630587883	LOOs
346	COMM6*EL	20.7093	22.58282492499214	20.848536591944878	25.294106630587883	LOOs
347	COMM6*FP	7.2111	30.520014208542968	28.77493443723636	33.101014349254235	LOOs
348	COMM6*FP	7.4621	30.520014208542968	28.77493443723636	33.101014349254235	LOOs
349	COMM6*FP	7.4151	30.520014208542968	28.77493443723636	33.101014349254235	LOOs
350	COMM6*FP	8.5289	30.520014208542968	28.77493443723636	33.101014349254235	LOOs
351	COMM6*FP	19.8788	30.520014208542968	28.77493443723636	33.101014349254235	LOOs
352	COMM6*FP	17.532	30.520014208542968	28.77493443723636	33.101014349254235	LOOs
353	COMM6*CH	7.0939	33.08831122586234	31.321107803448825	36.03573114916374	LOOs
354	COMM6*CH	5.5411	33.08831122586234	31.321107803448825	36.03573114916374	LOOs
355	COMM6*CH	6.7412	33.08831122586234	31.321107803448825	36.03573114916374	LOOs
356	COMM6*CH	8.1302	33.08831122586234	31.321107803448825	36.03573114916374	LOOs
357	COMM6*CH	18.1183	33.08831122586234	31.321107803448825	36.03573114916374	LOOs
358	COMM6*CH	22.2119	33.08831122586234	31.321107803448825	36.03573114916374	LOOs
359	COMM6*AC	1.155	1.918342829540042	-0.9692680581506494	6.367727426259563	LOOs
360	COMM6*AC	1.1366	1.918342829540042	-0.9692680581506494	6.367727426259563	LOOs
361	COMM6*AC	1.1022	1.918342829540042	-0.9692680581506494	6.367727426259563	LOOs
362	COMM6*AC	1.2911	1.918342829540042	-0.9692680581506494	6.367727426259563	LOOs
363	COMM6*AC	3.9718	1.918342829540042	-0.9692680581506494	6.367727426259563	LOOs
364	COMM6*AC	2.7615	1.918342829540042	-0.9692680581506494	6.367727426259563	LOOs
365	COMM6*AC	2.3224	1.918342829540042	-0.9692680581506494	6.367727426259563	LOOs
366	COMM6*AC	1.7269	1.918342829540042	-0.9692680581506494	6.367727426259563	LOOs
367	COMM6*BH	8.3494	30.708001284685306	28.929652029029775	33.54763543724252	LOOs
368	COMM6*BH	9.1762	30.708001284685306	28.929652029029775	33.54763543724252	LOOs
369	COMM6*BH	8.7696	30.708001284685306	28.929652029029775	33.54763543724252	LOOs
370	COMM6*BH	10.5122	30.708001284685306	28.929652029029775	33.54763543724252	LOOs
371	COMM6*BH	18.9328	30.708001284685306	28.929652029029775	33.54763543724252	LOOs
372	COMM6*BH	18.3295	30.708001284685306	28.929652029029775	33.54763543724252	LOOs
373	COMM6*CG	9.576	28.97375093675997	27.545289583122653	31.594860457075626	LOOs
374	COMM6*CG	7.1704	28.97375093675997	27.545289583122653	31.594860457075626	LOOs
375	COMM6*CG	9.0031	28.97375093675997	27.545289583122653	31.594860457075626	LOOs
376	COMM6*CG	8.4828	28.97375093675997	27.545289583122653	31.594860457075626	LOOs
377	COMM6*CG	16.9602	28.97375093675997	27.545289583122653	31.594860457075626	LOOs
378	COMM6*CG	14.6149	28.97375093675997	27.545289583122653	31.594860457075626	LOOs
379	COMM6*ER	8.5079	37.102217570023434	35.26994665669765	40.188686856766616	LOOs
380	COMM6*ER	8.5935	37.102217570023434	35.26994665669765	40.188686856766616	LOOs
381	COMM6*ER	9.06	37.102217570023434	35.26994665669765	40.188686856766616	LOOs
382	COMM6*ER	9.1029	37.102217570023434	35.26994665669765	40.188686856766616	LOOs
383	COMM6*ER	17.2826	37.102217570023434	35.26994665669765	40.188686856766616	LOOs
384	COMM6*ER	21.0402	37.102217570023434	35.26994665669765	40.188686856766616	LOOs
385	COMM6*RI	9.8783	32.68790182759826	31.262504679084138	34.25727562146556	LOOs
386	COMM6*RI	9.1547	32.68790182759826	31.262504679084138	34.25727562146556	LOOs
387	COMM6*RI	8.7435	32.68790182759826	31.262504679084138	34.25727562146556	LOOs
388	COMM6*RI	10.578	32.68790182759826	31.262504679084138	34.25727562146556	LOOs
389	COMM6*RI	19.1295	32.68790182759826	31.262504679084138	34.25727562146556	LOOs
390	COMM6*RI	18.7267	32.68790182759826	31.262504679084138	34.25727562146556	LOOs
391	COMM6*CC	6.3553	30.81377857126536	28.252614847662173	35.19535772030053	LOOs
392	COMM6*CC	7.6475	30.81377857126536	28.252614847662173	35.19535772030053	LOOs
393	COMM6*CC	8.3559	30.81377857126536	28.252614847662173	35.19535772030053	LOOs
394	COMM6*CC	6.3921	30.81377857126536	28.252614847662173	35.19535772030053	LOOs
395	COMM6*CC	15.3855	30.81377857126536	28.252614847662173	35.19535772030053	LOOs
396	COMM6*CC	16.6449	30.81377857126536	28.252614847662173	35.19535772030053	LOOs
397	COMM6*DL	9.7683	32.15898724789358	29.329377363078116	35.197421505482524	LOOs
398	COMM6*DL	9.2556	32.15898724789358	29.329377363078116	35.197421505482524	LOOs
399	COMM6*DL	12.1488	32.15898724789358	29.329377363078116	35.197421505482524	LOOs
400	COMM6*DL	12.0667	32.15898724789358	29.329377363078116	35.197421505482524	LOOs
401	COMM6*DL	18.7037	32.15898724789358	29.329377363078116	35.197421505482524	LOOs
402	COMM6*DL	19.1143	32.15898724789358	29.329377363078116	35.197421505482524	LOOs
403	COMM6*DF	7.1853	34.32682349183023	33.03413303144574	36.12008265889916	LOOs
404	COMM6*DF	7.0326	34.32682349183023	33.03413303144574	36.12008265889916	LOOs
405	COMM6*DF	8.0015	34.32682349183023	33.03413303144574	36.12008265889916	LOOs
406	COMM6*DF	7.8359	34.32682349183023	33.03413303144574	36.12008265889916	LOOs
407	COMM6*DF	19.689	34.32682349183023	33.03413303144574	36.12008265889916	LOOs
408	COMM6*DF	17.3211	34.32682349183023	33.03413303144574	36.12008265889916	LOOs
409	Full Community	5.511	30.89994038631589	29.206739727120695	33.77325509812725	LOOs
410	Full Community	6.7143	30.89994038631589	29.206739727120695	33.77325509812725	LOOs
411	Full Community	8.5	30.89994038631589	29.206739727120695	33.77325509812725	LOOs
412	Full Community	18.0829	30.89994038631589	29.206739727120695	33.77325509812725	LOOs
413	Full Community	19.0283	30.89994038631589	29.206739727120695	33.77325509812725	LOOs
414	Full Community	15.04	30.89994038631589	29.206739727120695	33.77325509812725	LOOs
415	Full Community	25.3997	30.89994038631589	29.206739727120695	33.77325509812725	LOOs
416	Full Community	26.7691	30.89994038631589	29.206739727120695	33.77325509812725	LOOs
