# Supplementary material for: Design of synthetic human gut microbiome assembly and butyrate production
Source: Nat Commun. 2021 May 31;12:3254. doi: 10.1038/s41467-021-22938-y (PMC8166853; doi:10.1038/s41467-021-22938-y)
Supplement: Supplementary file 11 — Source Data [file 41467_2021_22938_MOESM11_ESM.zip › RawData/Figure4C_RawData.xlsx]

## Sheet: Sheet1
Sample	Sugar	Species	Acetate	Butyrate	Lactate	pH_0	OD	pH_1
sRLC204_A1	0	AC	19.562	29.2576	0.858891	6.7	0.2691	7.01831
sRLC204_A2	0	AC	18.7009	30.3975	0.846082	6.7	0.2512	7.02706
sRLC204_A3	0.0625	AC	19.9172	31.9912	0.880679	6.7	0.2816	6.98197
sRLC204_A4	0.0625	AC	19.8163	32.4725	0.87099	6.7	0.2825	6.99364
sRLC204_A5	0.125	AC	19.2857	33.762	0.941658	6.7	0.3126	6.97745
sRLC204_A6	0.125	AC	18.3661	35.2818	0.903891	6.7	0.3333	6.96729
sRLC204_A7	0.25	AC	17.3805	38.7824	0.935575	6.7	0.3976	6.90494
sRLC204_A8	0.25	AC	20.2356	40.4058	1.03318	6.7	0.5084	6.8941
sRLC204_A9	0.5	AC	16.2981	47.4666	0.921088	6.7	0.4753	6.76192
sRLC204_A10	0.5	AC	16.3369	47.1876	0.840424	6.7	0.4747	6.77254
sRLC204_A11	1	AC	14.8517	63.9796	1.23015	6.7	0.6172	6.46985
sRLC204_A12	1	AC	16.4733	63.5102	1.19936	6.7	0.6047	6.42282
sRLC204_B1	0	AC	20.307	29.2723	0.766932	6.7	0.2614	7.02092
sRLC204_B2	0	Blank	42.5067	0	26.9633	6.7	0	6.98363
sRLC204_B3	0.0625	AC	20.2877	31.6267	0.683822	6.7	0.2833	6.99805
sRLC204_B5	0.125	AC	19.5886	33.2508	0.96431	6.7	0.2899	6.9621
sRLC204_B7	0.25	AC	18.6303	38.5599	0.689766	6.7	0.3854	6.88328
sRLC204_B9	0.5	AC	16.5967	46.8141	0.820096	6.7	0.4597	6.7491
sRLC204_B11	1	AC	15.5989	63.5817	1.10104	6.7	0.616	6.44675
sRLC204_C1	0	AC	20.758	27.7846	0.77616	6	0.21855	6.63718
sRLC204_C2	0	AC	20.439	29.0125	0.779209	6	0.22635	6.60607
sRLC204_C3	0.0625	AC	21.1914	29.6828	0.707334	6	0.22935	6.55071
sRLC204_C4	0.0625	AC	20.9473	30.1878	0.84595	6	0.23155	6.54592
sRLC204_C5	0.125	AC	20.322	32.9523	0.911463	6	0.27145	6.51467
sRLC204_C6	0.125	AC	19.398	33.5832	0.868402	6	0.28965	6.52135
sRLC204_C7	0.25	AC	18.1419	37.9254	0.922055	6	0.37005	6.415
sRLC204_C8	0.25	AC	17.8239	38.6444	0.633178	6	0.35585	6.42427
sRLC204_C9	0.5	AC	14.3299	46.9154	0.860887	6	0.48045	6.22121
sRLC204_C10	0.5	AC	15.9245	46.7679	0.875856	6	0.47745	6.19042
sRLC204_C11	1	AC	12.853	60.9863	1.52368	6	0.973833	5.58829
sRLC204_C12	1	AC	15.6868	60.4343	1.5069	6	1.03283	5.50772
sRLC204_D1	0	AC	21.4217	28.4282	0.983813	6	0.21515	6.67946
sRLC204_D3	0.0625	AC	21.2242	30.183	0	6	0.23635	6.56703
sRLC204_D5	0.125	AC	20.491	32.7704	0.695553	6	0.27515	6.50914
sRLC204_D7	0.25	AC	17.937	38.0542	0.765025	6	0.34795	6.42087
sRLC204_D9	0.5	AC	14.5652	47.4378	0.799729	6	0.47145	6.21505
sRLC204_D11	1	AC	14.7392	61.8613	1.71898	6	0.955833	5.56106
sRLC204_E1	0	AC	19.9491	28.64	0.832763	5.5	0.27762	6.25427
sRLC204_E2	0	AC	20.434	27.9695	1.10443	5.5	0.22752	6.19461
sRLC204_E3	0.0625	AC	19.5896	31.0853	1.12402	5.5	0.31192	6.12249
sRLC204_E4	0.0625	AC	18.9132	31.1291	1.05786	5.5	0.27642	6.13075
sRLC204_E5	0.125	AC	18.6036	33.2687	1.24197	5.5	0.34342	6.04012
sRLC204_E6	0.125	AC	18.1913	33.5797	1.05243	5.5	0.34792	6.04885
sRLC204_E7	0.25	AC	16.7588	38.6662	1.21573	5.5	0.43792	5.88951
sRLC204_E8	0.25	AC	17.0894	37.7994	1.17018	5.5	0.40512	5.87153
sRLC204_E9	0.5	AC	20.1353	44.2276	2.01602	5.5	0.53752	5.4736
sRLC204_E10	0.5	AC	21.8608	43.2539	1.86705	5.5	0.54202	5.43133
sRLC204_E11	1	AC	32.1534	54.8831	2.03171	5.5	1.6374	4.69711
sRLC204_E12	1	AC	32.5973	57.2468	1.90241	5.5	1.6734	4.77008
sRLC204_F1	0	AC	20.5491	28.5074	1.0198	5.5	0.24362	6.18966
sRLC204_F3	0.0625	AC	20.7039	30.5592	1.15524	5.5	0.27302	6.0996
sRLC204_F5	0.125	AC	17.8893	34.2145	1.08514	5.5	0.33092	6.03804
sRLC204_F7	0.25	AC	17.0678	38.2568	1.2461	5.5	0.39652	5.86859
sRLC204_F9	0.5	AC	18.8738	45.1532	1.98321	5.5	0.49292	5.5124
sRLC204_F11	1	AC	29.7917	56.9913	2.23953	5.5	1.7814	4.77008
sRLC204_G1	0	AC	28.3601	19.3795	5.76875	5	0.208	5.42763
sRLC204_G2	0	AC	24.6519	24.2219	3.09632	5	0.235	5.48689
sRLC204_G3	0.0625	AC	27.7115	22.6075	5.49251	5	0.269	5.1918
sRLC204_G4	0.0625	AC	23.3898	26.787	1.93767	5	0.2605	5.37671
sRLC204_G5	0.125	AC	28.359	24.3106	5.6221	5	0.3023	5.02892
sRLC204_G6	0.125	AC	31.0944	20.8248	7.90475	5	0.2829	4.97875
sRLC204_G7	0.25	AC	31.6687	24.6532	9.41047	5	0.3149	4.5426
sRLC204_G8	0.25	AC	27.8782	28.5123	5.51095	5	0.3441	4.8062
sRLC204_G9	0.5	AC	34.0388	27.0863	9.16046	5	0.3299	4.57785
sRLC204_G10	0.5	AC	34.8582	26.5546	9.83429	5	0.326	4.47723
sRLC204_G11	1	AC	38.5855	32.2449	11.4588	5	0.4483	4.08262
sRLC204_G12	1	AC	42.9176	30.7807	11.1059	5	0.4472	3.70085
sRLC204_H1	0	AC	28.358	19.7663	5.44672	5	0.2135	5.32659
sRLC204_H2	0	Blank	42.0657	0	27.4983	5	0	4.98828
sRLC204_H3	0.0625	AC	25.5289	25.3785	2.46357	5	0.2693	5.38694
sRLC204_H5	0.125	AC	29.6946	23.2187	5.87722	5	0.3073	5.0897
sRLC204_H7	0.25	AC	31.3476	24.6343	9.28669	5	0.3171	4.67002
sRLC204_H9	0.5	AC	35.1742	26.1582	10.1889	5	0.3161	4.56639
sRLC204_H11	1	AC	40.7033	31.116	11.5772	5	0.4305	3.40087
